# Supplementary material for: Characterization of the ocular inflammatory response to AAV reveals divergence by sex and age
Source: Mol Ther. 2025 Jan 17;33(3):1246–63. doi: 10.1016/j.ymthe.2025.01.028 (PMC11897812; doi:10.1016/j.ymthe.2025.01.028)
Supplement: Document S2. Tables S1–S25 [file mmc2.xlsx]

## Sheet: Table S1
Table S1. Male differentially expressed genes at D12 compared to naïve eyes (DESeq2 analysis; LFC>1, padj<0.05)
Gene ID	baseMean	log2FoldChange	lfcSE	stat	pvalue	padj
Cd74	39625.3	5.58367	0.175327	26.1436	1.1651e-150	9.24623e-147
H2-Ab1	13109.3	4.90407	0.160836	24.2737	3.71849e-130	1.4755e-126
H2-Eb1	6015.77	5.37474	0.186955	23.4	4.27605e-121	1.13116e-117
H2-Aa	12218.6	5.20883	0.198489	21.2044	8.69956e-100	1.72599e-96
Il18bp	804.686	6.42157	0.302898	17.899	1.1999e-71	1.90448e-68
Hpgd	1505.14	-4.03711	0.191701	-15.843	1.57205e-56	2.0793e-53
Il2rg	1971.91	4.02546	0.196205	15.4199	1.20265e-53	1.36346e-50
C4b	516.571	6.9299	0.390736	15.1762	5.08165e-52	5.041e-49
Zbp1	397.414	4.58726	0.269145	13.3283	1.58363e-40	1.39641e-37
Stat1	2400.48	3.84808	0.217174	13.1143	2.72839e-39	2.16525e-36
H2-Q6	390.878	4.01236	0.230852	13.0489	6.45065e-39	4.65385e-36
Iigp1	733.967	7.10125	0.486413	12.5433	4.32329e-36	2.85914e-33
Gm4951	566.185	3.89095	0.232581	12.4299	1.79858e-35	1.09797e-32
Tgtp2	295.636	5.18279	0.35038	11.9379	7.51268e-33	4.25862e-30
Cd36	512.922	4.31209	0.279683	11.8423	2.35952e-32	1.24834e-29
H2-K1	6965.9	2.89048	0.160927	11.7475	7.27724e-32	3.60951e-29
Cxcl9	994.976	10.6813	0.825974	11.7211	9.93627e-32	4.63849e-29
Ly6i	813.061	6.52095	0.472917	11.6742	1.72594e-31	7.60946e-29
Lgals3bp	2993.97	3.28736	0.196091	11.6648	1.92883e-31	8.05642e-29
Cst7	3092.93	3.87296	0.247005	11.6312	2.86108e-31	1.13528e-28
Cd300lf	364.742	3.85264	0.246355	11.5794	5.24162e-31	1.98083e-28
Fgl2	591.591	3.50294	0.217371	11.5146	1.11377e-30	4.01767e-28
Cst3	171978	-2.79161	0.155952	-11.4882	1.51177e-30	5.21627e-28
Ly6a	2507.8	6.31971	0.467274	11.3846	4.99236e-30	1.65081e-27
AW112010	2463.24	3.1623	0.197319	10.9584	6.05363e-28	1.92167e-25
Ifi47	263.313	4.44857	0.344777	10.0023	1.48877e-23	4.54418e-21
H2-D1	5548.22	2.54727	0.155402	9.95659	2.36019e-23	6.93722e-21
Ifi211	141.809	4.01758	0.305457	9.87892	5.1386e-23	1.45643e-20
Slfn1	124.683	6.49188	0.560865	9.79182	1.22084e-22	3.34088e-20
Acod1	205.016	8.66347	0.787267	9.73426	2.15372e-22	5.69732e-20
Cd72	1392.11	2.84702	0.190305	9.70555	2.85521e-22	7.30933e-20
Lilrb4a	752.217	2.9586	0.202098	9.69133	3.28227e-22	8.14004e-20
Nampt	343.961	3.29809	0.238259	9.64537	5.14278e-22	1.23676e-19
Ltc4s	2115.8	-2.89198	0.196327	-9.63692	5.58409e-22	1.30339e-19
Ccl6	1850.18	-2.46909	0.152585	-9.628	6.09039e-22	1.38095e-19
P2ry14	128.901	5.63119	0.483318	9.58208	9.51143e-22	2.09674e-19
Cxcl16	1196.53	2.63153	0.172747	9.44463	3.56674e-21	7.65017e-19
Gpr18	116.988	4.74403	0.397771	9.41253	4.8434e-21	1.01151e-18
Irgm1	1145.54	2.72408	0.184113	9.36429	7.65599e-21	1.51895e-18
Slamf7	840.344	5.0401	0.431354	9.36607	7.52813e-21	1.51895e-18
Itgax	233.204	3.64156	0.285991	9.23653	2.54625e-20	4.92854e-18
Gbp6	93.5456	5.55068	0.492827	9.23383	2.61119e-20	4.93391e-18
Gbp3	236.45	4.24817	0.355325	9.14141	6.16441e-20	1.13769e-17
Cybb	1060.32	3.07278	0.230666	8.98607	2.56237e-19	4.62159e-17
Cfb	340.903	8.8838	0.891361	8.84468	9.17923e-19	1.61881e-16
Ccl9	608.324	-2.87676	0.216135	-8.68328	3.84532e-18	6.63401e-16
Klk8	285.588	-3.29675	0.266567	-8.61604	6.9307e-18	1.17026e-15
Id2	651.338	2.45836	0.169616	8.598	8.11143e-18	1.34109e-15
Cxcl13	4124.06	11.0323	1.17065	8.56986	1.03613e-17	1.67811e-15
Gla	118.474	3.72602	0.31852	8.55839	1.14455e-17	1.81663e-15
Csmd3	154.764	-4.45547	0.406498	-8.50057	1.88655e-17	2.93561e-15
Fcgr4	1234.74	2.55656	0.183594	8.47829	2.28533e-17	3.48777e-15
C3	273.872	8.8699	0.940153	8.37087	5.7193e-17	8.56384e-15
Ifi213	261.311	3.28566	0.276296	8.27251	1.31163e-16	1.92762e-14
Aoah	119.046	4.30168	0.405261	8.14705	3.72908e-16	5.38072e-14
Tcim	163.9	-3.35733	0.289929	-8.13073	4.26717e-16	6.04718e-14
F830016B08Rik	88.5347	5.01889	0.498764	8.05769	7.77475e-16	1.08246e-13
Irf1	718.29	2.55739	0.193501	8.04849	8.38225e-16	1.14692e-13
Rnf213	400.939	3.08526	0.262642	7.93955	2.02914e-15	2.72937e-13
Axl	574.648	2.90024	0.241388	7.87213	3.48659e-15	4.61159e-13
Vcam1	180.826	3.63293	0.336986	7.81318	5.57623e-15	7.25458e-13
Gpr183	825.604	-4.35413	0.430634	-7.78883	6.76322e-15	8.65693e-13
Samhd1	640.104	2.42439	0.18689	7.62152	2.50713e-14	3.15819e-12
Calhm6	381.128	3.28858	0.301554	7.58928	3.21682e-14	3.98886e-12
P2ry12	12972.9	-2.45795	0.192546	-7.57196	3.67643e-14	4.48864e-12
Slamf8	479.245	3.00044	0.265894	7.52343	5.3358e-14	6.41589e-12
Hspb3	347.346	-2.89204	0.251704	-7.51691	5.60879e-14	6.64349e-12
Gpr34	6993.7	-2.41242	0.190068	-7.43112	1.07678e-13	1.25528e-11
Ifi207	408.54	3.31949	0.312207	7.42934	1.09141e-13	1.25528e-11
Tnfrsf17	63.2018	-5.24224	0.572242	-7.41337	1.23132e-13	1.39597e-11
Kcnip3	67.7466	-4.30128	0.448658	-7.35814	1.86496e-13	2.08455e-11
Itgal	91.8778	10.1962	1.25097	7.35124	1.9637e-13	2.16444e-11
Oasl2	356.665	2.7072	0.233274	7.31842	2.50913e-13	2.72773e-11
Cd69	130.214	4.04564	0.41642	7.31387	2.5955e-13	2.7835e-11
Ikbke	79.4197	10.0998	1.2522	7.26707	3.67356e-13	3.88711e-11
Psmb9	1111.49	1.97846	0.13613	7.18769	6.58965e-13	6.88098e-11
Oas1g	67.4542	4.36409	0.476256	7.06363	1.62207e-12	1.67178e-10
Adrb2	543.862	-2.65816	0.235771	-7.03292	2.02261e-12	2.05787e-10
Nlrc5	124.072	3.49616	0.359548	6.94251	3.85206e-12	3.86961e-10
Irf7	175.954	3.12495	0.306425	6.93463	4.07283e-12	4.04024e-10
Tap1	365.468	2.51404	0.219823	6.88752	5.67719e-12	5.56224e-10
Gbp7	282.083	2.87251	0.276162	6.78049	1.19766e-11	1.1591e-09
H2-T23	1533.29	2.063	0.157442	6.75171	1.46111e-11	1.39703e-09
F630111L10Rik	67.9133	6.28859	0.785329	6.73423	1.64795e-11	1.55692e-09
Casp12	50.322	5.17992	0.621845	6.72181	1.79486e-11	1.67577e-09
Cd274	199.823	2.98342	0.295303	6.71657	1.86051e-11	1.71686e-09
Cd3d	68.6742	9.65577	1.29398	6.68928	2.24277e-11	2.04582e-09
Stat2	236.764	2.90542	0.286397	6.65307	2.8704e-11	2.58858e-09
Gbp2b	50.3238	9.55877	1.30402	6.56337	5.26061e-11	4.69081e-09
Selenow	504.659	2.31365	0.201293	6.52606	6.75203e-11	5.95379e-09
Cask	162.29	-3.63256	0.405995	-6.48422	8.91935e-11	7.77845e-09
Serpina3f	71.3123	8.09122	1.09416	6.48097	9.11368e-11	7.86154e-09
AB124611	121.824	3.49251	0.384857	6.47646	9.39002e-11	8.01282e-09
Ifi44	70.6546	4.25088	0.502163	6.47377	9.559e-11	8.07023e-09
Inka1	706.596	-2.10607	0.171885	-6.43495	1.23513e-10	1.03179e-08
Cyp4f18	339.903	2.55152	0.245942	6.30849	2.81774e-10	2.32933e-08
Plaat3	462.602	2.47794	0.234702	6.29709	3.03286e-10	2.48132e-08
Gbp8	166.652	6.30645	0.846138	6.27137	3.57883e-10	2.89812e-08
Ccl5	4111.52	4.84411	0.619495	6.20523	5.46153e-10	4.37805e-08
Oas2	155.629	3.65594	0.432107	6.1465	7.92135e-10	6.28638e-08
Batf2	45.2563	4.74501	0.612132	6.11798	9.47701e-10	7.44649e-08
Gm12250	309.745	2.65738	0.273171	6.06718	1.30175e-09	1.01281e-07
Cdkn1a	409.112	2.77609	0.294764	6.02546	1.68632e-09	1.29928e-07
Ddhd1	124.95	3.16551	0.359801	6.01863	1.75904e-09	1.34228e-07
4930455G09Rik	58.7551	5.91607	0.820945	5.98831	2.12035e-09	1.60258e-07
Ifi204	555.048	2.48177	0.248283	5.96807	2.40082e-09	1.79745e-07
Slc2a5	425.036	-2.729	0.290968	-5.94224	2.81159e-09	2.08531e-07
Ctsb	21023.4	2.16196	0.195783	5.93495	2.93926e-09	2.15981e-07
Ccl7	136.087	5.83475	0.816074	5.9244	3.13439e-09	2.28206e-07
Tgtp1	33.5234	8.89365	1.33568	5.90982	3.42487e-09	2.47089e-07
Fn1	110.017	7.97329	1.18207	5.89923	3.652e-09	2.61101e-07
Ciita	48.842	8.25058	1.25284	5.78732	7.15181e-09	5.06757e-07
Gbp4	158.383	5.35825	0.763979	5.70467	1.16567e-08	8.18651e-07
H2-Q5	61.8084	4.22098	0.567056	5.68018	1.34554e-08	9.36684e-07
Itgb3	95.7745	-3.1887	0.38637	-5.66477	1.4722e-08	1.01594e-06
Abca1	452.869	2.59125	0.28295	5.62379	1.86817e-08	1.27808e-06
Thrsp	255.269	-2.49399	0.265812	-5.62046	1.90451e-08	1.29181e-06
Gpnmb	529.535	2.70932	0.304315	5.61695	1.94356e-08	1.30713e-06
Cd44	97.5675	3.38487	0.424959	5.61199	2.00016e-08	1.33389e-06
Ptchd1	69.849	-3.6285	0.469013	-5.60432	2.0907e-08	1.38265e-06
Gbp2	887.022	6.05324	0.904666	5.58575	2.32691e-08	1.52614e-06
Ifi206	139.585	2.61068	0.290598	5.54266	2.97919e-08	1.93794e-06
Cpd	396.09	2.52739	0.278599	5.4824	4.19584e-08	2.70717e-06
Pla2g7	329.886	2.89085	0.345551	5.47198	4.45023e-08	2.84815e-06
P2ry13	2440.8	-2.08046	0.197771	-5.46321	4.67613e-08	2.96878e-06
Bst1	59.1511	4.39101	0.626805	5.40999	6.30287e-08	3.96981e-06
Pdzk1ip1	52.7478	3.60934	0.483801	5.39341	6.91334e-08	4.32002e-06
Siglech	4343.43	-1.98355	0.183183	-5.36923	7.90714e-08	4.90243e-06
Dnase1l3	33.9309	7.72416	1.27414	5.2774	1.31029e-07	8.06084e-06
Xdh	48.1914	4.67718	0.698096	5.26744	1.38342e-07	8.44524e-06
Jam2	239.373	-2.49796	0.286133	-5.2352	1.64805e-07	9.98392e-06
Anxa2	127.895	2.43774	0.275386	5.22084	1.78112e-07	1.07083e-05
Hpse	243.313	5.07762	0.787434	5.17836	2.23839e-07	1.33563e-05
Ecscr	711.832	-2.09333	0.212279	-5.15044	2.59882e-07	1.53912e-05
Cd63	5146.8	1.81922	0.159419	5.13877	2.76538e-07	1.62564e-05
Serping1	84.7457	10.2596	1.80882	5.11913	3.06951e-07	1.79115e-05
Gm10790	450.189	-2.12123	0.220276	-5.09012	3.57829e-07	2.0728e-05
Oas1a	216.878	2.3037	0.257537	5.06219	4.14472e-07	2.38351e-05
Ifi27l2a	2485.05	3.02871	0.401745	5.04974	4.42411e-07	2.52588e-05
Cd244a	157.151	2.47503	0.292324	5.04587	4.51454e-07	2.5591e-05
Ifi205	39.2563	5.914	0.974652	5.04179	4.61186e-07	2.57744e-05
Ifi209	318.597	2.1102	0.220143	5.04308	4.5811e-07	2.57744e-05
Numb	478.797	-2.05346	0.210043	-5.01544	5.29118e-07	2.93642e-05
Mndal	78.6113	2.95131	0.391462	4.98467	6.20667e-07	3.42056e-05
Cd14	2057.2	-1.97019	0.194713	-4.98265	6.27199e-07	3.43273e-05
Col27a1	158.314	-2.26379	0.255345	-4.94934	7.44641e-07	4.04758e-05
Ifit2	371.753	2.2463	0.255474	4.87836	1.06973e-06	5.7751e-05
Tpi1	620.055	2.04948	0.215763	4.86403	1.15017e-06	6.1674e-05
C2	106.523	4.66832	0.75687	4.8467	1.25534e-06	6.68615e-05
Xaf1	609.285	1.86665	0.17964	4.82438	1.40441e-06	7.43025e-05
Iqgap1	108.907	2.91707	0.39803	4.81639	1.46178e-06	7.68257e-05
H2-Oa	555.136	2.16202	0.242786	4.78618	1.69987e-06	8.87509e-05
Itgb7	22.2584	5.85091	1.01726	4.76859	1.85521e-06	9.62284e-05
Tmem100	694.042	-2.05268	0.220999	-4.76327	1.90477e-06	9.81575e-05
Tmem106a	323.634	2.07156	0.225198	4.75831	1.95221e-06	9.9953e-05
Rai14	48.1295	3.53188	0.532725	4.75271	2.00712e-06	0.000102106
Gyg	183.835	2.2554	0.265523	4.72804	2.26701e-06	0.000114592
Myo1b	102.834	-2.90875	0.405296	-4.70952	2.483e-06	0.000124715
Pltp	41.1337	3.3358	0.500377	4.66807	3.04044e-06	0.000151754
Slfn5	151.535	2.63773	0.352942	4.64023	3.48016e-06	0.000172616
Ch25h	141.129	2.99629	0.431595	4.62537	3.73925e-06	0.000184315
Cpq	254.548	2.42878	0.310741	4.59797	4.2663e-06	0.000208996
Galns	78.5171	3.05207	0.448511	4.57529	4.7557e-06	0.000231541
Lap3	616.08	1.70828	0.154913	4.57215	4.82747e-06	0.000233603
Mmp14	142.561	2.41217	0.308993	4.57023	4.87194e-06	0.000234326
Acp5	27.2599	7.15984	1.35234	4.55496	5.23965e-06	0.000249807
Mcemp1	35.9672	3.89298	0.635223	4.55427	5.25678e-06	0.000249807
Naaa	633.818	1.85999	0.189331	4.54227	5.56518e-06	0.000262889
Ccl2	837.548	3.34997	0.520158	4.5178	6.24855e-06	0.000293423
Vim	137.657	2.86864	0.416533	4.48617	7.25147e-06	0.000338516
Cd52	9780.46	1.72839	0.163118	4.46543	7.99098e-06	0.000370856
H2-M2	35.9	5.01499	0.910422	4.41003	1.03357e-05	0.000476882
Slc31a1	516.75	2.00711	0.229602	4.38635	1.15267e-05	0.000528762
Cd8b1	102.805	10.391	2.14373	4.38068	1.1831e-05	0.000539604
Gimap4	70.601	6.0107	1.1513	4.35222	1.34768e-05	0.000611155
Gm1966	296.769	2.15878	0.267432	4.33301	1.47086e-05	0.000663226
Ramp1	387.669	-2.27049	0.295275	-4.30274	1.68701e-05	0.000756392
P2rx4	620.707	1.83992	0.196632	4.27152	1.94146e-05	0.000865585
Abca9	436.292	-1.89729	0.212229	-4.22794	2.35837e-05	0.00104559
Cd40	94.5058	2.83479	0.434378	4.22396	2.40049e-05	0.00105835
Fam102b	399.616	-1.89187	0.211297	-4.22096	2.43267e-05	0.00106661
Gng12	566.934	1.80893	0.191969	4.21383	2.51078e-05	0.00109481
Serpine2	2436.22	-1.79968	0.19058	-4.19604	2.71624e-05	0.00117793
B2m	62597.6	1.52351	0.12482	4.1941	2.73955e-05	0.00118158
Cxcl11	32.4211	4.19209	0.769856	4.14635	3.37824e-05	0.00144917
Clec4a2	201.453	-1.96639	0.233589	-4.13715	3.5165e-05	0.00149235
Rad51b	152.615	2.31544	0.31788	4.13816	3.50098e-05	0.00149235
Hgf	36.7961	3.13041	0.517877	4.11373	3.89323e-05	0.00164344
Ubd	62.3966	9.83134	2.15356	4.10081	4.1171e-05	0.00172875
Slfn2	898.173	1.57595	0.141465	4.07136	4.67403e-05	0.00195227
Ctla2a	73.6304	3.24486	0.552207	4.06525	4.79814e-05	0.00199361
Atp13a2	238.182	2.36143	0.337446	4.0345	5.47197e-05	0.00226175
Serpinf1	88.3908	-3.0851	0.518697	-4.01988	5.82281e-05	0.00239429
Lrba	86.9399	-4.25723	0.810563	-4.01848	5.85749e-05	0.00239614
Cd8a	42.6443	9.00622	1.99384	4.01547	5.93266e-05	0.00241444
Mif	541.357	1.71099	0.178375	3.98595	6.72121e-05	0.0027214
Abcg1	115.483	2.77419	0.446125	3.97689	6.98233e-05	0.00281278
Trp53inp1	63.2747	2.50439	0.378754	3.97195	7.12865e-05	0.00285722
Gimap3	32.4387	8.60971	1.91721	3.96917	7.21247e-05	0.00287629
Selplg	8459.26	-1.77488	0.195417	-3.96528	7.33109e-05	0.00290898
Parp11	110.829	2.34883	0.340421	3.96223	7.4253e-05	0.0029317
Cd3g	120.099	6.28567	1.33914	3.94706	7.91183e-05	0.00310833
Prr5l	107.185	2.29512	0.330354	3.92041	8.83982e-05	0.0034558
Gbp9	145.684	2.10003	0.280866	3.91656	8.98216e-05	0.00349423
Ly6c2	89.8404	9.36265	2.13983	3.90808	9.30308e-05	0.00360143
Gm4841	72.7072	3.23928	0.578999	3.86751	0.000109954	0.0042359
Lysmd2	30.4737	3.44218	0.633733	3.85364	0.000116373	0.00446154
Gas2l3	35.8846	3.62324	0.68168	3.8482	0.000118988	0.00453985
Tmem176b	1240.96	-1.68271	0.177481	-3.84666	0.00011974	0.00454669
Agmo	91.768	-2.36156	0.355645	-3.82843	0.000128963	0.00487359
Txn1	1158.52	1.51951	0.136345	3.81023	0.000138835	0.00522177
Serpina3g	89.7718	7.11084	1.61466	3.78459	0.000153961	0.00576338
Cd2	63.1883	5.62576	1.2298	3.76138	0.000168977	0.00629577
Cdca7	54.259	-2.46411	0.391105	-3.74352	0.000181461	0.00672931
Lgals3	877.839	3.77293	0.741914	3.73754	0.000185833	0.00685939
Ftl1	13152.5	1.54343	0.145953	3.72332	0.000196619	0.00722393
Oasl1	59.4743	2.83514	0.495962	3.70016	0.000215464	0.00787981
Fcrl1	61.5919	-2.91074	0.51669	-3.69804	0.000217273	0.00790953
Igf2bp3	37.5403	2.90618	0.51626	3.69229	0.00022224	0.00805342
Coa5	171.432	1.99004	0.269007	3.68034	0.000232921	0.00840209
Gabarap	1524.01	1.53216	0.144858	3.6737	0.000239063	0.00858465
Susd3	1896.7	-1.53593	0.145943	-3.67218	0.000240493	0.00859709
Igtp	572.582	1.65503	0.178921	3.66099	0.000251243	0.00894109
Kif2c	38.284	3.29319	0.628154	3.65068	0.000261545	0.00926615
Mtss1	43.7104	-2.5845	0.434667	-3.6453	0.000267076	0.00942005
Gdap10	70.2359	2.95358	0.537656	3.6335	0.000279598	0.00981811
Cryl1	148.073	-1.86976	0.239925	-3.62515	0.000288798	0.0100965
Zmynd15	40.1885	3.0648	0.572197	3.60855	0.000307917	0.0107177
Parp12	165.129	1.94136	0.261071	3.60578	0.000311212	0.0107851
Dhx58	79.0249	2.41998	0.394544	3.59905	0.000319387	0.0110202
Isg15	59.2154	2.41637	0.39466	3.58883	0.00033216	0.0114113
Tmem176a	571.305	-1.91997	0.258075	-3.56475	0.000364204	0.0124583
Ifitm3	2830.88	1.81212	0.228313	3.55706	0.000375027	0.0127735
Sat1	5186.75	1.65749	0.185127	3.55159	0.00038291	0.0129862
Shtn1	38.123	2.96182	0.554896	3.53547	0.000407057	0.0137464
Icos	24.0737	4.05015	0.865543	3.52398	0.000425122	0.0142956
Acot9	371.045	1.77705	0.220638	3.52186	0.000428533	0.0143495
0610040J01Rik	210.361	-1.88099	0.256516	-3.43446	0.000593744	0.0197981
Calcrl	29.891	-3.30345	0.671037	-3.43268	0.000597656	0.0198452
Sp100	559.96	1.58135	0.16986	3.42256	0.000620344	0.0205127
Chst2	57.8565	2.80166	0.52675	3.42034	0.000625433	0.0205952
Bbs9	129.433	-2.28253	0.376705	-3.40459	0.000662645	0.0217304
Igf2bp2	36.0839	-2.80056	0.530878	-3.39167	0.000694681	0.0226872
Psmb8	3220.69	1.47895	0.141274	3.39021	0.000698383	0.0227146
Cebpd	296.589	-1.82009	0.242274	-3.38499	0.000711805	0.0230567
Maml3	61.4794	-2.53145	0.45427	-3.37123	0.000748323	0.024141
Gbp5	75.3239	2.86189	0.552902	3.36748	0.000758577	0.0243727
Wwp2	189.157	2.06222	0.315625	3.36543	0.000764245	0.0244558
Apoc1	335.934	3.69273	0.800802	3.36254	0.000772296	0.0246142
Plin2	305.542	1.96914	0.2885	3.35923	0.00078159	0.0248108
Usp18	410.812	1.68702	0.205626	3.3411	0.000834481	0.0263842
Gpx3	173.805	2.29541	0.387982	3.33884	0.0008413	0.0264943
Pf4	180.165	-6.33785	1.60082	-3.33446	0.000854658	0.0268086
Igfbp4	48.6032	-2.84434	0.554452	-3.32643	0.000879659	0.0274842
Samsn1	1579.84	-1.49704	0.149676	-3.32077	0.000897693	0.0279376
Pml	71.1328	2.5803	0.476135	3.31901	0.000903363	0.0280043
Ms4a4b	183.52	6.08141	1.53216	3.3165	0.000911531	0.0281475
Anxa4	272.855	1.80426	0.243538	3.30241	0.000958568	0.0294289
Plscr1	35.1365	2.8974	0.574644	3.30186	0.000960444	0.0294289
Ccdc106	167.402	-1.86751	0.265065	-3.27283	0.00106475	0.032375
Myh10	58.3365	2.47444	0.450474	3.27309	0.0010638	0.032375
Ccdc192	35.1559	-2.8835	0.57731	-3.26256	0.00110412	0.033444
Ptger4	53.025	4.92212	1.20637	3.25117	0.00114933	0.0346809
Psme1	1699.34	1.43366	0.133635	3.24511	0.00117404	0.0352924
Clcn7	154.108	2.1962	0.368971	3.24199	0.00118698	0.0355425
Slc2a6	106.815	2.10148	0.339863	3.24095	0.00119132	0.0355425
Ms4a4c	195.63	1.9192	0.283747	3.23952	0.00119729	0.035587
Pik3ap1	408.754	1.62216	0.192154	3.23782	0.00120445	0.0356661
Adrb1	38.9295	-2.47583	0.456336	-3.23408	0.00122035	0.0357073
Parp9	240.596	1.75926	0.234802	3.23362	0.00122231	0.0357073
Sh3pxd2b	38.8528	3.03892	0.630092	3.23591	0.00121256	0.0357073
St3gal5	250.224	-1.93103	0.287953	-3.23326	0.00122384	0.0357073
Spon1	46.9197	2.73966	0.540106	3.22097	0.00127759	0.037139
Rspo1	51.4003	2.41094	0.438594	3.21697	0.00129551	0.0375226
Mlxipl	199.557	-1.98393	0.307208	-3.20281	0.00136091	0.0392735
Lpar6	1515.57	-1.6445	0.201421	-3.19975	0.00137546	0.0395495
Rtp4	1116.45	1.59964	0.187613	3.19616	0.00139268	0.0399002
Gm12185	26.9068	3.21795	0.694221	3.19488	0.0013989	0.0399342
Oaf	52.614	-2.48675	0.46602	-3.19031	0.00142118	0.0404247
Fbxw17	112.481	2.05192	0.330328	3.18447	0.00145021	0.0411032
Ccl8	1273.88	5.10556	1.29142	3.17911	0.00147726	0.0417207
Klrb1b	34.7629	3.41389	0.762188	3.16706	0.0015399	0.0433355
Cfh	1667.32	-1.73064	0.231153	-3.16085	0.0015731	0.0441134
Dock9	40.5551	-2.43019	0.45493	-3.14376	0.00166793	0.046608
Psme2b	1398.46	1.41504	0.132215	3.13912	0.00169459	0.0471869
Tlr2	790.26	1.73671	0.234905	3.13621	0.00171147	0.0474902
Psme2	813.006	1.45968	0.147533	3.11579	0.00183454	0.0507279
Apoe	54148.7	1.68187	0.219141	3.11156	0.001861	0.0512808
St3gal6	851.113	-1.68378	0.219832	-3.11048	0.00186787	0.051292
Flt1	58.2668	2.98134	0.638319	3.104	0.0019092	0.0522463
Ethe1	284.146	1.66455	0.216181	3.07405	0.00211173	0.0575899
Msrb2	245.831	-1.6966	0.227093	-3.06746	0.00215887	0.0586739
A530040E14Rik	30.5083	2.99751	0.653465	3.0568	0.0022371	0.0605925
Adora1	59.8955	2.54533	0.508101	3.04138	0.00235494	0.0634707
Slc40a1	126.81	-2.01323	0.333209	-3.04082	0.00235936	0.0634707
Ube2l6	311.416	1.68468	0.22536	3.03815	0.00238032	0.0638183
Apobec1	946.256	1.59543	0.196742	3.02645	0.00247447	0.0661193
Myc	92.3495	-2.13192	0.374228	-3.02469	0.0024889	0.0662815
Spp1	1181.16	3.50587	0.833751	3.00554	0.00265108	0.0703643
Il15ra	153.774	1.87136	0.290033	3.00434	0.00266162	0.0704086
Rgs2	3528.78	-1.42361	0.141455	-2.99464	0.00274766	0.0724433
Apobec3	371.494	1.68367	0.229015	2.98526	0.00283339	0.0743975
Tspo	1345.25	1.45266	0.151669	2.98449	0.00284053	0.0743975
Bcl3	42.3948	2.68533	0.566039	2.97741	0.00290691	0.0756368
Nod1	63.5225	2.22475	0.411254	2.9781	0.00290044	0.0756368
Myo5a	248.076	1.80906	0.272187	2.97245	0.00295436	0.0766203
Ell2	76.1024	2.24335	0.423406	2.93655	0.00331888	0.0857937
Cd22	80.832	2.15796	0.396095	2.92343	0.00346195	0.0889798
Fxyd5	1506.36	1.59961	0.205121	2.9232	0.00346456	0.0889798
Cbfa2t3	50.736	-2.61666	0.557458	-2.90005	0.00373102	0.095514
Cstb	2103.06	1.44887	0.155387	2.88875	0.00386774	0.0986958
Mov10	51.2737	2.42103	0.492599	2.88477	0.00391702	0.0995712
Socs1	68.9866	2.16967	0.405579	2.88396	0.00392714	0.0995712
Maf	386.058	-1.53908	0.187763	-2.87109	0.00409064	0.103386
Vsir	1349.43	-1.55578	0.194303	-2.8604	0.0042311	0.106597
Mcub	75.2281	2.03118	0.361149	2.85528	0.00429985	0.107986
Scimp	250.571	1.77357	0.271419	2.8501	0.00437058	0.109416
Scpep1	825.284	1.57654	0.202709	2.84417	0.00445274	0.110774
Sult1a1	167.807	-1.83495	0.293489	-2.84493	0.00444213	0.110774
Cxcr6	93.4972	4.60462	1.26973	2.83889	0.00452704	0.112271
Sncaip	38.5185	-2.41814	0.500417	-2.83392	0.00459814	0.113679
Ptprcap	36.5408	3.15869	0.762087	2.8326	0.00461711	0.113793
Gramd3	37.8956	2.68271	0.596593	2.82053	0.00479444	0.117798
Ddah2	50.1757	-2.71997	0.610487	-2.81737	0.00484187	0.118596
Srpk3	41.4734	-2.40633	0.501984	-2.80155	0.00508583	0.124188
Hnmt	158.088	-2.82845	0.654109	-2.79533	0.00518465	0.126105
Tmem140	40.4042	2.40298	0.50203	2.79462	0.00519612	0.126105
Sema4a	43.7314	2.58552	0.568641	2.78827	0.0052991	0.128212
Pag1	303.701	-1.67664	0.243096	-2.78342	0.0053789	0.129748
Dusp6	518.139	-1.64637	0.23306	-2.77342	0.005547	0.133397
Liph	121.538	-1.9342	0.338421	-2.76046	0.00577208	0.13839
Fabp5	532.602	2.98176	0.718584	2.75786	0.00581805	0.139072
Bhlhe40	28.287	3.11408	0.769304	2.74804	0.00599521	0.142877
Mpeg1	2431.76	1.72358	0.263652	2.74445	0.00606115	0.144016
Csf1	51.7543	2.35131	0.492749	2.74238	0.00609956	0.144496
Sdc3	165.584	2.02182	0.372773	2.74114	0.00612263	0.144611
Ralgds	34.9296	2.81442	0.667214	2.7194	0.00654009	0.154012
Aldoa	1878.99	1.44183	0.16339	2.70416	0.00684766	0.160778
Fcrls	367.926	-2.42015	0.527402	-2.69274	0.00708682	0.165903
Psap	1363.35	1.70848	0.266765	2.65584	0.00791105	0.184112
Tsc22d3	143.038	-1.82182	0.309391	-2.65624	0.00790168	0.184112
Fas	53.6388	2.34088	0.506686	2.64638	0.00813594	0.188792
S100a6	94.2519	3.51023	0.951479	2.63825	0.00833363	0.192815
Dusp7	84.5317	-1.8898	0.337758	-2.63443	0.00842795	0.194431
Mymk	49.1455	-2.70992	0.649468	-2.6328	0.00846834	0.194796
Atp10d	42.2418	-2.42304	0.542044	-2.62532	0.00865675	0.198555
Tank	337.364	1.48679	0.185681	2.62168	0.00874988	0.200112
Lipa	510.792	1.60284	0.230571	2.61456	0.00893433	0.203744
Sash1	133.315	1.84061	0.323995	2.59452	0.00947221	0.215391
Nkg7	315.766	5.76235	1.84054	2.58747	0.00966823	0.21921
Rap2b	128.158	1.72185	0.279188	2.58553	0.00972304	0.21921
Socs3	39.1351	2.27369	0.492551	2.58591	0.00971227	0.21921
Glrx	213.155	1.65897	0.255189	2.58227	0.00981538	0.220665
Zfp69	144.307	-1.74473	0.288716	-2.57944	0.00989611	0.221852
Ifitm10	62.8295	-1.94681	0.367687	-2.57504	0.0100228	0.22406
Gpr157	61.9706	2.14286	0.445122	2.56753	0.0102426	0.22833
Camk2n1	95.5888	-2.05222	0.412802	-2.54897	0.0108043	0.240176
Hmga2-ps1	458.996	-1.68571	0.269125	-2.54793	0.0108364	0.240218
Cdk5r1	38.9509	-2.6914	0.664776	-2.54431	0.0109494	0.242046
Ifit1	125.99	1.80739	0.318141	2.53784	0.0111538	0.245879
Mfsd12	40.9809	2.43035	0.565457	2.52955	0.011421	0.251071
Gzmk	19.8637	7.92396	2.74418	2.52315	0.0116309	0.25498
Rhobtb1	62.0545	-2.03387	0.4155	-2.48825	0.0128372	0.280651
Mospd2	206.548	1.66276	0.266494	2.48697	0.0128837	0.280894
Gnptab	150.848	1.77018	0.309902	2.48523	0.0129468	0.281496
Fscn1	41.1668	-2.42166	0.572836	-2.48179	0.0130724	0.283449
Slc31a2	416.832	1.42612	0.172785	2.46619	0.013656	0.295298
Kctd12	847.592	-1.49862	0.203226	-2.45354	0.0141457	0.305055
Rnf19b	155.388	1.76056	0.310712	2.44779	0.0143735	0.309128
Nectin4	49.418	1.99573	0.41138	2.42047	0.0155005	0.332466
Pabpc1	690.659	1.57748	0.238897	2.41726	0.0156378	0.334505
Enpp5	34.6012	2.44896	0.600097	2.41454	0.0157553	0.336113
AU022793	47.2703	-2.32769	0.555571	-2.38978	0.0168584	0.357925
Idh2	146.971	-1.75014	0.313921	-2.38957	0.0168679	0.357925
Mgll	77.752	-3.09238	0.878525	-2.38169	0.0172333	0.364702
Tmcc3	858.988	-1.35493	0.151613	-2.341	0.0192322	0.405922
Cenpe	48.0433	2.48479	0.634864	2.33875	0.0193486	0.407295
Cxxc5	332.043	-1.60215	0.257682	-2.33678	0.0194508	0.408363
Myl2	38.7645	-2.20909	0.528684	-2.28698	0.022197	0.46479
Tmem119	2718.39	-1.44209	0.193452	-2.2853	0.0222953	0.465621
Lrrc39	43.6175	-2.05881	0.465423	-2.27493	0.02291	0.475951
Siglece	116.992	-1.77384	0.340095	-2.27537	0.0228835	0.475951
Creb3l1	63.5527	1.88004	0.387366	2.27185	0.0230959	0.478561
Akr1a1	2199.68	1.34406	0.15158	2.26982	0.0232185	0.47985
Acot10	70.4913	1.84514	0.37274	2.26736	0.0233681	0.481686
Slc11a2	95.3725	1.83381	0.369123	2.25891	0.0238891	0.491151
Abhd11os	42.3063	2.15675	0.512862	2.25548	0.0241034	0.494274
Prdx5	2083.41	1.33601	0.14912	2.25331	0.0242395	0.495786
D10Wsu102e	33.2973	2.16239	0.519634	2.23695	0.0252896	0.515933
Hmox1	118.931	1.67748	0.303825	2.22984	0.0257583	0.524148
Fam241a	55.9228	1.89789	0.403481	2.22535	0.0260578	0.528887
Gmpr	146.168	-1.66305	0.29901	-2.2175	0.0265892	0.538296
Ccng1	164.898	1.51098	0.232777	2.19513	0.0281541	0.568527
Dtx3l	181.86	1.68969	0.316908	2.17631	0.0295319	0.594835
4833417C18Rik	43.4579	-2.05184	0.483805	-2.17411	0.0296971	0.595784
Mis18bp1	36.0296	2.51565	0.697275	2.17368	0.0297291	0.595784
Mrc1	47.8741	-3.45762	1.13216	-2.17074	0.0299506	0.598711
Gdf9	35.4576	-2.30667	0.604844	-2.16035	0.0307458	0.613063
Cd200r4	75.5265	2.21494	0.565739	2.14753	0.0317508	0.629936
Mblac1	33.4309	-2.59966	0.744703	-2.14805	0.03171	0.629936
Rab6b	47.8853	-2.21579	0.573759	-2.11899	0.0340916	0.674692
Cxcl10	928.387	2.88825	0.89169	2.11761	0.0342084	0.675317
Chek2	42.3633	1.99674	0.472331	2.11025	0.0348367	0.686014
Arap3	39.3134	-2.03439	0.491837	-2.10312	0.0354557	0.696477
Sc5d	123.072	-1.75828	0.361715	-2.09634	0.0360518	0.706438
Serpinb9	126.763	1.68088	0.326251	2.08698	0.0368903	0.721088
Lsp1	744.547	-1.5795	0.279097	-2.07634	0.0378628	0.736469
Pmaip1	34.0752	2.05065	0.505778	2.07729	0.037775	0.736469
Il17ra	178.005	-1.55081	0.265446	-2.07504	0.0379824	0.736988
Etv1	33.7845	-2.31208	0.632961	-2.07293	0.0381788	0.738992
Arel1	64.1109	1.76985	0.372208	2.06833	0.0386092	0.745506
Pmepa1	652.534	-1.43129	0.20931	-2.06054	0.0393465	0.757898
Pkm	456.34	1.49409	0.239946	2.05916	0.0394794	0.758616
Cx3cr1	2568.61	-1.30311	0.147631	-2.05317	0.0400563	0.767842
Parp14	328.682	1.5708	0.278702	2.04805	0.0405546	0.775522
Gm6548	80.383	1.6987	0.344025	2.03095	0.0422602	0.806194
Rnf144b	34.2393	-2.37784	0.679927	-2.02645	0.0427188	0.812989
Tut4	214.306	-1.49763	0.246062	-2.02239	0.0431361	0.818967
Anxa5	741.165	1.37276	0.185519	2.00929	0.0445064	0.842734
Il1rl2	82.753	-1.76629	0.381541	-2.0084	0.0446003	0.842734
Dennd6a	264.809	-1.42562	0.212246	-2.00532	0.0449291	0.84693
Tm6sf1	82.7873	-1.81922	0.409616	-1.99997	0.045503	0.855715
Tapbp	590.82	1.57826	0.291479	1.98388	0.0472689	0.886824
Myo9b	142.444	1.6207	0.313438	1.98028	0.0476716	0.892268
Sh2b3	289.811	-1.44526	0.225278	-1.97648	0.0481002	0.898172
Arhgap19	62.7908	1.8303	0.420414	1.97496	0.0482731	0.899285
Chn2	112.354	-1.62631	0.317852	-1.97044	0.0487884	0.906756
Cav2	33.1892	-2.07214	0.545396	-1.9658	0.0493222	0.913832
Rxrg	67.0367	2.07388	0.54647	1.96513	0.0493994	0.913832
Herc6	311.499	1.45157	0.230018	1.96318	0.0496256	0.915881
Alox5	38.0607	-2.27344	0.656437	-1.93992	0.0523891	0.96464
2610203C22Rik	113.016	-1.60469	0.312184	-1.93695	0.052751	0.969056
0610009B22Rik	343.127	-0.465504	0.216535	0	1	1
0610010F05Rik	85.1643	0.431901	0.380961	0	1	1
0610010K14Rik	372.483	-0.39684	0.230745	0	1	1
0610012G03Rik	845.133	0.423739	0.187684	0	1	1
0610030E20Rik	184.36	-0.139789	0.252618	0	1	1
1110004F10Rik	420.742	-0.201047	0.175806	0	1	1
1110006O24Rik	45.6135	-1.12038	0.631736	-0.190552	0.848876	1
1110008P14Rik	59.8666	0.840242	0.372481	0	1	1
1110012L19Rik	83.3185	0.0199031	0.305654	0	1	1
1110019D14Rik	43.8973	-0.281293	0.691073	0	1	1
1110032A03Rik	170.841	0.130182	0.22932	0	1	1
1110038F14Rik	224.657	-0.0624692	0.196461	0	1	1
1110051M20Rik	58.8785	-0.599621	0.381871	0	1	1
1110059E24Rik	141.409	-0.126323	0.27947	0	1	1
1110059G10Rik	299.975	-0.514556	0.238476	0	1	1
1190007I07Rik	79.6849	-0.70253	0.305523	0	1	1
1300002E11Rik	63.8874	-1.21793	0.355718	-0.612634	0.540118	1
1500011B03Rik	97.5909	0.185915	0.339103	0	1	1
1500015A07Rik	46.5287	-0.219968	0.485708	0	1	1
1600010M07Rik	134.203	-0.333047	0.27322	0	1	1
1600012H06Rik	132.003	-0.509582	0.266601	0	1	1
1600014C10Rik	235.311	0.866636	0.233199	0	1	1
1600020E01Rik	80.4307	-0.000349854	0.375501	0	1	1
1700003F12Rik	47.303	-0.296283	0.383012	0	1	1
1700007L15Rik	34.5193	0.654975	0.465232	0	1	1
1700017B05Rik	268.489	-0.907004	0.231789	0	1	1
1700037H04Rik	33.527	0.930954	0.513203	0	1	1
1700066B19Rik	79.5638	-1.27053	0.324484	-0.833721	0.404438	1
1700086O06Rik	36.6955	-0.493253	0.5523	0	1	1
1700094D03Rik	34.783	0.394756	0.496262	0	1	1
1700096K18Rik	44.6417	-0.694354	0.473727	0	1	1
1700123O20Rik	216.586	-0.0279144	0.265737	0	1	1
1810013L24Rik	71.4659	0.930488	0.373817	0	1	1
1810026B05Rik	313.643	-0.504974	0.246636	0	1	1
1810030O07Rik	176.447	-0.632373	0.238639	0	1	1
1810037I17Rik	542.939	-0.0372263	0.166123	0	1	1
1810058I24Rik	502.428	0.0572997	0.197611	0	1	1
2010315B03Rik	158.355	-0.196865	0.262136	0	1	1
2010320M18Rik	96.0383	-0.214004	0.305245	0	1	1
2210016F16Rik	432.309	-0.408874	0.186791	0	1	1
2210016L21Rik	115.099	0.323973	0.292181	0	1	1
2210408F21Rik	48.6767	-0.509505	0.453718	0	1	1
2300009A05Rik	75.3494	-0.603756	0.363224	0	1	1
2310001H17Rik	66.4231	1.22583	0.429336	0.525994	0.598892	1
2310009B15Rik	43.9155	-0.127669	0.385862	0	1	1
2310011J03Rik	96.622	0.0904719	0.321754	0	1	1
2310015A10Rik	31.2331	-0.495933	0.739068	0	1	1
2310033P09Rik	284.656	-1.00871	0.245094	-0.0355538	0.971638	1
2310039H08Rik	230.277	-0.611851	0.210867	0	1	1
2310040G24Rik	163.563	-0.920911	0.315656	0	1	1
2310057M21Rik	49.9847	-0.173557	0.473536	0	1	1
2310061I04Rik	60.1705	-0.20106	0.499106	0	1	1
2410002F23Rik	24.3897	-0.986501	0.802689	0	1	1
2410004B18Rik	130.437	-0.814338	0.318747	0	1	1
2410006H16Rik	412.899	1.20455	0.212944	0.960564	0.336771	1
2410022M11Rik	36.0976	-0.689293	0.439032	0	1	1
2410131K14Rik	32.2135	-0.370851	0.766236	0	1	1
2510002D24Rik	140.032	-0.0289335	0.282734	0	1	1
2510009E07Rik	155.118	-1.25591	0.311974	-0.820298	0.412046	1
2510039O18Rik	89.1924	0.34894	0.424991	0	1	1
2610001J05Rik	423.889	-0.35095	0.194374	0	1	1
2610002M06Rik	34.915	-0.808192	0.694243	0	1	1
2610008E11Rik	37.0688	-0.399712	0.434411	0	1	1
2610024D14Rik	37.2869	-0.48102	0.71628	0	1	1
2610044O15Rik8	46.1782	-0.0199461	0.442392	0	1	1
2610301B20Rik	91.7191	0.260772	0.363146	0	1	1
2610306M01Rik	36.5173	-0.143752	0.482484	0	1	1
2610507B11Rik	133.621	1.15898	0.24354	0.652801	0.513884	1
2610507I01Rik	54.5747	-0.207332	0.432043	0	1	1
2610524H06Rik	90.0487	0.300625	0.355943	0	1	1
2610528A11Rik	73.5253	-1.37534	0.424497	-0.88419	0.376594	1
2700049A03Rik	71.1882	-0.363998	0.416163	0	1	1
2700062C07Rik	196.401	-0.00233333	0.246171	0	1	1
2700097O09Rik	64.8831	-0.595343	0.365019	0	1	1
2810001G20Rik	40.3802	-0.362357	0.442705	0	1	1
2810002D19Rik	60.3979	-1.3128	0.483071	-0.647516	0.517298	1
2810004N23Rik	120.464	-0.524184	0.249941	0	1	1
2810006K23Rik	94.4953	-1.44898	0.426317	-1.05316	0.292266	1
2810013P06Rik	134.625	-0.774276	0.301004	0	1	1
2810021J22Rik	31.5012	0.0570914	0.574144	0	1	1
2810025M15Rik	190.105	-0.695438	0.223643	0	1	1
2810414N06Rik	31.5893	0.504545	0.579713	0	1	1
2900076A07Rik	78.1733	-0.6084	0.419298	0	1	1
2900093K20Rik	112.539	-0.772546	0.317704	0	1	1
3110009E18Rik	42.7726	-1.45095	0.500028	-0.901845	0.367139	1
3110040N11Rik	118.422	0.623038	0.312085	0	1	1
3110056K07Rik	137.706	-0.551968	0.296364	0	1	1
3110082I17Rik	44.8446	-0.787225	0.439629	0	1	1
3830403N18Rik	57.4187	-0.0351914	0.626817	0	1	1
3830406C13Rik	169.407	0.826416	0.2944	0	1	1
4632415L05Rik	69.6074	-0.925779	0.980129	0	1	1
4632427E13Rik	77.0602	0.171386	0.389711	0	1	1
4732471J01Rik	32.1683	-0.274573	0.49766	0	1	1
4732491K20Rik	37.3834	-0.947136	0.436526	0	1	1
4833411C07Rik	97.4536	-0.437126	0.350807	0	1	1
4833420G17Rik	213.652	-0.195741	0.25629	0	1	1
4833438C02Rik	42.2291	0.277007	0.45389	0	1	1
4833439L19Rik	168.275	0.103808	0.245233	0	1	1
4921524J17Rik	88.1086	-0.537723	0.322688	0	1	1
4930447K03Rik	25.8889	-2.25269	0.722436	-1.73398	0.0829217	1
4930453N24Rik	95.4468	-0.443342	0.355787	0	1	1
4930481A15Rik	62.7379	-0.803262	0.431527	0	1	1
4930503L19Rik	34.9307	0.739517	0.509978	0	1	1
4930523C07Rik	29.3987	0.579134	0.708982	0	1	1
4930526I15Rik	52.338	-0.129023	0.362328	0	1	1
4930594C11Rik	47.3521	-1.50537	0.44006	-1.14841	0.250801	1
4931406C07Rik	66.0046	0.0670575	0.438041	0	1	1
4931406P16Rik	73.9396	0.146325	0.314582	0	1	1
4932438A13Rik	274.017	0.534129	0.24915	0	1	1
4933412E12Rik	71.7267	-0.256	0.348119	0	1	1
4933421O10Rik	65.7952	0.416025	0.339625	0	1	1
4933427D14Rik	73.0426	0.567586	0.41924	0	1	1
4933434E20Rik	194.478	0.19684	0.247056	0	1	1
4933439C10Rik	58.8811	-0.183433	0.342787	0	1	1
5031439G07Rik	67.6415	-0.649625	0.38064	0	1	1
5430405H02Rik	194.198	-0.451089	0.218762	0	1	1
5430416N02Rik	36.043	0.265728	0.441187	0	1	1
5430427O19Rik	495.254	-0.402789	0.189315	0	1	1
5530601H04Rik	69.6735	-0.417335	0.373409	0	1	1
5730455P16Rik	70.228	0.14916	0.391755	0	1	1
5830454E08Rik	30.9296	-0.613021	0.539526	0	1	1
6030458C11Rik	128.048	-0.427428	0.268278	0	1	1
6330407A03Rik	82.0128	0.255259	0.403753	0	1	1
9130023H24Rik	31.4691	0.568878	0.456316	0	1	1
9130401M01Rik	90.1715	0.412082	0.452289	0	1	1
9330020H09Rik	28.6553	-0.313026	0.529373	0	1	1
9330133O14Rik	61.3083	-0.889515	0.419654	0	1	1
9430038I01Rik	76.126	0.15263	0.362912	0	1	1
9430060I03Rik	40.7236	-0.373042	0.417094	0	1	1
9530068E07Rik	283.812	-0.00459935	0.211698	0	1	1
9630028I04Rik	44.2238	-0.888308	0.534694	0	1	1
9930021J03Rik	88.3163	0.00685447	0.357385	0	1	1
9930104L06Rik	30.4685	-0.0645499	0.562623	0	1	1
A130010J15Rik	30.6441	-0.286488	0.560772	0	1	1
A430005L14Rik	261.706	-0.177568	0.189235	0	1	1
A430046D13Rik	45.4894	-0.0422357	0.537406	0	1	1
A630001G21Rik	164.458	-0.725048	0.243808	0	1	1
A630066F11Rik	36.7627	-0.540521	0.496153	0	1	1
A630072M18Rik	55.9497	0.128666	0.336182	0	1	1
A730063M14Rik	105.494	-1.24796	0.307041	-0.807571	0.419338	1
A930003A15Rik	82.0566	-0.583582	0.474567	0	1	1
A930005H10Rik	72.9217	-0.604929	0.400689	0	1	1
A930013F10Rik	42.2258	0.105194	0.520297	0	1	1
AI413582	543.645	0.552315	0.191561	0	1	1
AI467606	112.619	-0.871125	0.363062	0	1	1
AI597479	45.5655	0.18448	0.483888	0	1	1
AI837181	56.8398	0.0614282	0.411812	0	1	1
AI847159	52.984	0.136518	0.615508	0	1	1
AI987944	162.202	-0.52617	0.274188	0	1	1
AU022252	40.7415	-0.103835	0.416216	0	1	1
AU040320	74.8254	0.422446	0.419726	0	1	1
AU041133	143.845	-0.678412	0.310459	0	1	1
AW146154	58.6818	0.0367414	0.344468	0	1	1
AW209491	81.9493	-1.10056	1.03987	-0.0967057	0.92296	1
AW549877	214.422	0.104691	0.284695	0	1	1
AW554918	34.318	-1.05546	0.66915	-0.0828833	0.933944	1
Aaas	44.9599	0.712963	0.441556	0	1	1
Aagab	140.067	0.375061	0.257059	0	1	1
Aak1	49.5992	-0.369512	0.463843	0	1	1
Aamdc	128.769	-0.233007	0.324623	0	1	1
Aamp	382.679	-0.345435	0.180341	0	1	1
Aar2	55.3526	0.491091	0.380064	0	1	1
Aars	234.326	-0.658311	0.212344	0	1	1
Aarsd1	143.465	-0.678945	0.263527	0	1	1
Aasdhppt	141.187	0.0327565	0.292758	0	1	1
Aatf	115.125	-0.01879	0.274025	0	1	1
Abcb10	28.612	-0.637728	0.689537	0	1	1
Abcb1b	78.943	0.560147	0.358432	0	1	1
Abcb7	38.7489	0.439487	0.50571	0	1	1
Abcc1	35.6072	-1.16377	0.450274	-0.363712	0.716073	1
Abcc10	39.0654	-0.536938	0.422124	0	1	1
Abcc3	91.0697	-0.283547	0.344428	0	1	1
Abcc5	196.032	0.335075	0.233277	0	1	1
Abcd1	59.4689	-0.0839903	0.500494	0	1	1
Abcd2	308.712	0.0287979	0.197613	0	1	1
Abcd3	104.248	-0.389452	0.28978	0	1	1
Abce1	169.856	-0.578575	0.302284	0	1	1
Abcf1	342.132	-0.163011	0.182889	0	1	1
Abcf2	98.7503	-0.408871	0.310902	0	1	1
Abcf3	118.751	0.21464	0.355943	0	1	1
Abcg2	121.242	-0.938801	0.307929	0	1	1
Abhd10	92.418	0.127216	0.359295	0	1	1
Abhd11	99.8859	0.171305	0.333462	0	1	1
Abhd12	1726.93	-0.260507	0.189146	0	1	1
Abhd13	65.6861	-0.394878	0.319739	0	1	1
Abhd14a	41.985	-1.1669	0.467253	-0.357192	0.720948	1
Abhd15	64.6973	-1.63539	0.39841	-1.59481	0.110754	1
Abhd16a	151.024	0.19219	0.248268	0	1	1
Abhd17a	102.041	0.00436257	0.302404	0	1	1
Abhd17b	55.8349	-0.672655	0.375185	0	1	1
Abhd17c	107.94	-0.477121	0.277565	0	1	1
Abhd4	89.9288	0.859434	0.335481	0	1	1
Abhd5	57.2819	0.401989	0.390814	0	1	1
Abhd6	490.401	-1.06979	0.175661	-0.397317	0.691133	1
Abi1	252.61	-0.220976	0.204564	0	1	1
Abi3	822.196	-1.12857	0.201388	-0.638443	0.523185	1
Abitram	39.1665	0.135321	0.496964	0	1	1
Abl1	82.7153	-0.657787	0.31891	0	1	1
Abl2	68.6262	0.448618	0.406991	0	1	1
Ablim1	34.9224	-0.355879	0.596087	0	1	1
Abr	203.437	1.2078	0.236361	0.879153	0.379318	1
Abracl	437.828	-0.0250661	0.226013	0	1	1
Abraxas1	86.0895	-0.785611	0.320165	0	1	1
Abraxas2	244.964	0.206365	0.258078	0	1	1
Abt1	111.484	-0.28222	0.384863	0	1	1
Abtb1	65.1985	-0.62533	0.424802	0	1	1
Acaa1a	100.477	-0.406416	0.297016	0	1	1
Acaa2	143.909	0.529134	0.272757	0	1	1
Acad8	75.071	-0.412143	0.369913	0	1	1
Acad9	47.7405	-0.10581	0.434511	0	1	1
Acadl	230.644	0.515671	0.247742	0	1	1
Acadm	363.803	-0.269562	0.199532	0	1	1
Acadsb	113.921	0.0495273	0.3381	0	1	1
Acadvl	92.8575	-0.863991	0.358716	0	1	1
Acap2	754.139	-0.43782	0.201628	0	1	1
Acat1	239.171	-0.679521	0.223841	0	1	1
Acbd3	345.546	-0.416185	0.253521	0	1	1
Acbd5	182.67	0.357584	0.248516	0	1	1
Acbd6	109.815	0.0776222	0.300581	0	1	1
Accs	77.077	-0.158477	0.411824	0	1	1
Acd	78.4795	0.490776	0.327794	0	1	1
Acer3	1101.6	-0.809763	0.209592	0	1	1
Acin1	333.007	-0.230733	0.218826	0	1	1
Acly	178.464	-0.140265	0.262816	0	1	1
Aco1	43.6135	-0.727915	0.613556	0	1	1
Aco2	108.088	0.765407	0.312858	0	1	1
Acot13	531.858	0.067479	0.164537	0	1	1
Acot7	76.4461	-0.147164	0.384015	0	1	1
Acot8	33.3568	0.71205	0.542679	0	1	1
Acox1	53.9778	0.689666	0.523798	0	1	1
Acox3	166.101	0.567707	0.306536	0	1	1
Acp1	57.0138	0.485057	0.381239	0	1	1
Acp2	477.298	0.601606	0.2025	0	1	1
Acp6	76.8189	-0.00862142	0.378309	0	1	1
Acsl1	76.8038	0.804267	0.395419	0	1	1
Acsl4	181.578	0.484625	0.268975	0	1	1
Acsl5	265.88	0.0383561	0.194885	0	1	1
Acss1	75.889	-0.455719	0.550958	0	1	1
Actb	10243.5	-0.100791	0.165866	0	1	1
Actg1	32.8369	0.126297	0.431855	0	1	1
Actl6a	123.585	-0.159223	0.276039	0	1	1
Actn4	75.7809	0.0456178	0.404659	0	1	1
Actr10	252.646	-0.114353	0.211799	0	1	1
Actr1a	80.9355	0.437145	0.348428	0	1	1
Actr1b	41.0362	-0.122193	0.41273	0	1	1
Actr2	476.096	0.697386	0.210668	0	1	1
Actr3	412.811	0.624625	0.199954	0	1	1
Actr6	209.878	-0.758712	0.273198	0	1	1
Actr8	101.391	-0.274589	0.376306	0	1	1
Acvr1	49.249	-0.859437	0.374069	0	1	1
Acvr2a	35.6356	-1.48506	0.554829	-0.874259	0.381977	1
Acvr2b	46.9595	-1.03046	0.434395	-0.0701163	0.944101	1
Acvrl1	104.879	0.108765	0.325307	0	1	1
Acyp1	131.048	-0.839271	0.288641	0	1	1
Adam10	866.394	-0.0835965	0.144943	0	1	1
Adam15	134.087	-0.463205	0.292628	0	1	1
Adam17	384.73	0.427074	0.251454	0	1	1
Adam9	107.543	1.50495	0.296236	1.70456	0.0882759	1
Adap1	56.1573	1.22414	0.406632	0.551217	0.581485	1
Adap2	333.52	0.00896675	0.229466	0	1	1
Adar	103.45	1.47659	0.328977	1.44871	0.147418	1
Adck1	41.3281	0.562954	0.501483	0	1	1
Adck2	39.1273	0.0507908	0.504068	0	1	1
Adcy7	335.159	0.596497	0.235013	0	1	1
Adcy9	28.7344	-1.50761	0.765851	-0.662805	0.507456	1
Add1	187.157	0.0399933	0.225705	0	1	1
Add3	80.4872	-0.989752	0.436057	0	1	1
Adgre1	3550.11	1.09253	0.161124	0.574305	0.565761	1
Adgrg1	265.652	-1.11425	0.24738	-0.461856	0.644184	1
Adh5	415.345	0.279422	0.169211	0	1	1
Adi1	266.526	0.433391	0.219966	0	1	1
Adipor1	663.197	1.03237	0.232409	0.139261	0.889244	1
Adipor2	143.828	0.392968	0.258236	0	1	1
Adk	46.2616	-0.480436	0.452409	0	1	1
Ado	57.5288	-0.605016	0.40924	0	1	1
Adora3	80.8678	0.128575	0.388766	0	1	1
Adprh	198.502	-0.771081	0.307699	0	1	1
Adprhl2	49.4593	-0.436937	0.544215	0	1	1
Adprm	98.356	0.224315	0.358962	0	1	1
Adrm1	69.8987	-0.692222	0.327452	0	1	1
Adsl	112.575	0.179597	0.380614	0	1	1
Adss	78.2072	-0.400124	0.386966	0	1	1
Aebp2	76.5447	0.485011	0.325279	0	1	1
Afap1	55.6298	1.08195	0.459913	0.178196	0.858569	1
Afdn	65.5101	0.100589	0.343031	0	1	1
Aff1	71.8743	-0.236741	0.356507	0	1	1
Aff4	114.658	-0.0172505	0.306961	0	1	1
Afg3l1	66.9247	-0.366246	0.494873	0	1	1
Afg3l2	67.2884	-0.597376	0.461371	0	1	1
Afp	133.555	-0.409713	0.308088	0	1	1
Aftph	246.308	0.241001	0.227472	0	1	1
Aga	630.17	-0.155174	0.170738	0	1	1
Agbl3	45.7841	-0.778426	0.449643	0	1	1
Agfg1	184.164	-0.0254053	0.278605	0	1	1
Agfg2	38.7993	-0.378053	0.461946	0	1	1
Aggf1	146.489	0.186546	0.270443	0	1	1
Agl	40.8174	0.138439	0.403331	0	1	1
Ago1	116.018	0.191663	0.279881	0	1	1
Ago3	114.783	0.403476	0.35001	0	1	1
Agpat2	63.5159	-0.888196	0.380966	0	1	1
Agpat3	174.774	0.314269	0.329634	0	1	1
Agpat4	35.3602	-0.600707	0.618264	0	1	1
Agpat5	300.222	0.102164	0.218142	0	1	1
Agps	179.147	0.122258	0.260293	0	1	1
Agtpbp1	61.747	0.218064	0.48964	0	1	1
Agtrap	116.515	0.825192	0.322943	0	1	1
Ahctf1	36.3376	0.0520086	0.73455	0	1	1
Ahcyl1	103.998	0.330571	0.339248	0	1	1
Ahi1	59.0533	-0.501502	0.45793	0	1	1
Ahsa1	298.363	0.196678	0.1844	0	1	1
Ahsa2	73.8919	0.234846	0.402587	0	1	1
Aif1	12992.1	0.556631	0.128963	0	1	1
Aifm1	145.589	0.221506	0.27379	0	1	1
Aig1	213.327	0.632287	0.265711	0	1	1
Aim2	246.728	0.159629	0.230928	0	1	1
Aimp1	186.808	0.394666	0.221933	0	1	1
Aimp2	140.71	-0.255103	0.296627	0	1	1
Aip	351.479	-0.0278347	0.205666	0	1	1
Aipl1	29.0225	-0.913028	0.745539	0	1	1
Ak1	82.5575	0.19418	0.298764	0	1	1
Ak2	357.925	1.05278	0.200694	0.262965	0.792577	1
Ak3	62.2269	-0.153837	0.435007	0	1	1
Ak6	153.535	-0.638457	0.299318	0	1	1
Akap10	76.3741	0.550206	0.330928	0	1	1
Akap11	57.3093	0.392403	0.358016	0	1	1
Akap13	465.398	0.481383	0.210775	0	1	1
Akap7	81.3473	0.165289	0.336476	0	1	1
Akap8	181.15	0.00565748	0.310455	0	1	1
Akap8l	372.895	0.101921	0.194506	0	1	1
Akap9	807.557	0.335295	0.222406	0	1	1
Akip1	297.639	0.526329	0.195666	0	1	1
Akirin1	269.692	0.553526	0.191162	0	1	1
Akirin2	167.23	-1.40226	0.229581	-1.75214	0.07975	1
Akna	105.998	-0.147807	0.316263	0	1	1
Akr1b10	393.864	0.124436	0.178221	0	1	1
Akr1e1	162.614	0.0392156	0.299656	0	1	1
Akr7a5	51.3478	0.103096	0.419893	0	1	1
Akt1	121.507	0.179007	0.352728	0	1	1
Akt3	36.8988	0.761652	0.52842	0	1	1
Aktip	109.594	-0.204459	0.307988	0	1	1
Alad	75.9107	0.12205	0.437305	0	1	1
Alas1	376.827	0.57643	0.211495	0	1	1
Aldh16a1	45.639	-0.115075	0.516062	0	1	1
Aldh3a2	76.4419	0.133758	0.347519	0	1	1
Aldh3b1	52.2932	0.357202	0.422069	0	1	1
Aldh6a1	61.5678	0.0640736	0.43374	0	1	1
Aldh7a1	46.6688	-0.0931375	0.395103	0	1	1
Aldh9a1	76.7293	-0.530007	0.353501	0	1	1
Aldoart1	36.0876	1.54734	0.464726	1.17777	0.238889	1
Aldoc	60.1946	0.488372	0.382375	0	1	1
Alg1	84.3823	-0.143155	0.396306	0	1	1
Alg11	91.3756	-0.406713	0.28129	0	1	1
Alg13	49.6603	0.830644	0.390522	0	1	1
Alg14	139.904	0.707063	0.305368	0	1	1
Alg2	56.8075	0.427555	0.465451	0	1	1
Alg3	181.217	-0.311386	0.269063	0	1	1
Alg5	946.247	-0.312346	0.152604	0	1	1
Alg6	68.2866	-0.634641	0.391875	0	1	1
Alg8	139.846	-0.302056	0.345563	0	1	1
Alg9	46.6672	0.0869394	0.396429	0	1	1
Alkbh1	73.6268	-0.0455493	0.404188	0	1	1
Alkbh2	211.135	0.337672	0.222527	0	1	1
Alkbh3	137.759	-0.188856	0.269027	0	1	1
Alkbh5	40.8461	0.0090964	0.525222	0	1	1
Alkbh6	227.091	-0.45661	0.213394	0	1	1
Alkbh7	130.295	-0.586611	0.277448	0	1	1
Alkbh8	29.1196	0.181873	0.5272	0	1	1
Alox5ap	2074.97	-0.76844	0.153201	0	1	1
Alyref	215.276	-0.656605	0.238089	0	1	1
Alyref2	119.075	0.0114728	0.394026	0	1	1
Amacr	40.0394	-0.559032	0.464317	0	1	1
Amdhd2	143.765	1.13523	0.282705	0.478327	0.632417	1
Amer1	40.0461	-0.272689	0.459782	0	1	1
Amfr	135.877	-0.11076	0.291935	0	1	1
Ammecr1l	97.4698	0.028452	0.288041	0	1	1
Amn1	90.9839	0.0878726	0.345404	0	1	1
Ampd3	46.8655	-1.3353	0.439293	-0.763269	0.445303	1
Amz1	114.347	0.173433	0.303119	0	1	1
Amz2	141.565	0.567825	0.293386	0	1	1
Anapc1	99.602	0.829861	0.320859	0	1	1
Anapc10	217.585	0.0277624	0.215788	0	1	1
Anapc11	333.688	0.117071	0.204879	0	1	1
Anapc13	550.82	0.0592325	0.245973	0	1	1
Anapc15	76.3939	0.36833	0.395346	0	1	1
Anapc16	226.999	0.289047	0.241462	0	1	1
Anapc2	120.156	0.26845	0.313205	0	1	1
Anapc4	180.888	0.454534	0.277247	0	1	1
Anapc5	281.021	0.378026	0.240975	0	1	1
Anapc7	67.3341	0.510725	0.499443	0	1	1
Ang	847.372	-0.675761	0.189165	0	1	1
Angel2	261.906	-0.235795	0.217885	0	1	1
Ank	39.9333	-0.227271	0.551344	0	1	1
Ank2	79.6468	-0.49855	0.370637	0	1	1
Ankfy1	144.557	0.491583	0.267541	0	1	1
Ankhd1	194.268	0.558222	0.246705	0	1	1
Ankib1	54.6217	-0.0256736	0.353042	0	1	1
Ankle2	271.591	0.652845	0.21518	0	1	1
Ankmy2	60.4766	-0.322558	0.443197	0	1	1
Ankra2	227.993	-0.169384	0.240877	0	1	1
Ankrd10	169.778	-0.808517	0.25862	0	1	1
Ankrd11	362.193	-0.195599	0.26041	0	1	1
Ankrd12	384.247	0.00817991	0.249398	0	1	1
Ankrd13a	116.834	0.395623	0.270107	0	1	1
Ankrd13c	62.5372	0.683915	0.403676	0	1	1
Ankrd16	68.6594	0.19543	0.341914	0	1	1
Ankrd17	160.3	0.452041	0.263964	0	1	1
Ankrd26	81.7254	-0.0597	0.293291	0	1	1
Ankrd27	58.1641	0.367395	0.473912	0	1	1
Ankrd37	31.8037	0.529371	0.536595	0	1	1
Ankrd39	43.3596	0.233238	0.468875	0	1	1
Ankrd40	64.0882	0.13391	0.426841	0	1	1
Ankrd44	299.385	-0.576349	0.251103	0	1	1
Ankrd46	73.4624	-0.574693	0.365643	0	1	1
Ankrd49	178.594	-0.759934	0.255851	0	1	1
Anks1	60.8698	0.340721	0.391909	0	1	1
Anks3	69.5122	-0.280055	0.360033	0	1	1
Ankzf1	41.697	0.110367	0.445101	0	1	1
Ano10	67.0416	0.136882	0.408079	0	1	1
Ano6	257.343	-0.656924	0.244907	0	1	1
Ano7	40.3329	-0.573531	0.472395	0	1	1
Anp32a	287.663	-0.213801	0.190411	0	1	1
Anp32b	147.714	0.377334	0.25198	0	1	1
Anp32e	135.418	-0.629261	0.288952	0	1	1
Anxa3	2486.85	-0.999033	0.151553	0	1	1
Anxa6	84.1025	0.714477	0.39658	0	1	1
Anxa7	150.982	-0.343086	0.284591	0	1	1
Aopep	124.788	0.452652	0.291945	0	1	1
Ap1ar	65.0031	-0.762622	0.337035	0	1	1
Ap1b1	94.1132	-0.378201	0.358466	0	1	1
Ap1g1	106.677	0.625809	0.351522	0	1	1
Ap1m1	149.81	-0.228528	0.327604	0	1	1
Ap1s1	125.916	0.454418	0.3317	0	1	1
Ap1s2	204.805	-0.642106	0.253589	0	1	1
Ap2a2	125.436	-0.567258	0.353164	0	1	1
Ap2b1	89.7369	-0.0434085	0.342051	0	1	1
Ap2m1	104.744	0.673907	0.31786	0	1	1
Ap2s1	506.113	0.453688	0.225812	0	1	1
Ap3b1	203.75	0.511257	0.278466	0	1	1
Ap3d1	187.329	0.916664	0.292053	0	1	1
Ap3m1	94.6018	-0.243297	0.397967	0	1	1
Ap3m2	60.9553	0.107018	0.392158	0	1	1
Ap3s1	68.0617	0.387099	0.329621	0	1	1
Ap3s2	59.6046	0.310829	0.418526	0	1	1
Ap4b1	52.7298	0.875402	0.512291	0	1	1
Ap4e1	41.6993	-0.447361	0.533039	0	1	1
Ap4s1	133.226	-0.969373	0.276306	0	1	1
Ap5m1	81.4236	-0.506029	0.30153	0	1	1
Ap5s1	84.3165	0.346901	0.30024	0	1	1
Ap5z1	35.6556	1.63144	0.560214	1.12715	0.25968	1
Apaf1	44.0178	0.932968	0.502553	0	1	1
Apbb1ip	737.976	-1.10159	0.192058	-0.528937	0.596849	1
Apbb2	109.198	-0.360739	0.291269	0	1	1
Apc	143.27	0.117129	0.333055	0	1	1
Apeh	67.7002	0.669237	0.392555	0	1	1
Apex1	332.006	-0.474998	0.205603	0	1	1
Aph1c	36.2519	1.05852	0.537199	0.108942	0.913248	1
Api5	160.087	0.561087	0.313802	0	1	1
Apip	187.013	0.605433	0.219145	0	1	1
Aplp2	679.356	0.541302	0.164363	0	1	1
Apmap	117.46	0.174892	0.272347	0	1	1
Apobr	26.2105	0.171976	0.756645	0	1	1
Apoc4	60.6577	1.59581	1.06566	0.559099	0.576094	1
Apool	147.867	0.504123	0.323349	0	1	1
Apopt1	167.966	0.486917	0.23767	0	1	1
App	328.88	1.11566	0.184684	0.626262	0.531143	1
Appbp2	102.994	-0.261215	0.354755	0	1	1
Appl1	184.202	-0.85074	0.254898	0	1	1
Appl2	112.674	0.546675	0.469663	0	1	1
Aprt	346.795	1.34971	0.194701	1.79613	0.0724734	1
Aptx	131.525	0.340625	0.3498	0	1	1
Aqr	131.243	-0.383021	0.303648	0	1	1
Araf	201.938	-0.395038	0.244195	0	1	1
Arap1	147.996	0.74316	0.26728	0	1	1
Arcn1	230.538	0.0677048	0.276856	0	1	1
Arf1	528.626	-0.153013	0.193194	0	1	1
Arf2	152.736	-0.340559	0.327315	0	1	1
Arf3	87.1801	1.50275	0.35994	1.39676	0.162486	1
Arf4	791.628	-0.304914	0.246345	0	1	1
Arf5	288.314	0.426318	0.180243	0	1	1
Arf6	165.464	0.213509	0.278293	0	1	1
Arfgap1	60.8097	0.215286	0.400561	0	1	1
Arfgap3	56.2043	0.378095	0.45033	0	1	1
Arfgef1	150.661	0.868972	0.27617	0	1	1
Arfgef2	37.86	-0.209017	0.579337	0	1	1
Arfip1	105.815	0.271632	0.282342	0	1	1
Arfrp1	126.577	0.33744	0.254759	0	1	1
Arglu1	369.839	-0.906039	0.210943	0	1	1
Arhgap1	56.1683	-0.00216527	0.385868	0	1	1
Arhgap11a	55.6092	-0.113904	0.458317	0	1	1
Arhgap12	189.714	-0.515643	0.249364	0	1	1
Arhgap15	375.42	0.695632	0.254333	0	1	1
Arhgap17	204.5	-0.226316	0.240235	0	1	1
Arhgap18	59.6738	0.41118	0.435865	0	1	1
Arhgap22	90.0035	-1.13027	0.371407	-0.350739	0.725784	1
Arhgap24	136.515	0.452244	0.270487	0	1	1
Arhgap25	227.285	0.162568	0.29258	0	1	1
Arhgap27	117.497	-0.0726838	0.323175	0	1	1
Arhgap30	241.467	0.465847	0.222697	0	1	1
Arhgap31	117.231	-0.421267	0.304865	0	1	1
Arhgap39	70.7725	-0.079413	0.335525	0	1	1
Arhgap4	139.189	-0.308558	0.311979	0	1	1
Arhgap45	759.231	-0.663223	0.160797	0	1	1
Arhgap5	1431.64	-1.2321	0.19716	-1.17723	0.239103	1
Arhgap9	158.552	-0.532927	0.237973	0	1	1
Arhgdia	470.125	0.234374	0.171662	0	1	1
Arhgdib	4590.13	0.472457	0.153072	0	1	1
Arhgef1	148.177	-0.424961	0.237382	0	1	1
Arhgef12	68.8827	0.567147	0.35056	0	1	1
Arhgef18	38.0553	-0.156715	0.562456	0	1	1
Arhgef2	157.361	0.763227	0.227489	0	1	1
Arhgef3	58.399	1.11559	0.35949	0.321547	0.747796	1
Arhgef40	63.7045	-1.08624	0.45181	-0.190882	0.848618	1
Arhgef6	209.498	0.127721	0.24825	0	1	1
Arhgef7	74.9722	1.27207	0.329149	0.826591	0.408469	1
Arid1a	298.756	-0.318534	0.253119	0	1	1
Arid1b	60.0106	-0.0339232	0.415504	0	1	1
Arid2	111.9	-0.0648684	0.30085	0	1	1
Arid3a	62.8856	-1.3216	0.415767	-0.773522	0.439214	1
Arid3b	60.1745	-1.56547	0.428648	-1.3192	0.187104	1
Arid4a	536.755	-0.235918	0.209281	0	1	1
Arid4b	370.795	-0.362617	0.22602	0	1	1
Arid5a	85.6492	1.40266	0.326853	1.23192	0.21798	1
Arid5b	319.553	0.933936	0.251559	0	1	1
Arih1	52.7183	1.10605	0.498954	0.212538	0.831688	1
Arih2	68.7196	-0.076585	0.349315	0	1	1
Arl1	82.1229	-0.399835	0.343666	0	1	1
Arl10	64.6139	-1.0112	0.360978	-0.0310194	0.975254	1
Arl11	250.735	-0.410421	0.262105	0	1	1
Arl13b	44.9299	0.642847	0.397238	0	1	1
Arl14ep	121.44	-0.126413	0.293377	0	1	1
Arl15	37.0699	-0.13346	0.482646	0	1	1
Arl16	72.9649	-0.350332	0.362176	0	1	1
Arl2	196.227	0.271311	0.220725	0	1	1
Arl3	102.481	0.0205756	0.329913	0	1	1
Arl4a	67.4259	-0.839257	0.387591	0	1	1
Arl4c	154.561	0.145473	0.323953	0	1	1
Arl5a	83.3763	0.44275	0.372727	0	1	1
Arl5c	97.8719	1.50907	0.293676	1.73345	0.0830157	1
Arl6	66.1533	0.0957203	0.409468	0	1	1
Arl6ip1	2395.43	0.0717479	0.133173	0	1	1
Arl6ip4	162.922	0.736903	0.287202	0	1	1
Arl6ip5	212.471	-0.415158	0.251633	0	1	1
Arl6ip6	85.7286	-0.290842	0.34319	0	1	1
Arl8a	153.846	0.0691697	0.221553	0	1	1
Arl8b	536.938	0.0704904	0.20789	0	1	1
Armc1	160.183	-0.116716	0.256496	0	1	1
Armc10	51.3975	0.0208483	0.398324	0	1	1
Armc3	68.0803	-2.26624	1.0145	-1.24814	0.211979	1
Armc5	68.1006	0.227684	0.395766	0	1	1
Armc7	49.5467	0.0629301	0.512125	0	1	1
Armc8	135.394	0.351445	0.329473	0	1	1
Armt1	54.7441	0.285566	0.421724	0	1	1
Arnt	46.8268	1.03442	0.482784	0.0712916	0.943166	1
Arntl	28.5533	-0.0259853	0.601317	0	1	1
Arpc1a	186.184	-0.262746	0.230512	0	1	1
Arpc1b	763.427	0.71043	0.163152	0	1	1
Arpc2	2008.84	0.47826	0.143447	0	1	1
Arpc3	291.579	0.495291	0.213839	0	1	1
Arpc4	685.464	-0.172377	0.15021	0	1	1
Arpc5	1610.05	0.331546	0.154042	0	1	1
Arpc5l	513.887	-0.49536	0.18663	0	1	1
Arpp19	855.656	-0.339266	0.192032	0	1	1
Arrb1	50.0814	-0.83713	0.449401	0	1	1
Arrb2	162.988	-0.364175	0.241179	0	1	1
Arrdc1	204.336	-0.239202	0.222655	0	1	1
Arrdc3	45.9553	0.346314	0.456199	0	1	1
Arrdc4	125.716	1.0099	0.288272	0.0343361	0.972609	1
Arsa	42.4144	-0.953565	0.427483	0	1	1
Arsb	261.274	-1.01773	0.33531	-0.0528797	0.957828	1
Arsg	36.599	0.0578081	0.451104	0	1	1
Arsk	149.789	-0.552844	0.290048	0	1	1
Arv1	78.4654	0.28307	0.364675	0	1	1
As3mt	208.311	-0.104558	0.204811	0	1	1
Asah1	2973.08	0.334555	0.204165	0	1	1
Asap1	673.852	-0.159939	0.193304	0	1	1
Asap3	56.9817	-0.398473	0.474329	0	1	1
Asb13	80.768	0.429372	0.303765	0	1	1
Asb2	137.889	0.160494	0.311906	0	1	1
Asb3	138.486	0.0745794	0.400536	0	1	1
Asb6	31.1973	-0.557974	0.489575	0	1	1
Asb8	65.4471	-0.352175	0.42064	0	1	1
Ascc1	126.466	-0.447549	0.289113	0	1	1
Ascc2	34.1461	-0.0549382	0.530745	0	1	1
Ascc3	284.783	-0.368664	0.26449	0	1	1
Asf1a	189.257	-0.840558	0.27695	0	1	1
Asf1b	33.7168	0.812432	0.465361	0	1	1
Ash1l	287.175	-0.283926	0.202336	0	1	1
Ash2l	120.847	-0.620108	0.294881	0	1	1
Asl	81.6891	0.660476	0.369961	0	1	1
Asna1	42.4976	0.824185	0.467088	0	1	1
Asnsd1	93.0752	1.01245	0.393243	0.0316479	0.974753	1
Asph	732.552	-0.54555	0.21307	0	1	1
Aspscr1	66.8103	0.931483	0.362376	0	1	1
Asxl1	54.0463	-0.505587	0.361718	0	1	1
Asxl2	208.674	-0.0625044	0.210799	0	1	1
Atad1	242.853	-0.135678	0.256062	0	1	1
Atad2	83.0379	1.21212	0.363502	0.583551	0.559522	1
Atad2b	202.439	-0.108839	0.306595	0	1	1
Atad3a	66.072	-1.51381	0.448805	-1.14484	0.252274	1
Atad5	39.2729	1.3622	0.494313	0.732732	0.463722	1
Atat1	42.1871	-0.867974	0.442472	0	1	1
Ate1	288.626	-0.51667	0.221146	0	1	1
Atf1	77.9103	-0.491743	0.397391	0	1	1
Atf2	160.433	-0.127089	0.271322	0	1	1
Atf3	152.256	1.19778	0.42592	0.464366	0.642386	1
Atf4	247.846	-0.520008	0.211236	0	1	1
Atf6	257.353	0.585997	0.251967	0	1	1
Atf6b	34.6267	0.563188	0.456556	0	1	1
Atf7	73.9701	-0.0083703	0.372573	0	1	1
Atf7ip	131.101	-0.178772	0.358901	0	1	1
Atg10	121.262	-0.0523188	0.299042	0	1	1
Atg101	172.736	-0.628563	0.371622	0	1	1
Atg12	130.867	-0.0394696	0.349782	0	1	1
Atg13	39.3871	0.169105	0.468757	0	1	1
Atg14	167.542	-0.425049	0.325991	0	1	1
Atg16l1	67.3123	0.334946	0.444664	0	1	1
Atg2b	33.5002	0.0792626	0.585368	0	1	1
Atg3	284.832	-0.642963	0.32178	0	1	1
Atg4b	93.9745	0.599638	0.35946	0	1	1
Atg5	407.307	0.193622	0.21657	0	1	1
Atg7	40.8652	1.56646	0.471975	1.2002	0.230061	1
Atic	90.6003	-0.626431	0.311767	0	1	1
Atl2	53.5528	-0.51445	0.487943	0	1	1
Atl3	45.7998	0.489967	0.495523	0	1	1
Atm	102.702	0.555287	0.31598	0	1	1
Atmin	75.8165	-0.084872	0.31849	0	1	1
Atox1	2072.66	0.554468	0.162723	0	1	1
Atp11b	95.4911	0.46142	0.291108	0	1	1
Atp11c	85.074	-0.329327	0.367822	0	1	1
Atp13a1	100.787	-0.238749	0.391339	0	1	1
Atp13a3	76.3132	0.0974759	0.419463	0	1	1
Atp1a1	303.65	-0.189932	0.222395	0	1	1
Atp1a3	87.3136	1.333	0.331387	1.00486	0.314963	1
Atp1b2	36.7734	0.420606	0.500523	0	1	1
Atp1b3	982.573	0.537216	0.153578	0	1	1
Atp23	47.6884	-0.696143	0.590741	0	1	1
Atp2a2	158.931	0.565871	0.356939	0	1	1
Atp2b1	939.354	0.134984	0.175284	0	1	1
Atp2c1	314.725	0.262576	0.231488	0	1	1
Atp5a1	905.25	0.217341	0.157553	0	1	1
Atp5b	1426.64	0.481267	0.173604	0	1	1
Atp5c1	1080.59	0.6929	0.153128	0	1	1
Atp5d	505.891	0.372316	0.15585	0	1	1
Atp5e	1082.02	0.980239	0.192808	0	1	1
Atp5g1	143.713	0.416368	0.259918	0	1	1
Atp5g3	1075.45	0.432137	0.137789	0	1	1
Atp5h	550.554	0.426322	0.159616	0	1	1
Atp5j	1630.19	0.567985	0.163159	0	1	1
Atp5j2	1264.62	0.53558	0.17739	0	1	1
Atp5k	546.609	0.777987	0.242865	0	1	1
Atp5l	62.745	0.468339	0.338659	0	1	1
Atp5md	207.572	0.561553	0.218866	0	1	1
Atp5mpl	702.431	0.741909	0.187981	0	1	1
Atp5o	687.437	0.563712	0.171669	0	1	1
Atp5pb	749.902	0.239136	0.152681	0	1	1
Atp6ap1	816.483	0.183301	0.225822	0	1	1
Atp6ap2	1177.85	0.307277	0.206103	0	1	1
Atp6v0a1	158.407	-0.369146	0.293976	0	1	1
Atp6v0a2	296.184	0.245051	0.232788	0	1	1
Atp6v0b	2910	0.0579137	0.153674	0	1	1
Atp6v0d1	217.744	1.44986	0.31899	1.41026	0.158463	1
Atp6v0e	2624.82	0.3356	0.1786	0	1	1
Atp6v1a	244.088	1.47482	0.253114	1.87593	0.0606655	1
Atp6v1b2	548.242	1.1129	0.258883	0.436097	0.662766	1
Atp6v1c1	1198.91	0.600252	0.145123	0	1	1
Atp6v1d	1003.1	0.62067	0.1529	0	1	1
Atp6v1e1	796.171	0.155122	0.144079	0	1	1
Atp6v1f	1578.42	0.483407	0.132562	0	1	1
Atp6v1g1	1077.76	0.371659	0.14502	0	1	1
Atp6v1h	275.577	0.322607	0.25276	0	1	1
Atp7a	296.286	0.854392	0.212907	0	1	1
Atp8a1	640.43	1.02396	0.187371	0.127867	0.898254	1
Atp8a2	134.247	-1.36299	0.299498	-1.21199	0.225516	1
Atp9b	108.495	-0.548251	0.319942	0	1	1
Atpaf2	66.1279	-0.0727256	0.433927	0	1	1
Atpif1	2185.65	0.0163235	0.182023	0	1	1
Atpsckmt	92.8982	-0.0258797	0.395759	0	1	1
Atr	67.3688	0.232949	0.326349	0	1	1
Atraid	1468.37	-0.532789	0.173116	0	1	1
Atrn	53.4645	-1.2257	0.488979	-0.461576	0.644385	1
Atrx	690.193	0.385559	0.192557	0	1	1
Atxn1	35.1065	-1.61305	0.660043	-0.928803	0.352991	1
Atxn10	493.724	0.444927	0.219337	0	1	1
Atxn2	84.9966	0.30928	0.345862	0	1	1
Atxn2l	36.1447	0.205345	0.55403	0	1	1
Atxn3	63.4518	-0.522072	0.44423	0	1	1
Atxn7	75.4251	-0.331538	0.411458	0	1	1
Atxn7l1	85.5958	1.04606	0.322463	0.142829	0.886425	1
Atxn7l3b	738.775	-1.09911	0.212925	-0.46546	0.641602	1
Auh	87.4297	-1.00157	0.488914	-0.00321653	0.997434	1
Aup1	689.972	-0.235879	0.22681	0	1	1
Aurkaip1	458.293	0.28788	0.189922	0	1	1
Avl9	85.5166	0.252506	0.366709	0	1	1
Axin1	40.7305	-0.960759	0.628771	0	1	1
Azi2	113.903	0.216137	0.260344	0	1	1
Azin1	108.095	0.311409	0.315907	0	1	1
B130034C11Rik	31.4584	-0.363711	0.494327	0	1	1
B230118H07Rik	128.891	-0.107666	0.248281	0	1	1
B230219D22Rik	391.102	-1.10477	0.238659	-0.43899	0.660669	1
B230307C23Rik	71.9206	-0.310186	0.34375	0	1	1
B3galnt1	152.533	-0.265958	0.278352	0	1	1
B3galt5	60.687	-1.00835	0.491537	-0.0169918	0.986443	1
B3gat3	36.9317	-0.0626595	0.532446	0	1	1
B3glct	60.3351	-0.556699	0.432243	0	1	1
B3gnt2	332.964	-0.232474	0.194728	0	1	1
B430306N03Rik	49.4358	0.323725	0.390745	0	1	1
B4galnt1	48.2718	1.55713	0.560006	0.994865	0.319802	1
B4galt1	191.285	0.359365	0.260474	0	1	1
B4galt3	69.9448	-0.47393	0.311521	0	1	1
B4galt4	177.906	-0.641687	0.246557	0	1	1
B4galt6	66.9819	-0.500309	0.367259	0	1	1
B4galt7	32.8334	0.575635	0.550414	0	1	1
B4gat1	84.6629	-1.22123	0.351547	-0.629295	0.529156	1
B930059L03Rik	28.7383	-0.103455	0.520176	0	1	1
B9d2	107.341	0.1912	0.395865	0	1	1
BC003965	286.861	-0.534362	0.221747	0	1	1
BC004004	395.95	0.0545569	0.206916	0	1	1
BC005537	116.834	1.23539	0.311106	0.756608	0.449285	1
BC005624	212.217	0.20674	0.242683	0	1	1
BC028528	690.311	-0.74859	0.168163	0	1	1
BC031181	773.691	-0.182951	0.171092	0	1	1
BC035044	289.15	-0.915497	0.239972	0	1	1
BC064078	72.9384	1.67255	0.409051	1.64416	0.100142	1
BC147527	110.763	0.58218	0.330331	0	1	1
Babam1	160.159	0.803735	0.248108	0	1	1
Babam2	138.665	-0.556667	0.34465	0	1	1
Bach1	137.021	0.000935203	0.288554	0	1	1
Bach2	53.3621	0.105045	0.474665	0	1	1
Bach2os	31.1622	0.850812	0.495558	0	1	1
Bad	231.542	-0.0730649	0.226191	0	1	1
Bag1	794.906	0.676251	0.164827	0	1	1
Bag4	38.892	-0.0442141	0.465404	0	1	1
Bag5	166.192	-0.675686	0.242887	0	1	1
Bag6	76.5398	-0.240276	0.310546	0	1	1
Baiap2	32.9802	0.937137	0.57246	0	1	1
Banf1	562.03	0.0986529	0.176463	0	1	1
Banp	43.4187	-0.654136	0.433252	0	1	1
Bap1	34.3129	0.421284	0.455626	0	1	1
Basp1	754.47	-0.805901	0.163781	0	1	1
Batf	102.06	1.29549	0.326001	0.906406	0.364721	1
Batf3	213.344	-0.323767	0.265288	0	1	1
Bax	468.732	0.757219	0.168602	0	1	1
Baz1a	239.2	-0.164925	0.204353	0	1	1
Baz1b	151.194	0.786437	0.286096	0	1	1
Baz2a	63.0196	0.915475	0.392217	0	1	1
Baz2b	210.513	-0.0734047	0.299974	0	1	1
Bbip1	350.417	-0.194407	0.212684	0	1	1
Bbs10	36.5923	0.199213	0.462493	0	1	1
Bbs12	40.59	0.108228	0.433933	0	1	1
Bbs4	53.7087	0.0110208	0.454501	0	1	1
Bbs5	50.5472	0.205867	0.474199	0	1	1
Bbs7	42.7369	-0.0728325	0.49702	0	1	1
Bbx	171.624	0.646129	0.269836	0	1	1
Bcap29	557.704	-0.297922	0.194486	0	1	1
Bcap31	2185.7	-0.20312	0.15323	0	1	1
Bcas2	766.451	-0.0791908	0.152232	0	1	1
Bcas3	34.3924	0.59964	0.492227	0	1	1
Bcat2	72.7425	0.432357	0.358111	0	1	1
Bccip	317.312	0.167686	0.21224	0	1	1
Bcdin3d	111.889	-0.81908	0.298343	0	1	1
Bckdha	87.8013	-0.691069	0.321252	0	1	1
Bckdhb	46.0107	0.0196091	0.427079	0	1	1
Bckdk	172.607	-0.0482942	0.358813	0	1	1
Bcl10	246.866	-0.600247	0.232162	0	1	1
Bcl2a1a	325.486	-0.305786	0.201026	0	1	1
Bcl2a1b	1389.43	-0.119218	0.189942	0	1	1
Bcl2a1d	128.209	0.291618	0.250238	0	1	1
Bcl2l1	56.0796	0.649193	0.385283	0	1	1
Bcl2l11	73.9841	0.945826	0.402541	0	1	1
Bcl2l12	42.0577	-1.03384	0.407899	-0.0829618	0.933882	1
Bcl7b	142.489	-0.943832	0.288797	0	1	1
Bcl9	38.0802	-0.379649	0.473254	0	1	1
Bclaf1	380.931	0.0457354	0.269059	0	1	1
Bclaf3	87.9131	0.0488893	0.305661	0	1	1
Bco2	228.851	-0.0959033	0.269113	0	1	1
Bcor	73.9862	0.333032	0.393934	0	1	1
Bcs1l	67.216	-0.719968	0.391782	0	1	1
Bdp1	122.8	0.545366	0.309053	0	1	1
Becn1	226.651	0.736412	0.262468	0	1	1
Bend6	114.771	-1.65101	0.436768	-1.49051	0.136089	1
Bet1	231.717	-0.0891973	0.233036	0	1	1
Bet1l	265.318	-0.722338	0.22305	0	1	1
Bex3	163.538	0.479162	0.242751	0	1	1
Bfar	216.899	0.470137	0.237811	0	1	1
Bhlhe41	309.65	-0.818768	0.204953	0	1	1
Bicd2	141.395	-0.184015	0.403773	0	1	1
Bicral	28.4976	-0.619633	0.6314	0	1	1
Bid	171.8	-0.320177	0.246055	0	1	1
Bin1	997.127	-0.714031	0.180304	0	1	1
Bin2	1104.26	-0.390306	0.190152	0	1	1
Bin3	161.783	0.489989	0.279867	0	1	1
Birc2	130.955	1.49111	0.329786	1.48919	0.136437	1
Birc3	114.257	0.86536	0.261481	0	1	1
Birc5	48.1967	1.41002	1.19437	0.343292	0.731379	1
Birc6	209.825	0.298081	0.233532	0	1	1
Blcap	51.9435	0.0190167	0.437726	0	1	1
Blmh	139.306	-0.0918925	0.286825	0	1	1
Blnk	1118.94	-0.0132171	0.149092	0	1	1
Bloc1s1	482.877	0.272063	0.189929	0	1	1
Bloc1s2	119.127	-0.0146942	0.281894	0	1	1
Bloc1s4	100.745	-0.542601	0.374206	0	1	1
Bloc1s5	63.588	-0.498191	0.403789	0	1	1
Bloc1s6	93.3396	0.362686	0.346541	0	1	1
Blvra	358.556	0.244181	0.210218	0	1	1
Blvrb	276.857	0.922975	0.226911	0	1	1
Blzf1	72.3113	0.0930828	0.316312	0	1	1
Bmf	47.5037	-0.198141	0.41641	0	1	1
Bmi1	70.7792	-0.73904	0.319958	0	1	1
Bmp2k	376.191	-0.0499686	0.178203	0	1	1
Bmpr1a	160.885	0.452314	0.319978	0	1	1
Bmpr2	156.227	0.117484	0.290034	0	1	1
Bms1	54.4915	0.141344	0.415182	0	1	1
Bmt2	114.561	0.135718	0.288185	0	1	1
Bmyc	1168.96	-0.868018	0.151782	0	1	1
Bnip1	69.6655	-0.0453983	0.344448	0	1	1
Bnip2	534.911	0.221607	0.197316	0	1	1
Bnip3	198.347	0.817391	0.222858	0	1	1
Bnip3l	243.944	-0.143012	0.268343	0	1	1
Bod1	55.0125	-1.06385	0.346311	-0.184386	0.853711	1
Bod1l	529.216	0.151567	0.189499	0	1	1
Bola1	264.662	-0.952594	0.208094	0	1	1
Bola2	346.113	1.09712	0.251886	0.385561	0.699822	1
Bola3	176.576	0.231089	0.243632	0	1	1
Borcs5	50.6125	-0.0188032	0.420735	0	1	1
Borcs7	220.983	-0.192934	0.296976	0	1	1
Borcs8	84.1559	1.12226	0.331054	0.369308	0.711898	1
Bpgm	38.4695	0.263894	0.552875	0	1	1
Bphl	121.626	-0.0614977	0.346034	0	1	1
Bpnt1	41.0009	0.0929751	0.464741	0	1	1
Bptf	207.592	0.0757009	0.257465	0	1	1
Braf	57.2704	0.0697202	0.422419	0	1	1
Brap	75.6118	-0.0591668	0.32496	0	1	1
Brat1	34.2463	-0.686175	0.487385	0	1	1
Brca2	31.8698	0.0661451	0.494657	0	1	1
Brcc3	255.051	0.0337437	0.195987	0	1	1
Brd1	112.267	-0.296057	0.326567	0	1	1
Brd2	125.368	0.224565	0.295379	0	1	1
Brd3	131.307	-0.264825	0.267485	0	1	1
Brd4	219.891	0.228859	0.261522	0	1	1
Brd7	266.968	0.143898	0.224912	0	1	1
Brd8	335.172	-0.216799	0.206551	0	1	1
Brd9	276.758	-0.740261	0.224425	0	1	1
Brf1	134.145	-0.0010346	0.274777	0	1	1
Bri3	43.8893	-0.18967	0.429867	0	1	1
Bri3bp	69.9515	-0.432697	0.32612	0	1	1
Brip1os	62.9727	0.515823	0.406974	0	1	1
Brix1	419.872	-0.832515	0.202551	0	1	1
Brk1	1569.56	-0.318139	0.149984	0	1	1
Brms1	181.369	0.148756	0.248979	0	1	1
Brms1l	52.0416	0.234722	0.490907	0	1	1
Brox	106.233	0.722554	0.33445	0	1	1
Brpf1	69.5174	-0.11616	0.413514	0	1	1
Brwd1	90.012	0.35777	0.376118	0	1	1
Bscl2	350.438	0.261628	0.264962	0	1	1
Bsdc1	41.2855	-0.466046	0.493793	0	1	1
Bsg	2198.13	0.235993	0.147261	0	1	1
Bst2	1194.34	1.17464	0.172536	1.01218	0.31145	1
Btaf1	154.545	0.0468591	0.255486	0	1	1
Btbd1	82.2844	-0.134425	0.323918	0	1	1
Btbd10	38.5866	-0.179835	0.441147	0	1	1
Btbd19	59.3338	-0.92907	0.352055	0	1	1
Btbd2	31.5832	0.88895	0.583387	0	1	1
Btbd7	59.6403	-0.245969	0.408756	0	1	1
Btbd8	50.3784	-1.20022	0.410978	-0.487183	0.626129	1
Btbd9	137.35	-0.418115	0.29276	0	1	1
Btd	61.3747	0.0832073	0.537186	0	1	1
Btf3	288.122	0.425348	0.203709	0	1	1
Btf3l4	49.792	-0.453534	0.387001	0	1	1
Btg1	551.499	0.321558	0.155314	0	1	1
Btg2	517.718	-1.34638	0.211835	-1.63513	0.102021	1
Btk	178.408	-0.0352744	0.299727	0	1	1
Btrc	57.7557	-0.686424	0.373873	0	1	1
Bub3	524.821	-0.0476673	0.180139	0	1	1
Bud13	40.0462	0.870112	0.463118	0	1	1
Bud23	127.929	-0.276837	0.299202	0	1	1
Bud31	353.221	0.0870764	0.210579	0	1	1
Bysl	28.2298	-0.746046	0.775894	0	1	1
Bzw1	453.294	-0.00231897	0.226775	0	1	1
Bzw2	68.4997	-0.565856	0.488692	0	1	1
C030034I22Rik	51.3595	-1.14693	0.59656	-0.246297	0.805452	1
C130050O18Rik	72.8524	-0.0265338	0.406818	0	1	1
C1d	652.046	-0.117478	0.158973	0	1	1
C1galt1c1	478.438	0.188091	0.183038	0	1	1
C1qa	19398.1	0.777677	0.131963	0	1	1
C1qb	60965	0.421685	0.129238	0	1	1
C1qbp	290.189	-0.0658112	0.206464	0	1	1
C1qc	40473.3	0.217018	0.13557	0	1	1
C1rl	43.0817	0.313696	0.44468	0	1	1
C2cd2l	33.1043	0.804111	0.507425	0	1	1
C2cd3	48.9366	0.868757	0.491733	0	1	1
C330007P06Rik	34.5122	0.271153	0.471256	0	1	1
C330018D20Rik	85.5148	0.234338	0.348775	0	1	1
C3ar1	1596.9	0.936959	0.169948	0	1	1
C5ar1	668.723	-0.788739	0.285104	0	1	1
C5ar2	62.7893	-1.00362	0.379923	-0.00952769	0.992398	1
C87436	218.946	-0.361536	0.279496	0	1	1
C920021L13Rik	62.5929	0.0630035	0.384709	0	1	1
C9orf72	269.172	0.848571	0.221345	0	1	1
Caap1	68.062	-0.0139239	0.376475	0	1	1
Cab39	153.376	0.351103	0.313089	0	1	1
Cab39l	134.636	-0.336676	0.357783	0	1	1
Cabin1	165.866	-0.143988	0.275815	0	1	1
Cables1	89.0257	-1.08088	0.339566	-0.238185	0.811737	1
Cables2	26.8898	-0.503489	0.675896	0	1	1
Cacna1d	108.986	0.353262	0.330542	0	1	1
Cacna1s	164.884	1.18344	0.300485	0.610472	0.54155	1
Cacul1	69.4795	0.856337	0.425135	0	1	1
Cacybp	507.992	-0.0184086	0.239899	0	1	1
Cad	48.4804	-1.29182	0.480582	-0.607225	0.543702	1
Cadm1	763.947	-0.163004	0.165726	0	1	1
Cadm2	28.6675	-0.685645	0.828402	0	1	1
Cahm	81.5552	-1.71803	0.412219	-1.74187	0.0815312	1
Calm1	4944.27	-0.022184	0.133253	0	1	1
Calm2	4469.67	-0.973674	0.149951	0	1	1
Calm3	316.037	0.820556	0.191324	0	1	1
Calr	1016.76	0.729551	0.216376	0	1	1
Calu	179.905	0.22879	0.2932	0	1	1
Camk1	1650.54	-0.300297	0.188301	0	1	1
Camk1d	261.957	-0.295228	0.237802	0	1	1
Camk2d	357.862	0.831719	0.196505	0	1	1
Camk2g	33.3045	-0.915009	0.572429	0	1	1
Camkk2	71.195	-0.25617	0.385225	0	1	1
Camkmt	45.7533	-1.1491	0.672954	-0.221565	0.824653	1
Caml	236.01	-0.707078	0.281303	0	1	1
Camsap1	84.6456	-0.149234	0.297093	0	1	1
Camsap2	45.632	0.106525	0.452449	0	1	1
Camta1	116.127	-0.50304	0.292839	0	1	1
Camta2	84.7623	0.617187	0.384218	0	1	1
Cand1	74.3002	0.265457	0.424932	0	1	1
Cant1	99.9177	1.31247	0.295595	1.05708	0.290475	1
Canx	1518.23	0.299047	0.173074	0	1	1
Cap1	129.162	-0.239701	0.26804	0	1	1
Capg	532.901	-0.116217	0.202799	0	1	1
Capn15	55.7015	0.272578	0.375432	0	1	1
Capn3	413.48	0.0789531	0.211209	0	1	1
Capn7	113.346	0.350363	0.323272	0	1	1
Capns1	174.812	0.158449	0.33459	0	1	1
Caprin1	233.952	0.99346	0.266256	0	1	1
Capza1	126.97	0.352005	0.300433	0	1	1
Capza2	5857.01	-0.0457174	0.178116	0	1	1
Capzb	1881.07	0.550198	0.163345	0	1	1
Car2	128.561	-0.347115	0.467384	0	1	1
Card19	343.335	-0.616701	0.204895	0	1	1
Card6	42.712	-0.841514	0.468016	0	1	1
Carmil1	42.3366	-0.639715	0.559498	0	1	1
Cars	59.4546	-0.340751	0.401472	0	1	1
Cars2	69.3266	0.180958	0.380567	0	1	1
Casc3	58.9832	-0.855917	0.49055	0	1	1
Casd1	129.08	-0.237943	0.291804	0	1	1
Casp1	737.485	0.491725	0.149321	0	1	1
Casp3	38.6837	0.0445393	0.43159	0	1	1
Casp4	207.09	1.30743	0.259459	1.18487	0.236068	1
Casp6	248.292	0.436909	0.228131	0	1	1
Casp7	40.0901	0.355647	0.445429	0	1	1
Casp8	697.532	-0.441592	0.144101	0	1	1
Casp8ap2	231.345	-0.0942611	0.283893	0	1	1
Casp9	33.3462	0.275846	0.492352	0	1	1
Cast	125.511	-0.125298	0.300849	0	1	1
Castor1	72.8447	0.428375	0.384186	0	1	1
Cat	142.901	-0.0347838	0.321003	0	1	1
Catip	57.8195	-1.07064	0.371414	-0.190196	0.849155	1
Cbfb	143.471	-0.0728623	0.3135	0	1	1
Cbl	70.736	-0.663123	0.501212	0	1	1
Cbll1	138.536	-0.170073	0.274962	0	1	1
Cbr1	251.307	-0.16016	0.228959	0	1	1
Cbr3	50.5008	-1.19282	0.52423	-0.367815	0.713011	1
Cbr4	71.8921	-0.0976951	0.348771	0	1	1
Cbwd1	61.4066	1.01556	0.380389	0.0408968	0.967378	1
Cbx1	332.747	-1.00205	0.224382	-0.00911815	0.992725	1
Cbx5	128.786	0.747113	0.283659	0	1	1
Cbx7	29.7049	0.233385	0.616149	0	1	1
Cbx8	29.0744	-1.62888	0.546323	-1.15112	0.249682	1
Cby1	48.8829	-0.632129	0.405312	0	1	1
Cc2d1b	56.9741	-0.474013	0.410526	0	1	1
Ccar1	294.767	0.442013	0.22797	0	1	1
Ccdc102a	28.5806	1.93792	0.60474	1.55095	0.120914	1
Ccdc107	513.797	-0.619947	0.191648	0	1	1
Ccdc115	144.938	-0.345964	0.272718	0	1	1
Ccdc117	57.0161	0.0457773	0.512142	0	1	1
Ccdc12	629.567	-0.513143	0.170735	0	1	1
Ccdc122	97.7042	0.0652082	0.395751	0	1	1
Ccdc124	354.813	-0.0532607	0.173506	0	1	1
Ccdc126	61.1541	-0.159739	0.346018	0	1	1
Ccdc127	181.641	-0.3918	0.247649	0	1	1
Ccdc130	82.9335	-0.50981	0.348338	0	1	1
Ccdc137	65.1476	-0.490496	0.431184	0	1	1
Ccdc163	31.9396	1.05851	0.589265	0.0992928	0.920906	1
Ccdc17	93.0881	0.897245	0.340507	0	1	1
Ccdc173	38.2511	0.495404	0.468352	0	1	1
Ccdc174	176.957	-0.453736	0.231372	0	1	1
Ccdc181	69.3096	-0.0905731	0.392841	0	1	1
Ccdc186	84.993	-0.0075283	0.405837	0	1	1
Ccdc191	188.749	-0.0207093	0.232586	0	1	1
Ccdc25	151.755	0.309417	0.329896	0	1	1
Ccdc28a	73.0095	-0.284812	0.937278	0	1	1
Ccdc28b	167.513	-0.290784	0.294375	0	1	1
Ccdc32	92.4082	-0.205633	0.308585	0	1	1
Ccdc34	118.665	-0.228511	0.340178	0	1	1
Ccdc43	62.1239	0.429485	0.367028	0	1	1
Ccdc47	400.997	0.0244924	0.263237	0	1	1
Ccdc50	377.829	-0.0886489	0.167475	0	1	1
Ccdc51	30.6254	-0.436732	0.717827	0	1	1
Ccdc58	100.677	-0.177797	0.300975	0	1	1
Ccdc59	303.521	0.0325721	0.237054	0	1	1
Ccdc6	64.0868	0.970091	0.451524	0	1	1
Ccdc62	46.1285	-1.10024	0.432238	-0.2319	0.816615	1
Ccdc66	52.2018	-0.294037	0.592877	0	1	1
Ccdc71l	51.1298	0.69101	0.450768	0	1	1
Ccdc77	42.8138	1.53189	0.555591	0.957334	0.338399	1
Ccdc82	107.288	-0.627554	0.315966	0	1	1
Ccdc84	72.0653	-0.0400364	0.32531	0	1	1
Ccdc85b	44.2233	-0.900576	0.438441	0	1	1
Ccdc86	215.768	1.59057	0.311218	1.89761	0.0577469	1
Ccdc88a	184.985	-0.308401	0.233595	0	1	1
Ccdc88b	109.777	-0.0344445	0.284804	0	1	1
Ccdc9	30.6604	0.286793	0.467411	0	1	1
Ccdc90b	256.558	-0.593725	0.233144	0	1	1
Ccdc91	46.8098	-0.33379	0.405396	0	1	1
Ccdc93	153.137	0.0858878	0.243588	0	1	1
Ccdc97	44.0754	-0.548085	0.470955	0	1	1
Ccl12	9018.23	1.22315	0.224152	0.995527	0.31948	1
Ccl3	715.934	-0.260817	0.208171	0	1	1
Ccl4	1128.57	0.979122	0.673197	0	1	1
Ccm2	157.844	-0.0828041	0.263347	0	1	1
Ccnb2	34.5484	1.62516	1.17513	0.531994	0.59473	1
Ccnc	111.905	0.305899	0.277775	0	1	1
Ccnd1	133.72	-0.826117	0.246426	0	1	1
Ccnd3	46.7216	0.194248	0.522591	0	1	1
Ccndbp1	279.187	0.143668	0.251221	0	1	1
Ccng2	258.79	-1.16186	0.262848	-0.615796	0.538029	1
Ccnh	171.752	-0.19488	0.298455	0	1	1
Ccni	311.971	0.00928348	0.239756	0	1	1
Ccnk	34.1312	-0.370671	0.514785	0	1	1
Ccnl1	601.709	0.397298	0.180105	0	1	1
Ccnl2	325.065	0.390286	0.184952	0	1	1
Ccnq	178.339	-0.543245	0.228182	0	1	1
Ccnt1	131.218	0.431044	0.280386	0	1	1
Ccnt2	465.553	0.183085	0.19354	0	1	1
Ccny	105.944	0.475703	0.266338	0	1	1
Ccp110	44.2178	-0.428834	0.516106	0	1	1
Ccpg1	201.507	0.335618	0.253216	0	1	1
Ccpg1os	44.1717	0.402854	0.431837	0	1	1
Ccr5	398.841	-0.939577	0.166827	0	1	1
Ccrl2	157.389	1.29627	0.247147	1.19877	0.230618	1
Ccs	172.316	-0.0328551	0.231061	0	1	1
Ccser2	57.4933	-0.0564098	0.409441	0	1	1
Cct2	302.724	0.541329	0.211958	0	1	1
Cct3	301.671	-0.0579895	0.198034	0	1	1
Cct4	471.214	0.14453	0.179296	0	1	1
Cct5	559.309	0.264541	0.195207	0	1	1
Cct6a	466.136	-0.143486	0.180397	0	1	1
Cct7	456.934	0.315671	0.24265	0	1	1
Cct8	686.98	0.0914776	0.219836	0	1	1
Ccz1	217.673	-0.0857436	0.222493	0	1	1
Cd101	83.4033	-0.548684	0.346484	0	1	1
Cd164	785.932	-1.06373	0.248739	-0.256215	0.797785	1
Cd180	479.826	0.467862	0.211922	0	1	1
Cd200r1	72.9736	-0.46409	0.407601	0	1	1
Cd2ap	194.657	0.363687	0.244173	0	1	1
Cd2bp2	51.0066	0.669713	0.422231	0	1	1
Cd300a	304.563	-0.629911	0.25519	0	1	1
Cd300c2	2457.91	-0.197479	0.144152	0	1	1
Cd302	779.279	-0.979463	0.152343	0	1	1
Cd320	62.7364	-1.4222	0.578939	-0.729261	0.465842	1
Cd33	496.973	-0.50216	0.19223	0	1	1
Cd34	602.572	-1.02504	0.21829	-0.114724	0.908664	1
Cd37	1200.64	-0.732039	0.188654	0	1	1
Cd3eap	66.3015	-1.10881	0.371724	-0.29272	0.769736	1
Cd47	709.041	0.43998	0.189939	0	1	1
Cd48	2958.85	0.218251	0.159692	0	1	1
Cd53	5840.01	-0.7482	0.182799	0	1	1
Cd68	8424.41	0.214512	0.165722	0	1	1
Cd79b	204.244	-0.788976	0.353546	0	1	1
Cd80	85.8024	-1.35331	0.403187	-0.876284	0.380876	1
Cd81	16896.8	-0.40391	0.190299	0	1	1
Cd82	155.033	-0.406308	0.24411	0	1	1
Cd83	852.953	0.509499	0.220404	0	1	1
Cd84	2198.55	0.0939249	0.137375	0	1	1
Cd86	1761.35	0.446444	0.172263	0	1	1
Cd9	15994.9	-0.936365	0.136123	0	1	1
Cd99l2	39.16	0.346359	0.487002	0	1	1
Cdadc1	151.846	-0.205994	0.289189	0	1	1
Cdan1	66.2133	0.279918	0.370557	0	1	1
Cdc123	460.515	-0.00809787	0.171854	0	1	1
Cdc14a	27.964	0.777686	0.551676	0	1	1
Cdc14b	33.6024	1.19541	0.563953	0.346499	0.728968	1
Cdc16	151.344	-0.156748	0.249184	0	1	1
Cdc23	40.533	-0.188245	0.465207	0	1	1
Cdc26	163.063	-0.333666	0.259508	0	1	1
Cdc27	82.7674	0.0773583	1.01332	0	1	1
Cdc34	67.1714	0.00654249	0.388367	0	1	1
Cdc37	355.551	0.0178125	0.219272	0	1	1
Cdc37l1	357.485	-0.749924	0.22302	0	1	1
Cdc40	277.145	-0.0588845	0.227832	0	1	1
Cdc42	3448.17	-0.149081	0.154693	0	1	1
Cdc42ep3	166.97	-0.113695	0.27945	0	1	1
Cdc42se1	209.144	-0.276571	0.226986	0	1	1
Cdc42se2	163.579	0.0298929	0.319619	0	1	1
Cdc5l	220.464	-0.067206	0.225331	0	1	1
Cdc73	94.18	0.0789656	0.349817	0	1	1
Cdca4	83.1212	0.243104	0.462558	0	1	1
Cdca8	33.4837	0.943626	0.732845	0	1	1
Cdip1	86.4093	-0.587747	0.322589	0	1	1
Cdipt	156.848	-0.0344734	0.244138	0	1	1
Cdk1	61.1024	0.903067	0.527145	0	1	1
Cdk10	44.4493	-0.721344	0.548084	0	1	1
Cdk11b	479.07	-0.476211	0.220961	0	1	1
Cdk12	122.056	0.39033	0.27887	0	1	1
Cdk13	70.3947	0.11159	0.38493	0	1	1
Cdk14	72.2774	-0.0625129	0.378724	0	1	1
Cdk17	70.1142	-0.0479041	0.403627	0	1	1
Cdk19	127.457	-0.410696	0.314198	0	1	1
Cdk2	42.0027	1.43558	0.509588	0.854764	0.392682	1
Cdk2ap2	916.661	0.0884733	0.158087	0	1	1
Cdk4	290.585	-0.0497574	0.241467	0	1	1
Cdk5	101.033	0.859938	0.272781	0	1	1
Cdk5rap2	32.9974	-0.240104	0.567617	0	1	1
Cdk5rap3	97.2463	-0.314834	0.314401	0	1	1
Cdk6	88.3985	-0.635332	0.361322	0	1	1
Cdk7	198.29	-0.185822	0.236479	0	1	1
Cdk8	45.2942	1.15643	0.464943	0.336453	0.736529	1
Cdk9	196.458	-0.175139	0.23904	0	1	1
Cdkal1	168.924	-0.457163	0.26611	0	1	1
Cdkn1b	41.2546	0.261307	0.493086	0	1	1
Cdkn2aip	65.6768	-0.799991	0.384045	0	1	1
Cdkn2aipnl	233.126	-0.116555	0.258799	0	1	1
Cdkn2c	64.0775	1.14723	0.470413	0.312972	0.754302	1
Cdkn2d	98.8932	0.415729	0.346808	0	1	1
Cdkn3	27.2851	1.41917	0.706518	0.593296	0.552983	1
Cdo1	42.1937	2.52436	1.24776	1.22167	0.221831	1
Cdpf1	66.7811	-0.221863	0.401489	0	1	1
Cds1	99.2325	-0.899577	0.343959	0	1	1
Cds2	118.003	-0.534032	0.325644	0	1	1
Cdv3	61.1245	0.608336	0.361	0	1	1
Ceacam1	112.868	-0.695564	0.36884	0	1	1
Cebpb	507.785	-0.00925044	0.211018	0	1	1
Cebpg	551.1	-0.82821	0.234653	0	1	1
Cebpz	492.862	-1.0313	0.195723	-0.159919	0.872945	1
Cebpzos	558.544	-0.135414	0.15998	0	1	1
Cela1	53.5845	1.5603	0.4345	1.28954	0.197212	1
Celf1	214.446	-0.445683	0.243517	0	1	1
Celf2	842.248	-0.278153	0.164419	0	1	1
Cenpa	47.9107	1.32682	0.49356	0.662167	0.507864	1
Cenpc1	50.7912	-0.318638	0.458121	0	1	1
Cenpl	51.0625	0.0915343	0.503667	0	1	1
Cenpo	43.2142	-0.552208	0.414385	0	1	1
Cenpq	48.5599	-1.34487	1.09365	-0.315337	0.752506	1
Cenpx	438.763	0.312215	0.170746	0	1	1
Cep112	36.5307	0.703171	0.473555	0	1	1
Cep120	59.2657	1.06808	0.458093	0.148619	0.881854	1
Cep135	44.642	0.192819	0.426844	0	1	1
Cep152	86.279	-1.03448	0.305807	-0.112762	0.910219	1
Cep162	98.4786	1.07784	0.27766	0.280334	0.779221	1
Cep164	92.6317	0.109417	0.318425	0	1	1
Cep170	149.827	0.0879801	0.244252	0	1	1
Cep19	48.0237	1.46342	0.503821	0.919819	0.357667	1
Cep192	152.542	0.606159	0.284009	0	1	1
Cep250	68.8883	-0.409467	0.439348	0	1	1
Cep290	209.647	0.634481	0.250935	0	1	1
Cep295	124.728	-0.537274	0.376639	0	1	1
Cep350	222.503	1.2133	0.319763	0.667058	0.504735	1
Cep41	28.4424	-0.656163	0.703417	0	1	1
Cep44	51.3057	-0.13653	0.411122	0	1	1
Cep57	166.024	-0.245411	0.249067	0	1	1
Cep57l1	52.638	-0.222442	0.38421	0	1	1
Cep63	115.018	-0.480009	0.294937	0	1	1
Cep68	65.2072	-1.39183	0.442843	-0.884805	0.376262	1
Cep70	150.271	0.292996	0.434006	0	1	1
Cep83	67.0834	-0.160292	0.42575	0	1	1
Cep83os	42.4588	0.290361	0.472521	0	1	1
Cep85	37.8226	0.0431086	0.510346	0	1	1
Cep85l	54.4761	0.528106	0.374883	0	1	1
Cep95	61.0246	-0.0933404	0.410933	0	1	1
Cept1	703.872	0.838423	0.19176	0	1	1
Cerk	163.051	0.0758004	0.290575	0	1	1
Cers2	520.902	-0.141894	0.25447	0	1	1
Cers5	121.013	-0.344009	0.30582	0	1	1
Cers6	43.6028	0.714123	0.400323	0	1	1
Cetn2	357.596	0.291717	0.210148	0	1	1
Cetn3	561.972	-0.156177	0.175762	0	1	1
Cfap20	132.114	-0.252077	0.300531	0	1	1
Cfap298	63.0277	-0.365866	0.406873	0	1	1
Cfap36	147.299	0.420882	0.311127	0	1	1
Cfap410	101.654	1.17225	0.319757	0.538704	0.590091	1
Cfap74	84.4248	-0.584685	0.364588	0	1	1
Cfap97	170.082	-0.520302	0.256203	0	1	1
Cfdp1	257.035	1.00364	0.226797	0.0160616	0.987185	1
Cfl1	1817.55	0.925499	0.15795	0	1	1
Cfl2	109.42	-0.519263	0.296128	0	1	1
Cflar	485.688	0.381238	0.220267	0	1	1
Cgas	234.165	-0.891773	0.201103	0	1	1
Cggbp1	466.654	-0.463684	0.258272	0	1	1
Cgrrf1	359.283	-0.664379	0.188496	0	1	1
Chac2	39.6637	-0.604753	0.544498	0	1	1
Champ1	56.191	-0.653728	0.462386	0	1	1
Chchd1	407.059	-0.134959	0.177539	0	1	1
Chchd10	79.1119	0.610498	0.329241	0	1	1
Chchd2	340.431	0.455557	0.168422	0	1	1
Chchd3	158.06	0.137047	0.249846	0	1	1
Chchd4	118.984	-0.581084	0.328339	0	1	1
Chchd5	131.853	0.243118	0.298197	0	1	1
Chchd6	45.5556	0.0926355	0.493916	0	1	1
Chchd7	152.016	-0.6618	0.271557	0	1	1
Chd1	201.982	-0.0173909	0.273441	0	1	1
Chd2	219.562	-0.24604	0.263716	0	1	1
Chd3	107.206	-0.153034	0.329757	0	1	1
Chd4	241.455	1.32381	0.237937	1.36089	0.173549	1
Chd6	223.326	-0.175686	0.204019	0	1	1
Chd7	347.7	0.834241	0.212175	0	1	1
Chd8	67.9494	0.165625	0.323164	0	1	1
Chd9	438.508	-0.481696	0.222783	0	1	1
Cherp	55.3623	-0.333834	0.404616	0	1	1
Chfr	91.6917	0.514087	0.321566	0	1	1
Chic1	45.3534	3.12157	1.11923	1.89556	0.0580185	1
Chic2	300.034	-0.384696	0.249953	0	1	1
Chid1	53.2737	0.820209	0.378604	0	1	1
Chka	58.7805	0.093658	0.45308	0	1	1
Chkb	45.6583	-0.404813	0.38152	0	1	1
Chm	95.1934	-0.0510246	0.331017	0	1	1
Chmp1a	113.495	0.338152	0.304557	0	1	1
Chmp1b	279.081	-0.370289	0.214119	0	1	1
Chmp2a	892.201	0.153112	0.179598	0	1	1
Chmp2b	212.597	-0.211785	0.224493	0	1	1
Chmp3	325.266	-0.024574	0.198787	0	1	1
Chmp4b	259.765	1.19052	0.279339	0.682052	0.495206	1
Chmp5	430.713	0.680856	0.226725	0	1	1
Chmp6	150.234	0.119317	0.266243	0	1	1
Chmp7	31.424	0.394758	0.551206	0	1	1
Chordc1	199.031	-0.26847	0.248823	0	1	1
Chp1	41.7371	0.943566	0.468776	0	1	1
Chpf2	45.1215	0.646421	0.42701	0	1	1
Chpt1	97.7935	0.526152	0.331323	0	1	1
Chrac1	607.651	-0.446524	0.1744	0	1	1
Chst1	130.671	0.690514	0.282719	0	1	1
Chst12	259.893	-0.821365	0.262816	0	1	1
Chst14	58.503	1.74106	0.43554	1.70147	0.0888549	1
Chst15	34.2907	0.34223	0.590439	0	1	1
Chsy1	80.776	-1.32943	0.384761	-0.856202	0.391886	1
Chtf8	30.9303	-0.208704	0.522055	0	1	1
Chtop	108.508	0.0144215	0.314256	0	1	1
Chuk	272.948	0.720711	0.23856	0	1	1
Churc1	225.129	-0.0439715	0.229975	0	1	1
Ciao1	127.998	-0.542685	0.266911	0	1	1
Ciao2a	773.185	0.608379	0.188998	0	1	1
Ciao2b	380.737	-0.188625	0.171813	0	1	1
Ciao3	62.4241	-0.727124	0.39978	0	1	1
Ciapin1	63.3833	-0.596271	0.441661	0	1	1
Cib1	242.185	0.266303	0.240989	0	1	1
Cib2	94.9828	-1.24058	0.322244	-0.746578	0.455318	1
Cilk1	37.0884	-0.385489	0.552737	0	1	1
Cinp	70.3361	-0.331975	0.432371	0	1	1
Cir1	43.8889	-0.602348	0.435789	0	1	1
Cirbp	203.087	-1.31877	0.377098	-0.845324	0.39793	1
Cisd1	303.412	0.0111107	0.198	0	1	1
Cisd2	340.275	0.294255	0.194526	0	1	1
Cisd3	66.3358	0.341941	0.374019	0	1	1
Cited2	97.6491	-0.375462	0.331348	0	1	1
Ciz1	63.3001	0.0225673	0.387296	0	1	1
Ckap5	221.036	0.275851	0.373034	0	1	1
Ckb	749.058	-0.593105	0.229566	0	1	1
Cklf	535.955	-1.05455	0.255014	-0.213912	0.830616	1
Cks1b	111.707	1.49021	0.329526	1.48762	0.13685	1
Clasp1	50.5861	0.271663	0.412811	0	1	1
Clasp2	139.19	-0.0556648	0.315721	0	1	1
Clcc1	450.587	-0.476316	0.224949	0	1	1
Clcn3	183.207	-0.0261656	0.256348	0	1	1
Clcn4	196.46	-0.648492	0.22282	0	1	1
Cldnd1	341.432	-0.368624	0.201245	0	1	1
Clec12a	69.4521	0.200478	0.462899	0	1	1
Clec16a	66.6536	-0.392216	0.34998	0	1	1
Clec4a3	534.442	0.493209	0.225005	0	1	1
Clec5a	816.408	-0.585981	0.173083	0	1	1
Clec7a	783.041	0.665219	0.163643	0	1	1
Clgn	91.039	-0.842606	0.311357	0	1	1
Clic1	1692.6	0.0922633	0.159089	0	1	1
Clic4	76.5473	1.66274	0.404991	1.63643	0.101749	1
Clint1	416.832	-0.563939	0.259355	0	1	1
Clip1	394.351	-1.00148	0.266626	-0.00556899	0.995557	1
Clk1	1177.01	0.108173	0.2046	0	1	1
Clk2	46.9912	0.379543	0.482152	0	1	1
Clk3	231.551	0.241114	0.23991	0	1	1
Clk4	430.622	0.147894	0.191611	0	1	1
Cln3	283.975	0.503654	0.216912	0	1	1
Cln5	285.877	0.284655	0.22774	0	1	1
Cln8	160.113	-0.258183	0.335918	0	1	1
Clns1a	280.597	-0.468875	0.288092	0	1	1
Clock	135.372	-0.618574	0.387804	0	1	1
Clp1	132.244	-0.100103	0.285664	0	1	1
Clpb	42.1816	0.209479	0.50642	0	1	1
Clpp	289.474	-0.284346	0.243903	0	1	1
Clptm1	134.575	0.181434	0.337805	0	1	1
Clptm1l	385.626	0.452973	0.231389	0	1	1
Clpx	133.777	-0.324402	0.401296	0	1	1
Clstn1	83.1359	-1.15177	0.389678	-0.389483	0.696919	1
Clta	1132.86	0.559226	0.130213	0	1	1
Cltb	122.898	-0.422534	0.306623	0	1	1
Cltc	653.975	0.201821	0.173539	0	1	1
Clu	113.5	1.98	0.700671	1.39865	0.161917	1
Cluap1	180.975	-0.621182	0.257441	0	1	1
Clybl	81.7795	0.680851	0.359601	0	1	1
Cmas	224.567	-0.319223	0.285009	0	1	1
Cmc1	161.592	1.12921	0.236437	0.546492	0.584728	1
Cmc2	106.174	-0.137112	0.421985	0	1	1
Cmc4	42.955	0.129497	0.480903	0	1	1
Cmip	108.056	0.542329	0.352461	0	1	1
Cmklr1	59.1831	-0.639942	0.386507	0	1	1
Cmpk1	204.359	0.120741	0.239645	0	1	1
Cmss1	37.8823	1.19065	0.525544	0.362767	0.716779	1
Cmtm3	503.172	-0.23592	0.181976	0	1	1
Cmtm4	47.721	0.284348	0.519382	0	1	1
Cmtm6	543.221	-1.05014	0.192661	-0.260268	0.794657	1
Cmtm7	477.213	0.314087	0.213726	0	1	1
Cmtm8	90.9979	-1.10306	0.292732	-0.352077	0.72478	1
Cmtr1	33.2657	0.406124	0.455271	0	1	1
Cnbp	1964.28	-0.751791	0.179604	0	1	1
Cndp2	350.202	0.566195	0.240606	0	1	1
Cnep1r1	75.685	-0.00706103	0.350914	0	1	1
Cnga1	171.613	-1.1345	0.402194	-0.334405	0.738074	1
Cngb1	117.525	-0.912648	0.408059	0	1	1
Cnih1	256.012	-0.165483	0.218222	0	1	1
Cnih4	799.699	0.176535	0.155024	0	1	1
Cnn2	51.4939	-0.13905	0.422078	0	1	1
Cnn3	35.9372	0.616636	0.569976	0	1	1
Cnnm3	40.0038	0.721929	0.539092	0	1	1
Cnot1	96.0127	0.496847	0.334425	0	1	1
Cnot10	65.2544	-0.0310967	0.377285	0	1	1
Cnot11	37.1218	0.222333	0.554881	0	1	1
Cnot2	252.565	-0.189891	0.224801	0	1	1
Cnot3	81.4975	-0.47168	0.324879	0	1	1
Cnot4	601.037	-0.435258	0.178875	0	1	1
Cnot6	116.753	0.436064	0.31651	0	1	1
Cnot6l	271.254	-0.42575	0.236316	0	1	1
Cnot7	129.601	0.00646828	0.296367	0	1	1
Cnot8	403.619	-0.781956	0.241035	0	1	1
Cnot9	95.1444	-0.164572	0.358175	0	1	1
Cnp	113.825	0.137977	0.309311	0	1	1
Cnppd1	136.618	-0.257458	0.282646	0	1	1
Cnpy2	974.834	-0.153604	0.164429	0	1	1
Cnpy3	224.962	-0.450936	0.243496	0	1	1
Cnpy4	61.3238	-0.492327	0.504463	0	1	1
Cnr2	38.4434	0.814246	0.469254	0	1	1
Cnrip1	42.5341	-1.53299	0.500158	-1.06565	0.286583	1
Cntln	42.347	-0.292434	0.454683	0	1	1
Cntrl	505.961	0.0268115	0.185923	0	1	1
Coa3	736.989	0.145317	0.148216	0	1	1
Coa4	165.12	-0.306865	0.235187	0	1	1
Coa6	212.207	-0.690997	0.248302	0	1	1
Coa7	65.0325	0.0873933	0.48652	0	1	1
Coasy	64.2146	0.142518	0.447058	0	1	1
Cog2	63.9261	1.20129	0.400195	0.50299	0.614971	1
Cog3	35.7508	0.225945	0.53588	0	1	1
Cog4	124.393	0.558164	0.295507	0	1	1
Cog5	35.4238	-0.0157973	0.535911	0	1	1
Cog6	52.3724	0.249957	0.46233	0	1	1
Cog8	95.6373	-0.272754	0.334622	0	1	1
Coil	50.3891	0.0165668	0.432589	0	1	1
Col4a3bp	50.0162	0.602527	0.411786	0	1	1
Colgalt1	207.14	0.48832	0.24322	0	1	1
Commd1	485.248	-0.0506983	0.220174	0	1	1
Commd10	176.627	-0.20602	0.308737	0	1	1
Commd2	368.999	-0.425504	0.224125	0	1	1
Commd3	780.36	0.306463	0.153579	0	1	1
Commd4	661.41	0.365902	0.171975	0	1	1
Commd5	121.151	-0.190246	0.269445	0	1	1
Commd6	432.765	-0.230098	0.199566	0	1	1
Commd7	430.078	-0.265408	0.17703	0	1	1
Commd8	1102.54	-1.20501	0.151395	-1.35417	0.175682	1
Commd9	334.888	0.163384	0.210897	0	1	1
Comt	1173.92	-0.241154	0.171183	0	1	1
Comtd1	53.8409	-0.613664	0.363881	0	1	1
Cop1	44.8849	0.700271	0.515553	0	1	1
Copa	286.579	0.717722	0.234197	0	1	1
Copb1	557.86	0.266247	0.208902	0	1	1
Copb2	249.42	0.548709	0.220984	0	1	1
Cope	871.36	0.0200853	0.164461	0	1	1
Copg1	122.651	0.563594	0.406976	0	1	1
Copg2	51.7032	-0.212697	0.484078	0	1	1
Coprs	117.2	-0.394058	0.28379	0	1	1
Cops2	196.577	0.0903756	0.23264	0	1	1
Cops3	212.298	-0.431738	0.269343	0	1	1
Cops4	820.065	-0.96558	0.214927	0	1	1
Cops5	274.621	-0.0754	0.237391	0	1	1
Cops6	559.913	0.16094	0.188891	0	1	1
Cops7a	166.958	0.0466906	0.249402	0	1	1
Cops7b	45.4369	-0.0873412	0.462174	0	1	1
Cops8	206.978	0.0319588	0.284063	0	1	1
Cops9	1001.15	0.782899	0.200311	0	1	1
Copz1	431.456	0.608006	0.170549	0	1	1
Copz2	136.666	0.908191	0.286303	0	1	1
Coq10a	57.525	-0.384307	0.398454	0	1	1
Coq10b	121.547	0.174094	0.285562	0	1	1
Coq2	100.727	-0.367134	0.290899	0	1	1
Coq3	72.9481	-0.0610232	0.329477	0	1	1
Coq5	97.2036	0.384964	0.343754	0	1	1
Coq6	57.625	0.325435	0.353199	0	1	1
Coq7	170.493	0.951659	0.252136	0	1	1
Coq9	83.4412	-0.339794	0.352243	0	1	1
Coro1a	874.503	-0.332725	0.215088	0	1	1
Coro1b	796.519	0.812337	0.212358	0	1	1
Coro1c	165.28	-0.113218	0.255213	0	1	1
Coro2a	31.9475	0.905701	0.451953	0	1	1
Coro7	92.6599	0.703025	0.341963	0	1	1
Cotl1	337.555	0.981406	0.297241	0	1	1
Cox10	65.4064	-0.771989	0.38981	0	1	1
Cox11	37.27	-0.285104	0.451264	0	1	1
Cox14	694.943	0.0751119	0.161495	0	1	1
Cox15	49.9263	-0.176278	0.48524	0	1	1
Cox16	120.43	-0.705563	0.256091	0	1	1
Cox17	1002.64	0.159065	0.189778	0	1	1
Cox18	50.7397	-0.510699	0.377123	0	1	1
Cox19	124.06	-0.0790406	0.282221	0	1	1
Cox4i1	3513.79	0.946026	0.143338	0	1	1
Cox5a	1043.05	0.705495	0.167118	0	1	1
Cox5b	334.564	0.93233	0.18343	0	1	1
Cox6a1	1856.34	0.304797	0.155214	0	1	1
Cox6a2	192.89	1.31925	0.281138	1.13556	0.256141	1
Cox6b1	1717.35	0.795403	0.183529	0	1	1
Cox6c	1006.51	0.553874	0.223779	0	1	1
Cox7a2	1163.19	0.456689	0.150871	0	1	1
Cox7a2l	308.803	0.556331	0.204148	0	1	1
Cox7b	660.714	0.745972	0.187811	0	1	1
Cox7c	65.2312	0.655395	0.317438	0	1	1
Cox8a	1727.57	0.638652	0.17474	0	1	1
Cp	114.808	1.46615	0.43989	1.05969	0.289285	1
Cpe	110.578	-0.424588	0.440661	0	1	1
Cpeb2	71.492	-0.0566868	0.326416	0	1	1
Cpeb4	79.4017	1.17967	0.337315	0.532634	0.594287	1
Cplane1	37.7773	-0.247074	0.553605	0	1	1
Cplx3	32.9847	0.252043	0.718097	0	1	1
Cplx4	75.4562	-0.634661	0.405116	0	1	1
Cpne1	49.1061	-0.108544	0.37905	0	1	1
Cpne3	267.66	0.212329	0.234289	0	1	1
Cpped1	31.3061	0.783109	0.628416	0	1	1
Cpsf1	65.893	0.287138	0.337209	0	1	1
Cpsf2	121.121	-0.112124	0.251898	0	1	1
Cpsf3	259.151	-0.0114493	0.277179	0	1	1
Cpsf4	113.756	0.547443	0.309599	0	1	1
Cpsf6	209.57	-0.252984	0.235418	0	1	1
Cpsf7	82.5834	0.141002	0.309129	0	1	1
Cpt1a	42.8312	1.12828	0.602636	0.212868	0.83143	1
Cpt2	41.5126	-0.65773	0.486137	0	1	1
Cr1l	393.37	-0.575817	0.215625	0	1	1
Cradd	36.4363	0.202758	0.516889	0	1	1
Cramp1l	35.0353	-0.370412	0.601216	0	1	1
Crat	60.1638	0.315957	0.410573	0	1	1
Crbn	197.807	0.123275	0.257512	0	1	1
Crcp	150.873	-0.120331	0.32874	0	1	1
Creb1	165.925	-0.360145	0.292989	0	1	1
Creb3	578.299	-0.641813	0.21677	0	1	1
Crebbp	129.288	0.421349	0.325054	0	1	1
Crebrf	280.339	0.0980593	0.239394	0	1	1
Crebzf	100.096	-0.173116	0.316195	0	1	1
Creg1	2704.17	0.278098	0.175868	0	1	1
Creld2	317.826	0.632624	0.206811	0	1	1
Crip1	187.043	0.41366	0.323158	0	1	1
Cript	482.18	0.107579	0.175571	0	1	1
Crk	143.633	0.0125601	0.272207	0	1	1
Crkl	64.3521	0.125484	0.438896	0	1	1
Crlf3	371.862	-0.165528	0.205626	0	1	1
Crls1	95.2367	-0.649714	0.289033	0	1	1
Crnkl1	148.799	0.0835977	0.33513	0	1	1
Crot	158.62	-0.570958	0.25957	0	1	1
Crtap	55.0766	-0.448376	0.369279	0	1	1
Crtc2	27.7931	-0.18007	0.576742	0	1	1
Cryab	60.2277	0.223317	0.383779	0	1	1
Cryba4	332.47	1.17167	0.246207	0.697248	0.485648	1
Crybb1	441.848	0.289294	0.266097	0	1	1
Crybg3	86.1989	0.0676897	0.412213	0	1	1
Cryzl1	269.362	0.337616	0.224696	0	1	1
Cryzl2	70.8141	0.799003	0.390477	0	1	1
Cs	130.44	0.558009	0.30358	0	1	1
Csad	50.8431	-0.00788941	0.373653	0	1	1
Csde1	516.157	1.19865	0.295375	0.672541	0.501239	1
Cse1l	139.281	0.101157	0.267258	0	1	1
Csf1r	5781.06	-0.495333	0.154189	0	1	1
Csf2ra	203.484	0.559527	0.28434	0	1	1
Csf2rb	272.98	1.03664	0.208209	0.175963	0.860323	1
Csf2rb2	114.566	0.960454	0.335795	0	1	1
Csf3r	573.904	0.458192	0.230096	0	1	1
Csgalnact2	46.2166	-0.618023	0.457519	0	1	1
Csk	138.304	-0.325053	0.32645	0	1	1
Csnk1a1	695.429	-0.415419	0.144604	0	1	1
Csnk1d	148.271	0.0467025	0.242535	0	1	1
Csnk1e	314.473	-1.11507	0.198899	-0.578524	0.56291	1
Csnk1g1	70.9526	0.455106	0.372382	0	1	1
Csnk1g2	53.7758	0.783881	0.384273	0	1	1
Csnk1g3	72.0508	0.154219	0.475248	0	1	1
Csnk2a1	33.6227	-0.258009	0.527504	0	1	1
Csnk2a2	49.4457	0.548647	0.41819	0	1	1
Csnk2b	41.4263	0.777587	0.392463	0	1	1
Cspp1	191.544	-0.116727	0.287437	0	1	1
Cstf1	78.2693	-0.0860807	0.391892	0	1	1
Cstf2t	65.8341	0.0293303	0.448057	0	1	1
Cstf3	173.246	-0.2006	0.238539	0	1	1
Ctbp1	88.2152	0.363455	0.362111	0	1	1
Ctbp2	80.1916	-0.40129	0.368682	0	1	1
Ctbs	178.344	0.219426	0.265901	0	1	1
Ctc1	505.501	-0.725567	0.201462	0	1	1
Ctcf	327.905	-0.297242	0.192591	0	1	1
Ctdnep1	58.5869	1.37489	0.390468	0.960109	0.337	1
Ctdp1	36.8622	-0.674354	0.625184	0	1	1
Ctdsp2	47.3823	-0.235151	0.505598	0	1	1
Ctdspl2	196.104	-0.691015	0.258174	0	1	1
Ctla2b	306.685	0.632662	0.225214	0	1	1
Ctnna1	147.48	-0.612829	0.275385	0	1	1
Ctnnal1	70.4943	-1.61545	0.35723	-1.72284	0.0849177	1
Ctnnb1	363.842	0.24696	0.228145	0	1	1
Ctnnbip1	81.6608	-0.390519	0.350706	0	1	1
Ctnnbl1	73.5543	-0.0250386	0.337097	0	1	1
Ctnnd1	75.0909	-1.65847	0.468341	-1.40595	0.159738	1
Ctns	105.038	-0.24012	0.354369	0	1	1
Ctps2	205.243	0.0881344	0.283546	0	1	1
Ctr9	99.3782	0.103823	0.401094	0	1	1
Ctsa	5657.08	0.759326	0.179337	0	1	1
Ctsc	9817.23	1.18871	0.17194	1.09752	0.272414	1
Ctsd	18629.1	1.25698	0.216592	1.18646	0.235442	1
Ctsf	276.298	-0.823084	0.249206	0	1	1
Ctsh	7002.52	0.814414	0.177258	0	1	1
Ctsl	6797.5	0.159618	0.143414	0	1	1
Ctso	415.332	-0.679568	0.298078	0	1	1
Ctss	109241	0.663231	0.127807	0	1	1
Ctsz	13851.8	0.768829	0.144479	0	1	1
Cttnbp2nl	1106.14	-1.05321	0.171028	-0.311129	0.755703	1
Ctu2	31.4033	-0.0674364	0.51539	0	1	1
Cuedc2	328.861	0.0688456	0.19956	0	1	1
Cul1	814.114	-0.533783	0.19075	0	1	1
Cul2	124.672	0.940313	0.385885	0	1	1
Cul3	163.409	0.137508	0.278845	0	1	1
Cul4a	53.6468	0.0442713	0.474415	0	1	1
Cul4b	89.5185	0.700386	0.307229	0	1	1
Cul5	222.15	-0.571938	0.2294	0	1	1
Cuta	598.581	-0.0152412	0.166819	0	1	1
Cutc	49.4974	-0.0554632	0.503653	0	1	1
Cux1	340.354	0.22367	0.246411	0	1	1
Cwc15	418.712	0.332433	0.183334	0	1	1
Cwc22	41.4561	0.0400766	0.484833	0	1	1
Cwc25	176.159	-0.645269	0.333941	0	1	1
Cwc27	123.346	0.121832	0.274819	0	1	1
Cwf19l1	48.029	-0.0982404	0.518662	0	1	1
Cwf19l2	324.596	-0.005779	0.186569	0	1	1
Cxcl14	42.3275	0.229378	0.506319	0	1	1
Cxxc1	48.105	-0.399994	0.407429	0	1	1
Cyb561a3	389.238	0.0838212	0.281715	0	1	1
Cyb561d2	142.275	-0.276176	0.692969	0	1	1
Cyb5a	950.001	-0.354085	0.176951	0	1	1
Cyb5b	134.423	0.40334	0.251669	0	1	1
Cyb5d2	64.0553	-0.406939	0.534315	0	1	1
Cyb5r1	164.061	-0.600671	0.267418	0	1	1
Cyb5r3	153.946	0.434824	0.263113	0	1	1
Cyb5r4	82.778	0.736485	0.341956	0	1	1
Cyba	12024.7	0.704194	0.127283	0	1	1
Cybc1	189.692	-0.0663136	0.252153	0	1	1
Cyc1	296.818	0.134414	0.181133	0	1	1
Cyfip1	1384.47	-0.399838	0.180012	0	1	1
Cyhr1	135.481	0.194731	0.26565	0	1	1
Cyld	203.206	0.84104	0.243775	0	1	1
Cyp20a1	109.807	-1.29485	0.294714	-1.00047	0.317083	1
Cyp27a1	127.301	-0.442515	0.303817	0	1	1
Cyp2r1	71.5794	-0.339391	0.400761	0	1	1
Cyp4f13	182.823	-1.07792	0.326039	-0.238981	0.81112	1
Cyp4f16	34.831	0.285452	0.691693	0	1	1
Cyp4v3	289.977	0.902	0.246949	0	1	1
Cyp51	92.1009	-1.32621	0.372229	-0.876379	0.380824	1
Cyren	108.404	-1.17434	0.372868	-0.467572	0.64009	1
Cysltr1	428.056	-1.08104	0.195706	-0.414091	0.678807	1
Cyth1	70.8423	0.998566	0.449737	0	1	1
[truncated: 6,065 more rows]

## Sheet: Table S2
Table S2. Male differentially expressed genes at D28 compared to naïve eyes (DESeq2 analysis; LFC>1, padj<0.052
Gene ID	baseMean	log2FoldChange	lfcSE	stat	pvalue	padj
Cd74	39625.3	3.90786	0.187357	15.5204	2.52461e-54	2.00353e-50
H2-Eb1	6015.77	3.9456	0.199422	14.7707	2.26479e-49	8.9867e-46
H2-Ab1	13109.3	3.30337	0.171865	13.4022	5.86853e-41	1.55242e-37
H2-Aa	12218.6	3.74512	0.212036	12.9465	2.459e-38	4.87867e-35
C4b	516.571	5.76599	0.405812	11.7443	7.55184e-32	1.19863e-28
Gpnmb	529.535	4.32732	0.321784	10.3402	4.63428e-25	6.12961e-22
H2-Q6	390.878	3.38905	0.244579	9.76798	1.54497e-22	1.75156e-19
Cd300lf	364.742	3.43581	0.260942	9.33469	1.01285e-20	1.00475e-17
Cxcl9	994.976	8.73612	0.843717	9.16909	4.7703e-20	4.20634e-17
Il2rg	1971.91	2.76385	0.209779	8.40815	4.16516e-17	3.30547e-14
Cst7	3092.93	3.17232	0.263876	8.23233	1.83613e-16	1.32469e-13
P2ry14	128.901	5.00558	0.500213	8.00776	1.16815e-15	7.72538e-13
Slamf7	840.344	4.64052	0.459113	7.92947	2.20075e-15	1.34347e-12
Ly6i	813.061	4.97113	0.501605	7.91683	2.43637e-15	1.38108e-12
Il18bp	804.686	3.47723	0.322436	7.68287	1.55566e-14	8.23048e-12
Slfn1	124.683	5.38013	0.575278	7.61393	2.65883e-14	1.31878e-11
Gm4951	566.185	2.86413	0.248343	7.50625	6.08444e-14	2.84036e-11
Cxcl13	4124.06	9.95072	1.24133	7.21061	5.57008e-13	2.45105e-10
Iigp1	733.967	4.70905	0.514895	7.20351	5.86818e-13	2.45105e-10
Gpr18	116.988	3.77341	0.417908	6.63643	3.21381e-11	1.27524e-08
Cd72	1392.11	2.30524	0.2035	6.41396	1.41791e-10	5.35835e-08
Hpgd	1505.14	-2.28646	0.201671	-6.37902	1.78229e-10	6.42921e-08
C3	273.872	6.94282	0.97082	6.12145	9.27304e-10	3.10503e-07
Gpx3	173.805	3.50649	0.409595	6.11944	9.39022e-10	3.10503e-07
Cd36	512.922	2.81188	0.29914	6.05694	1.38731e-09	4.40389e-07
Flt1	58.2668	4.93815	0.660799	5.95968	2.52727e-09	7.71401e-07
H2-K1	6965.9	2.00384	0.172134	5.83171	5.48638e-09	1.61259e-06
Cd69	130.214	3.53912	0.440655	5.76215	8.30497e-09	2.35387e-06
Tgtp2	295.636	3.13039	0.373996	5.69629	1.22441e-08	3.35065e-06
Acod1	205.016	5.55624	0.804668	5.66226	1.49392e-08	3.9519e-06
H2-D1	5548.22	1.9138	0.166224	5.49742	3.85394e-08	9.86608e-06
Itgal	91.8778	7.95629	1.26798	5.48612	4.10861e-08	1.01894e-05
F630111L10Rik	67.9133	5.40175	0.810124	5.43343	5.52813e-08	1.32943e-05
Cd3d	68.6742	8.12494	1.31518	5.41747	6.04496e-08	1.41097e-05
Stat1	2400.48	2.23279	0.232545	5.30128	1.14994e-07	2.6074e-05
Ly6a	2507.8	3.64224	0.499117	5.29383	1.19779e-07	2.64047e-05
Fcgr4	1234.74	1.99016	0.196526	5.03832	4.69637e-07	0.000100731
Zbp1	397.414	2.45629	0.289839	5.02449	5.04776e-07	0.000105418
4930455G09Rik	58.7551	5.2184	0.851562	4.95372	7.28072e-07	0.000148153
Cyp4f18	339.903	2.29625	0.262658	4.93512	8.01003e-07	0.000158919
Pdzk1ip1	52.7478	3.47847	0.507879	4.88004	1.06066e-06	0.000205303
Fgl2	591.591	2.13711	0.233625	4.86726	1.13157e-06	0.000213812
H2-Q5	61.8084	3.86452	0.596291	4.80389	1.55613e-06	0.000287196
Gla	118.474	2.55964	0.341361	4.5689	4.90287e-06	0.000884299
Anxa2	127.895	2.32426	0.29304	4.51904	6.21215e-06	0.00109555
Ikbke	79.4197	6.6986	1.27955	4.45358	8.44486e-06	0.00145692
Vcam1	180.826	2.5893	0.360617	4.40716	1.04737e-05	0.0017685
Batf2	45.2563	3.79474	0.641711	4.35514	1.32981e-05	0.00219862
Ciita	48.842	6.50607	1.27202	4.32859	1.50068e-05	0.00243049
Mcemp1	35.9672	3.86659	0.663942	4.31754	1.5778e-05	0.00250429
Ctla2a	73.6304	3.50112	0.583898	4.28349	1.83987e-05	0.00286298
Ccl12	9018.23	2.02172	0.239561	4.26497	1.99927e-05	0.00304622
Csmd3	154.764	-2.77083	0.415991	-4.2569	2.07278e-05	0.00304622
Lilrb4a	752.217	1.92447	0.216959	4.26102	2.03497e-05	0.00304622
Ifi47	263.313	2.52705	0.370399	4.12272	3.7443e-05	0.00537718
Lgals3bp	2993.97	1.86521	0.210019	4.11966	3.79438e-05	0.00537718
Apoe	54148.7	1.9592	0.234267	4.0945	4.23079e-05	0.00589045
Oas1g	67.4542	3.0557	0.506621	4.05768	4.95636e-05	0.00678167
Hpse	243.313	4.36529	0.83854	4.01327	5.98831e-05	0.00805479
Ifi211	141.809	2.30797	0.330326	3.95965	7.50593e-05	0.00984098
Spp1	1181.16	4.52532	0.890726	3.9578	7.56426e-05	0.00984098
Cd244a	157.151	2.23223	0.312098	3.94823	7.8731e-05	0.0100776
Acp5	27.2599	6.40686	1.38234	3.91139	9.17667e-05	0.0115597
Dnase1l3	33.9309	5.91369	1.30038	3.77866	0.000157675	0.0195517
Fscn1	41.1668	-3.34148	0.651236	-3.59544	0.000323842	0.0395386
F830016B08Rik	88.5347	2.90964	0.533993	3.57616	0.000348679	0.041926
Ifi44	70.6546	2.90148	0.536056	3.54717	0.000389395	0.0461229
Itgax	233.204	2.08871	0.308692	3.52685	0.000420536	0.049079
Scimp	250.571	2.01369	0.289312	3.5038	0.000458665	0.0527531
Gbp8	166.652	4.01915	0.899148	3.35778	0.000785698	0.0887865
Igf2bp3	37.5403	2.83101	0.545794	3.35476	0.000794335	0.0887865
Ifi207	408.54	2.11381	0.334857	3.32623	0.0008803	0.0970286
Cd63	5146.8	1.56399	0.170494	3.30799	0.000939674	0.102154
Gm1673	92.0125	2.8314	0.555911	3.29441	0.000986271	0.105771
H2-M2	35.9	4.14623	0.957645	3.28538	0.00101845	0.107765
A530040E14Rik	30.5083	3.25369	0.687808	3.27663	0.00105053	0.109697
Cd8b1	102.805	8.00616	2.25214	3.1109	0.0018652	0.192237
Cfb	340.903	3.89728	0.943155	3.0719	0.00212698	0.215451
Rxrg	67.0367	2.77723	0.579012	3.06942	0.00214474	0.215451
Casp12	50.322	3.03055	0.663842	3.05879	0.00222233	0.219758
Ifi213	261.311	1.91028	0.298095	3.05365	0.00226073	0.219758
Serpina3f	71.3123	4.46175	1.13413	3.05234	0.00227068	0.219758
Cd8a	42.6443	7.35447	2.0907	3.0394	0.00237054	0.226658
Hcar2	437.022	1.80434	0.26577	3.02645	0.00247446	0.233778
Lysmd2	30.4737	3.01781	0.671107	3.0067	0.00264102	0.246578
Xdh	48.1914	3.21709	0.742585	2.98564	0.00282988	0.261139
Gimap3	32.4387	6.96815	2.00904	2.97065	0.00297174	0.271077
Cdo1	42.1937	4.82719	1.31794	2.90392	0.00368523	0.332341
Ifi205	39.2563	3.95347	1.02667	2.87674	0.00401805	0.35755
Slamf8	479.245	1.82097	0.285667	2.87386	0.00405488	0.35755
Cpq	254.548	1.95425	0.332787	2.86746	0.00413781	0.360854
AW112010	2463.24	1.59888	0.21157	2.83065	0.00464532	0.400709
Tgtp1	33.5234	4.96409	1.40865	2.81411	0.00489121	0.417384
Ccl9	608.324	-1.63773	0.228527	-2.79062	0.00526065	0.444133
Gbp3	236.45	2.06504	0.384133	2.77258	0.00556146	0.464587
Aoah	119.046	2.20144	0.43913	2.73596	0.00621981	0.514171
Cxcl11	32.4211	3.22849	0.817259	2.72679	0.0063954	0.523236
Cxcl16	1196.53	1.49097	0.185719	2.64359	0.00820318	0.66429
Rai14	48.1295	2.48357	0.570989	2.59824	0.00937024	0.751134
Stab1	134.814	-1.94383	0.364768	-2.58749	0.00966791	0.767245
Bhlhe40	28.287	3.08101	0.815114	2.55303	0.010679	0.8366
Igf1	165.904	2.88631	0.739544	2.55064	0.0107527	0.8366
Oasl1	59.4743	2.34492	0.530105	2.53707	0.0111784	0.861277
Rad51b	152.615	1.86214	0.34086	2.52931	0.0114288	0.872103
Fabp5	532.602	2.93524	0.767849	2.52033	0.0117243	0.886136
AB124611	121.824	2.03693	0.415408	2.49617	0.0125542	0.939906
0610009B22Rik	343.127	-0.272534	0.232366	0	1	1
0610010F05Rik	85.1643	0.371051	0.409936	0	1	1
0610010K14Rik	372.483	-0.273434	0.24765	0	1	1
0610012G03Rik	845.133	-0.0203053	0.201883	0	1	1
0610030E20Rik	184.36	-0.036867	0.271599	0	1	1
0610040J01Rik	210.361	-0.50998	0.269047	0	1	1
1110004F10Rik	420.742	-0.041532	0.188773	0	1	1
1110006O24Rik	45.6135	-0.16412	0.671017	0	1	1
1110008P14Rik	59.8666	1.13262	0.397444	0.333687	0.738616	1
1110012L19Rik	83.3185	-0.194152	0.332154	0	1	1
1110019D14Rik	43.8973	0.463795	0.736363	0	1	1
1110032A03Rik	170.841	0.151195	0.24709	0	1	1
1110038F14Rik	224.657	-0.320825	0.213578	0	1	1
1110051M20Rik	58.8785	0.0353689	0.405991	0	1	1
1110059E24Rik	141.409	-0.37909	0.302918	0	1	1
1110059G10Rik	299.975	-0.25318	0.255639	0	1	1
1190007I07Rik	79.6849	-0.200314	0.325838	0	1	1
1300002E11Rik	63.8874	-0.508776	0.377239	0	1	1
1500011B03Rik	97.5909	0.723169	0.361266	0	1	1
1500015A07Rik	46.5287	0.276542	0.5183	0	1	1
1600010M07Rik	134.203	-0.09013	0.293219	0	1	1
1600012H06Rik	132.003	-0.255747	0.286245	0	1	1
1600014C10Rik	235.311	0.102539	0.253745	0	1	1
1600020E01Rik	80.4307	-0.737852	0.411564	0	1	1
1700003F12Rik	47.303	0.219083	0.407772	0	1	1
1700007L15Rik	34.5193	1.43165	0.490421	0.88016	0.378773	1
1700017B05Rik	268.489	-0.19482	0.246803	0	1	1
1700037H04Rik	33.527	-0.506869	0.575108	0	1	1
1700066B19Rik	79.5638	-0.391862	0.342437	0	1	1
1700086O06Rik	36.6955	0.207608	0.587251	0	1	1
1700094D03Rik	34.783	-0.662579	0.551883	0	1	1
1700096K18Rik	44.6417	0.438047	0.498372	0	1	1
1700123O20Rik	216.586	0.13012	0.285067	0	1	1
1810013L24Rik	71.4659	0.222277	0.40787	0	1	1
1810026B05Rik	313.643	-0.0940254	0.263816	0	1	1
1810030O07Rik	176.447	-0.706297	0.258446	0	1	1
1810037I17Rik	542.939	-0.0125031	0.178592	0	1	1
1810058I24Rik	502.428	-0.0837861	0.212581	0	1	1
2010315B03Rik	158.355	-0.154561	0.282357	0	1	1
2010320M18Rik	96.0383	-0.22442	0.329696	0	1	1
2210016F16Rik	432.309	0.000448767	0.19978	0	1	1
2210016L21Rik	115.099	0.387848	0.314101	0	1	1
2210408F21Rik	48.6767	-0.527061	0.490422	0	1	1
2300009A05Rik	75.3494	-0.542908	0.391976	0	1	1
2310001H17Rik	66.4231	0.405485	0.467184	0	1	1
2310009B15Rik	43.9155	0.0385219	0.415202	0	1	1
2310011J03Rik	96.622	-0.402481	0.350901	0	1	1
2310015A10Rik	31.2331	0.5268	0.784063	0	1	1
2310033P09Rik	284.656	-0.385263	0.261506	0	1	1
2310039H08Rik	230.277	-0.00943889	0.224594	0	1	1
2310040G24Rik	163.563	-1.06663	0.34117	-0.195289	0.845167	1
2310057M21Rik	49.9847	0.248513	0.506021	0	1	1
2310061I04Rik	60.1705	-0.305056	0.537984	0	1	1
2410002F23Rik	24.3897	0.271595	0.847749	0	1	1
2410004B18Rik	130.437	-0.186282	0.339761	0	1	1
2410006H16Rik	412.899	0.330029	0.230601	0	1	1
2410022M11Rik	36.0976	-0.111942	0.466904	0	1	1
2410131K14Rik	32.2135	0.0872131	0.818989	0	1	1
2510002D24Rik	140.032	0.332397	0.302377	0	1	1
2510009E07Rik	155.118	-0.170104	0.330116	0	1	1
2510039O18Rik	89.1924	0.141748	0.457798	0	1	1
2610001J05Rik	423.889	0.169442	0.207543	0	1	1
2610002M06Rik	34.915	-0.491569	0.744011	0	1	1
2610008E11Rik	37.0688	0.0384576	0.463785	0	1	1
2610024D14Rik	37.2869	-0.0833644	0.766275	0	1	1
2610044O15Rik8	46.1782	-0.315734	0.48111	0	1	1
2610203C22Rik	113.016	-0.650488	0.329735	0	1	1
2610301B20Rik	91.7191	0.28845	0.390417	0	1	1
2610306M01Rik	36.5173	0.28974	0.515126	0	1	1
2610507B11Rik	133.621	0.634953	0.264932	0	1	1
2610507I01Rik	54.5747	0.376849	0.460047	0	1	1
2610524H06Rik	90.0487	0.0508904	0.384871	0	1	1
2610528A11Rik	73.5253	-0.81364	0.453237	0	1	1
2700049A03Rik	71.1882	0.196703	0.443807	0	1	1
2700062C07Rik	196.401	-0.0702776	0.265425	0	1	1
2700097O09Rik	64.8831	-0.0391919	0.388894	0	1	1
2810001G20Rik	40.3802	-0.312086	0.478197	0	1	1
2810002D19Rik	60.3979	-0.750561	0.515825	0	1	1
2810004N23Rik	120.464	-0.0933901	0.267063	0	1	1
2810006K23Rik	94.4953	-0.439166	0.452088	0	1	1
2810013P06Rik	134.625	-0.207629	0.321123	0	1	1
2810021J22Rik	31.5012	0.377242	0.614376	0	1	1
2810025M15Rik	190.105	-0.445001	0.24028	0	1	1
2810414N06Rik	31.5893	0.794334	0.619808	0	1	1
2900076A07Rik	78.1733	-0.298803	0.449404	0	1	1
2900093K20Rik	112.539	-0.177923	0.338659	0	1	1
3110009E18Rik	42.7726	-0.655068	0.530237	0	1	1
3110040N11Rik	118.422	0.329857	0.337232	0	1	1
3110056K07Rik	137.706	-0.270697	0.317848	0	1	1
3110082I17Rik	44.8446	-0.369277	0.470343	0	1	1
3830403N18Rik	57.4187	-0.986835	0.68129	0	1	1
3830406C13Rik	169.407	-0.132065	0.320972	0	1	1
4632415L05Rik	69.6074	0.168285	1.04553	0	1	1
4632427E13Rik	77.0602	0.40148	0.417572	0	1	1
4732471J01Rik	32.1683	0.44873	0.527251	0	1	1
4732491K20Rik	37.3834	0.211319	0.455437	0	1	1
4833411C07Rik	97.4536	0.0831674	0.374409	0	1	1
4833417C18Rik	43.4579	-0.826053	0.50515	0	1	1
4833420G17Rik	213.652	-0.544699	0.277659	0	1	1
4833438C02Rik	42.2291	0.361219	0.488066	0	1	1
4833439L19Rik	168.275	0.00370086	0.26481	0	1	1
4921524J17Rik	88.1086	-0.0563948	0.344501	0	1	1
4930447K03Rik	25.8889	-0.555806	0.749277	0	1	1
4930453N24Rik	95.4468	-0.267761	0.382276	0	1	1
4930481A15Rik	62.7379	-0.925156	0.467551	0	1	1
4930503L19Rik	34.9307	0.49932	0.55124	0	1	1
4930523C07Rik	29.3987	-0.256175	0.772093	0	1	1
4930526I15Rik	52.338	0.273722	0.386902	0	1	1
4930594C11Rik	47.3521	-0.403697	0.461659	0	1	1
4931406C07Rik	66.0046	0.296885	0.469452	0	1	1
4931406P16Rik	73.9396	0.290719	0.338135	0	1	1
4932438A13Rik	274.017	0.110506	0.268948	0	1	1
4933412E12Rik	71.7267	-0.139632	0.374876	0	1	1
4933421O10Rik	65.7952	0.528575	0.364845	0	1	1
4933427D14Rik	73.0426	0.434679	0.451363	0	1	1
4933434E20Rik	194.478	0.23607	0.265626	0	1	1
4933439C10Rik	58.8811	-0.108467	0.369963	0	1	1
5031439G07Rik	67.6415	0.128956	0.403682	0	1	1
5430405H02Rik	194.198	-0.135261	0.234477	0	1	1
5430416N02Rik	36.043	0.364495	0.474657	0	1	1
5430427O19Rik	495.254	0.156795	0.202085	0	1	1
5530601H04Rik	69.6735	-0.187611	0.401009	0	1	1
5730455P16Rik	70.228	0.669819	0.417461	0	1	1
5830454E08Rik	30.9296	-0.39952	0.58021	0	1	1
6030458C11Rik	128.048	-0.399382	0.289696	0	1	1
6330407A03Rik	82.0128	-0.153986	0.437315	0	1	1
9130023H24Rik	31.4691	0.513694	0.492528	0	1	1
9130401M01Rik	90.1715	0.0121788	0.487914	0	1	1
9330020H09Rik	28.6553	-0.290958	0.572096	0	1	1
9330133O14Rik	61.3083	-0.829951	0.453128	0	1	1
9430038I01Rik	76.126	0.225394	0.390311	0	1	1
9430060I03Rik	40.7236	0.0945663	0.444881	0	1	1
9530068E07Rik	283.812	-0.0353962	0.227987	0	1	1
9630028I04Rik	44.2238	-0.00119709	0.567068	0	1	1
9930021J03Rik	88.3163	-0.392309	0.388343	0	1	1
9930104L06Rik	30.4685	0.184053	0.603258	0	1	1
A130010J15Rik	30.6441	-0.313031	0.605799	0	1	1
A430005L14Rik	261.706	0.0124313	0.203272	0	1	1
A430046D13Rik	45.4894	-0.162968	0.579683	0	1	1
A630001G21Rik	164.458	-0.411323	0.261521	0	1	1
A630066F11Rik	36.7627	-0.522991	0.536212	0	1	1
A630072M18Rik	55.9497	0.239374	0.361971	0	1	1
A730063M14Rik	105.494	-0.359813	0.324676	0	1	1
A930003A15Rik	82.0566	0.569927	0.50291	0	1	1
A930005H10Rik	72.9217	-0.142288	0.42822	0	1	1
A930013F10Rik	42.2258	-0.266946	0.56463	0	1	1
AI413582	543.645	0.163001	0.206406	0	1	1
AI467606	112.619	0.202131	0.384366	0	1	1
AI597479	45.5655	-0.507076	0.529528	0	1	1
AI837181	56.8398	-0.354831	0.448626	0	1	1
AI847159	52.984	0.783537	0.656141	0	1	1
AI987944	162.202	-0.121676	0.293332	0	1	1
AU022252	40.7415	-0.246677	0.452168	0	1	1
AU022793	47.2703	-0.452843	0.574733	0	1	1
AU040320	74.8254	0.373786	0.451407	0	1	1
AU041133	143.845	-0.31182	0.332449	0	1	1
AW146154	58.6818	-0.223001	0.375423	0	1	1
AW209491	81.9493	-0.105346	1.11015	0	1	1
AW549877	214.422	-0.122008	0.306813	0	1	1
AW554918	34.318	0.0184473	0.708538	0	1	1
Aaas	44.9599	0.297368	0.479673	0	1	1
Aagab	140.067	0.288828	0.277321	0	1	1
Aak1	49.5992	-0.0375222	0.496809	0	1	1
Aamdc	128.769	0.15921	0.347172	0	1	1
Aamp	382.679	-0.426279	0.194686	0	1	1
Aar2	55.3526	0.503008	0.40914	0	1	1
Aars	234.326	-0.122704	0.226552	0	1	1
Aarsd1	143.465	0.0952185	0.27955	0	1	1
Aasdhppt	141.187	0.0264916	0.315195	0	1	1
Aatf	115.125	0.297542	0.293314	0	1	1
Abca1	452.869	0.590675	0.306976	0	1	1
Abca9	436.292	-0.488683	0.223745	0	1	1
Abcb10	28.612	0.0225817	0.734537	0	1	1
Abcb1b	78.943	0.28337	0.387741	0	1	1
Abcb7	38.7489	-0.43117	0.556202	0	1	1
Abcc1	35.6072	-0.967756	0.486101	0	1	1
Abcc10	39.0654	-0.152133	0.451637	0	1	1
Abcc3	91.0697	-0.462538	0.373103	0	1	1
Abcc5	196.032	0.18469	0.251812	0	1	1
Abcd1	59.4689	-0.165725	0.539095	0	1	1
Abcd2	308.712	0.077171	0.212538	0	1	1
Abcd3	104.248	-0.1316	0.311028	0	1	1
Abce1	169.856	-0.392872	0.324544	0	1	1
Abcf1	342.132	-0.195228	0.19723	0	1	1
Abcf2	98.7503	-0.265664	0.3346	0	1	1
Abcf3	118.751	-0.114365	0.384519	0	1	1
Abcg1	115.483	0.232545	0.493514	0	1	1
Abcg2	121.242	-0.474806	0.329251	0	1	1
Abhd10	92.418	-0.36054	0.390587	0	1	1
Abhd11	99.8859	0.505442	0.356618	0	1	1
Abhd11os	42.3063	1.07859	0.55879	0.140648	0.888148	1
Abhd12	1726.93	-0.230089	0.20254	0	1	1
Abhd13	65.6861	-0.241655	0.344624	0	1	1
Abhd14a	41.985	0.216739	0.486931	0	1	1
Abhd15	64.6973	-0.991538	0.42408	0	1	1
Abhd16a	151.024	-0.0343656	0.269005	0	1	1
Abhd17a	102.041	0.234607	0.324319	0	1	1
Abhd17b	55.8349	-0.259523	0.401282	0	1	1
Abhd17c	107.94	-0.532898	0.300818	0	1	1
Abhd4	89.9288	0.242881	0.365236	0	1	1
Abhd5	57.2819	-0.227966	0.428057	0	1	1
Abhd6	490.401	-0.423133	0.187293	0	1	1
Abi1	252.61	-0.499793	0.222089	0	1	1
Abi3	822.196	-0.28408	0.214739	0	1	1
Abitram	39.1665	-0.07063	0.538121	0	1	1
Abl1	82.7153	-0.149854	0.340211	0	1	1
Abl2	68.6262	0.0166583	0.441494	0	1	1
Ablim1	34.9224	-1.0241	0.652626	-0.0369225	0.970547	1
Abr	203.437	0.560245	0.256551	0	1	1
Abracl	437.828	-0.129927	0.24291	0	1	1
Abraxas1	86.0895	-0.279031	0.3417	0	1	1
Abraxas2	244.964	0.152107	0.277466	0	1	1
Abt1	111.484	-0.310437	0.41417	0	1	1
Abtb1	65.1985	-0.937744	0.461974	0	1	1
Acaa1a	100.477	-0.604781	0.322881	0	1	1
Acaa2	143.909	0.170966	0.29546	0	1	1
Acad8	75.071	0.103788	0.394642	0	1	1
Acad9	47.7405	-0.266849	0.470954	0	1	1
Acadl	230.644	0.08435	0.267951	0	1	1
Acadm	363.803	-0.132594	0.214286	0	1	1
Acadsb	113.921	-0.109178	0.364852	0	1	1
Acadvl	92.8575	0.221903	0.378744	0	1	1
Acap2	754.139	-0.25918	0.216035	0	1	1
Acat1	239.171	-0.491343	0.240619	0	1	1
Acbd3	345.546	-0.453594	0.272513	0	1	1
Acbd5	182.67	0.357936	0.267302	0	1	1
Acbd6	109.815	0.234434	0.322772	0	1	1
Accs	77.077	-0.673106	0.448144	0	1	1
Acd	78.4795	0.0582295	0.356965	0	1	1
Acer3	1101.6	-0.266647	0.224016	0	1	1
Acin1	333.007	-0.145201	0.235086	0	1	1
Acly	178.464	-0.304126	0.283999	0	1	1
Aco1	43.6135	-0.185497	0.655232	0	1	1
Aco2	108.088	0.180205	0.340291	0	1	1
Acot10	70.4913	0.950937	0.406032	0	1	1
Acot13	531.858	-0.0487084	0.177279	0	1	1
Acot7	76.4461	-0.279474	0.41505	0	1	1
Acot8	33.3568	0.0537864	0.592238	0	1	1
Acot9	371.045	0.875505	0.238557	0	1	1
Acox1	53.9778	0.399123	0.564607	0	1	1
Acox3	166.101	0.229738	0.330678	0	1	1
Acp1	57.0138	0.321209	0.412221	0	1	1
Acp2	477.298	0.162671	0.21833	0	1	1
Acp6	76.8189	0.447896	0.403824	0	1	1
Acsl1	76.8038	0.637149	0.425751	0	1	1
Acsl4	181.578	0.0912788	0.290989	0	1	1
Acsl5	265.88	0.0461871	0.209989	0	1	1
Acss1	75.889	-0.379777	0.591398	0	1	1
Actb	10243.5	-0.173483	0.177396	0	1	1
Actg1	32.8369	-0.704913	0.48274	0	1	1
Actl6a	123.585	0.0806921	0.296136	0	1	1
Actn4	75.7809	-0.459269	0.440048	0	1	1
Actr10	252.646	0.160363	0.226948	0	1	1
Actr1a	80.9355	-0.10362	0.379769	0	1	1
Actr1b	41.0362	-0.523968	0.452613	0	1	1
Actr2	476.096	0.0592959	0.227503	0	1	1
Actr3	412.811	0.094007	0.216179	0	1	1
Actr6	209.878	-0.300357	0.292128	0	1	1
Actr8	101.391	-0.224694	0.404739	0	1	1
Acvr1	49.249	-0.744481	0.404615	0	1	1
Acvr2a	35.6356	-0.574481	0.586792	0	1	1
Acvr2b	46.9595	-1.16167	0.47326	-0.341601	0.732651	1
Acvrl1	104.879	0.934922	0.344756	0	1	1
Acyp1	131.048	-0.436309	0.308992	0	1	1
Adam10	866.394	-0.126915	0.155845	0	1	1
Adam15	134.087	-0.448995	0.315625	0	1	1
Adam17	384.73	0.228869	0.270135	0	1	1
Adam9	107.543	0.681512	0.323196	0	1	1
Adap1	56.1573	1.03031	0.43774	0.0692487	0.944792	1
Adap2	333.52	-0.199619	0.247285	0	1	1
Adar	103.45	0.515136	0.359116	0	1	1
Adck1	41.3281	0.312289	0.542013	0	1	1
Adck2	39.1273	0.309227	0.54012	0	1	1
Adcy7	335.159	0.492342	0.252416	0	1	1
Adcy9	28.7344	-1.29805	0.82358	-0.361894	0.717431	1
Add1	187.157	-0.351274	0.245757	0	1	1
Add3	80.4872	-0.80509	0.468708	0	1	1
Adgre1	3550.11	0.565933	0.172562	0	1	1
Adgrg1	265.652	-0.420067	0.263626	0	1	1
Adh5	415.345	0.172152	0.182387	0	1	1
Adi1	266.526	0.112376	0.237743	0	1	1
Adipor1	663.197	0.26746	0.250062	0	1	1
Adipor2	143.828	0.330517	0.278364	0	1	1
Adk	46.2616	-0.375426	0.487516	0	1	1
Ado	57.5288	0.265113	0.432926	0	1	1
Adora1	59.8955	2.01684	0.544611	1.86709	0.0618883	1
Adora3	80.8678	0.160114	0.41808	0	1	1
Adprh	198.502	-0.254488	0.328787	0	1	1
Adprhl2	49.4593	-0.0505934	0.582297	0	1	1
Adprm	98.356	-0.275052	0.389811	0	1	1
Adrb1	38.9295	-1.36015	0.473202	-0.761101	0.446597	1
Adrb2	543.862	-0.764661	0.247682	0	1	1
Adrm1	69.8987	-0.11848	0.348478	0	1	1
Adsl	112.575	0.172176	0.40896	0	1	1
Adss	78.2072	-0.268685	0.416171	0	1	1
Aebp2	76.5447	-0.494905	0.360958	0	1	1
Afap1	55.6298	0.689731	0.496744	0	1	1
Afdn	65.5101	0.353805	0.367624	0	1	1
Aff1	71.8743	-0.261722	0.385214	0	1	1
Aff4	114.658	0.00441898	0.330572	0	1	1
Afg3l1	66.9247	-0.23408	0.531386	0	1	1
Afg3l2	67.2884	-0.426769	0.495648	0	1	1
Afp	133.555	-0.30236	0.331385	0	1	1
Aftph	246.308	-0.0702122	0.246052	0	1	1
Aga	630.17	-0.183187	0.183564	0	1	1
Agbl3	45.7841	0.280259	0.473162	0	1	1
Agfg1	184.164	-0.294542	0.301096	0	1	1
Agfg2	38.7993	0.481329	0.487842	0	1	1
Aggf1	146.489	-0.149144	0.29334	0	1	1
Agl	40.8174	-0.18304	0.440559	0	1	1
Agmo	91.768	-0.785202	0.367895	0	1	1
Ago1	116.018	-0.0846099	0.303778	0	1	1
Ago3	114.783	0.682837	0.374433	0	1	1
Agpat2	63.5159	-0.239578	0.405197	0	1	1
Agpat3	174.774	0.550204	0.352846	0	1	1
Agpat4	35.3602	-0.119706	0.660639	0	1	1
Agpat5	300.222	-0.0633404	0.235213	0	1	1
Agps	179.147	0.171026	0.279851	0	1	1
Agtpbp1	61.747	-0.266626	0.530529	0	1	1
Agtrap	116.515	0.358273	0.349617	0	1	1
Ahctf1	36.3376	0.171566	0.787694	0	1	1
Ahcyl1	103.998	0.0346257	0.366955	0	1	1
Ahi1	59.0533	0.80329	0.481778	0	1	1
Ahsa1	298.363	-0.0184897	0.199557	0	1	1
Ahsa2	73.8919	-0.0580259	0.43558	0	1	1
Aif1	12992.1	0.200138	0.137969	0	1	1
Aifm1	145.589	-0.0726644	0.296562	0	1	1
Aig1	213.327	0.577779	0.285416	0	1	1
Aim2	246.728	0.157472	0.248383	0	1	1
Aimp1	186.808	0.0748089	0.240823	0	1	1
Aimp2	140.71	-0.197063	0.319227	0	1	1
Aip	351.479	-0.0484884	0.221262	0	1	1
Aipl1	29.0225	0.497382	0.785724	0	1	1
Ak1	82.5575	-0.115938	0.325516	0	1	1
Ak2	357.925	0.610674	0.216586	0	1	1
Ak3	62.2269	0.246074	0.465049	0	1	1
Ak6	153.535	0.0741305	0.318589	0	1	1
Akap10	76.3741	0.148343	0.360053	0	1	1
Akap11	57.3093	0.970141	0.379742	0	1	1
Akap13	465.398	0.302374	0.226536	0	1	1
Akap7	81.3473	0.336326	0.361159	0	1	1
Akap8	181.15	0.282359	0.332384	0	1	1
Akap8l	372.895	0.288934	0.208535	0	1	1
Akap9	807.557	0.443829	0.238091	0	1	1
Akip1	297.639	0.519787	0.210338	0	1	1
Akirin1	269.692	0.484231	0.205895	0	1	1
Akirin2	167.23	-0.870036	0.245022	0	1	1
Akna	105.998	0.0252714	0.339685	0	1	1
Akr1a1	2199.68	0.639683	0.16267	0	1	1
Akr1b10	393.864	0.00187154	0.192198	0	1	1
Akr1e1	162.614	0.351102	0.320689	0	1	1
Akr7a5	51.3478	-0.598028	0.461584	0	1	1
Akt1	121.507	-0.692446	0.385063	0	1	1
Akt3	36.8988	0.0913396	0.576242	0	1	1
Aktip	109.594	-0.400689	0.333727	0	1	1
Alad	75.9107	0.327493	0.468664	0	1	1
Alas1	376.827	0.622973	0.226813	0	1	1
Aldh16a1	45.639	-0.470732	0.560043	0	1	1
Aldh3a2	76.4419	0.186839	0.374096	0	1	1
Aldh3b1	52.2932	-0.645643	0.467277	0	1	1
Aldh6a1	61.5678	-0.213425	0.469677	0	1	1
Aldh7a1	46.6688	0.334426	0.421618	0	1	1
Aldh9a1	76.7293	-0.273792	0.379532	0	1	1
Aldoa	1878.99	0.793517	0.175272	0	1	1
Aldoart1	36.0876	1.17076	0.501989	0.340159	0.733737	1
Aldoc	60.1946	-0.0570651	0.417523	0	1	1
Alg1	84.3823	0.232238	0.423873	0	1	1
Alg11	91.3756	-0.633776	0.307067	0	1	1
Alg13	49.6603	0.440854	0.424481	0	1	1
Alg14	139.904	0.528372	0.328811	0	1	1
Alg2	56.8075	0.230875	0.502123	0	1	1
Alg3	181.217	0.0872351	0.287764	0	1	1
Alg5	946.247	0.123048	0.163149	0	1	1
Alg6	68.2866	-0.17714	0.418807	0	1	1
Alg8	139.846	0.203649	0.369053	0	1	1
Alg9	46.6672	-0.0282843	0.429584	0	1	1
Alkbh1	73.6268	-0.022634	0.435044	0	1	1
Alkbh2	211.135	0.439395	0.238957	0	1	1
Alkbh3	137.759	0.15612	0.28793	0	1	1
Alkbh5	40.8461	-0.67278	0.574776	0	1	1
Alkbh6	227.091	0.0613481	0.227674	0	1	1
Alkbh7	130.295	-0.249704	0.297312	0	1	1
Alkbh8	29.1196	-1.22952	0.597875	-0.383892	0.701058	1
Alox5	38.0607	-0.387709	0.682003	0	1	1
Alox5ap	2074.97	-0.0951932	0.163634	0	1	1
Alyref	215.276	-0.252968	0.254781	0	1	1
Alyref2	119.075	0.44472	0.421044	0	1	1
Amacr	40.0394	-0.69858	0.504501	0	1	1
Amdhd2	143.765	0.53156	0.306609	0	1	1
Amer1	40.0461	0.030777	0.492731	0	1	1
Amfr	135.877	-0.577101	0.317813	0	1	1
Ammecr1l	97.4698	-0.352308	0.314426	0	1	1
Amn1	90.9839	0.40412	0.369604	0	1	1
Ampd3	46.8655	-0.640224	0.46652	0	1	1
Amz1	114.347	0.206939	0.326158	0	1	1
Amz2	141.565	0.41496	0.316076	0	1	1
Anapc1	99.602	0.296836	0.348578	0	1	1
Anapc10	217.585	-0.233562	0.234001	0	1	1
Anapc11	333.688	-0.0731328	0.221031	0	1	1
Anapc13	550.82	0.201914	0.263417	0	1	1
Anapc15	76.3939	0.113598	0.42718	0	1	1
Anapc16	226.999	0.00791714	0.260878	0	1	1
Anapc2	120.156	0.286492	0.336805	0	1	1
Anapc4	180.888	0.352985	0.298306	0	1	1
Anapc5	281.021	-0.134025	0.260731	0	1	1
Anapc7	67.3341	0.0859199	0.539257	0	1	1
Ang	847.372	-0.0709853	0.202031	0	1	1
Angel2	261.906	-0.275188	0.234922	0	1	1
Ank	39.9333	0.458885	0.586487	0	1	1
Ank2	79.6468	-0.287834	0.398165	0	1	1
Ankfy1	144.557	0.339475	0.288661	0	1	1
Ankhd1	194.268	0.112893	0.267395	0	1	1
Ankib1	54.6217	-0.0648305	0.382193	0	1	1
Ankle2	271.591	0.285472	0.23261	0	1	1
Ankmy2	60.4766	-0.160171	0.476194	0	1	1
Ankra2	227.993	-0.361273	0.260304	0	1	1
Ankrd10	169.778	-0.59482	0.278022	0	1	1
Ankrd11	362.193	-0.0477045	0.279132	0	1	1
Ankrd12	384.247	0.150618	0.267272	0	1	1
Ankrd13a	116.834	-0.202815	0.295753	0	1	1
Ankrd13c	62.5372	0.456885	0.435939	0	1	1
Ankrd16	68.6594	0.247329	0.36824	0	1	1
Ankrd17	160.3	0.465568	0.28376	0	1	1
Ankrd26	81.7254	0.32322	0.313312	0	1	1
Ankrd27	58.1641	-0.228732	0.51505	0	1	1
Ankrd37	31.8037	-0.0414933	0.585687	0	1	1
Ankrd39	43.3596	0.162308	0.50588	0	1	1
Ankrd40	64.0882	-0.275825	0.463366	0	1	1
Ankrd44	299.385	-0.354651	0.269288	0	1	1
Ankrd46	73.4624	-0.261535	0.392042	0	1	1
Ankrd49	178.594	-0.330807	0.273695	0	1	1
Anks1	60.8698	0.101935	0.424428	0	1	1
Anks3	69.5122	-0.105683	0.387076	0	1	1
Ankzf1	41.697	-0.206318	0.484426	0	1	1
Ano10	67.0416	-0.71546	0.448407	0	1	1
Ano6	257.343	-0.417526	0.262765	0	1	1
Ano7	40.3329	-0.696727	0.512771	0	1	1
Anp32a	287.663	0.0323075	0.20424	0	1	1
Anp32b	147.714	0.176205	0.272575	0	1	1
Anp32e	135.418	0.289418	0.305904	0	1	1
Anxa3	2486.85	-0.194156	0.161808	0	1	1
Anxa4	272.855	1.11112	0.262724	0.422955	0.672328	1
Anxa5	741.165	0.631954	0.19986	0	1	1
Anxa6	84.1025	-0.252234	0.433608	0	1	1
Anxa7	150.982	-0.0646135	0.305071	0	1	1
Aopep	124.788	0.365002	0.314561	0	1	1
Ap1ar	65.0031	-0.67284	0.364512	0	1	1
Ap1b1	94.1132	-0.336913	0.386149	0	1	1
Ap1g1	106.677	0.588672	0.377708	0	1	1
Ap1m1	149.81	-0.255008	0.35253	0	1	1
Ap1s1	125.916	0.305981	0.357175	0	1	1
Ap1s2	204.805	-0.841587	0.274667	0	1	1
Ap2a2	125.436	-0.752259	0.381577	0	1	1
Ap2b1	89.7369	-0.253176	0.370419	0	1	1
Ap2m1	104.744	0.0110271	0.34654	0	1	1
Ap2s1	506.113	-0.101228	0.243376	0	1	1
Ap3b1	203.75	-0.115654	0.301825	0	1	1
Ap3d1	187.329	0.201786	0.316442	0	1	1
Ap3m1	94.6018	-0.461855	0.429876	0	1	1
Ap3m2	60.9553	-0.268723	0.42676	0	1	1
Ap3s1	68.0617	-0.310016	0.36331	0	1	1
Ap3s2	59.6046	-0.0345975	0.453876	0	1	1
Ap4b1	52.7298	0.116905	0.556728	0	1	1
Ap4e1	41.6993	-0.750185	0.578961	0	1	1
Ap4s1	133.226	-0.703134	0.296921	0	1	1
Ap5m1	81.4236	-0.419749	0.325704	0	1	1
Ap5s1	84.3165	0.137071	0.325624	0	1	1
Ap5z1	35.6556	1.13351	0.604725	0.220778	0.825265	1
Apaf1	44.0178	0.880617	0.539855	0	1	1
Apbb1ip	737.976	-0.303439	0.204754	0	1	1
Apbb2	109.198	0.314614	0.309414	0	1	1
Apc	143.27	0.00309167	0.358552	0	1	1
Apeh	67.7002	0.20752	0.426048	0	1	1
Apex1	332.006	-0.243845	0.220591	0	1	1
Aph1c	36.2519	1.11705	0.575572	0.203368	0.838847	1
Api5	160.087	-0.00142038	0.339692	0	1	1
Apip	187.013	0.367821	0.237076	0	1	1
Aplp2	679.356	0.241642	0.177009	0	1	1
Apmap	117.46	0.482158	0.291382	0	1	1
Apobec1	946.256	0.90864	0.211299	0	1	1
Apobec3	371.494	0.556283	0.248347	0	1	1
Apobr	26.2105	1.33413	0.799876	0.417725	0.676148	1
Apoc1	335.934	1.82169	0.857393	0.958362	0.33788	1
Apoc4	60.6577	2.82308	1.1351	1.6061	0.108253	1
Apool	147.867	-0.139698	0.350724	0	1	1
Apopt1	167.966	0.441977	0.255994	0	1	1
App	328.88	0.561855	0.200189	0	1	1
Appbp2	102.994	-0.787783	0.386343	0	1	1
Appl1	184.202	-0.194352	0.271446	0	1	1
Appl2	112.674	0.694353	0.502806	0	1	1
Aprt	346.795	0.968082	0.209778	0	1	1
Aptx	131.525	0.249924	0.37616	0	1	1
Aqr	131.243	-0.088666	0.325442	0	1	1
Araf	201.938	-0.00859764	0.261265	0	1	1
Arap1	147.996	0.513177	0.288466	0	1	1
Arap3	39.3134	-1.76232	0.530436	-1.43716	0.150673	1
Arcn1	230.538	-0.131916	0.298242	0	1	1
Arel1	64.1109	0.88321	0.406352	0	1	1
Arf1	528.626	0.0180303	0.207126	0	1	1
Arf2	152.736	-0.127603	0.351026	0	1	1
Arf3	87.1801	0.870939	0.389886	0	1	1
Arf4	791.628	-0.138724	0.263731	0	1	1
Arf5	288.314	0.16485	0.195212	0	1	1
Arf6	165.464	-0.128962	0.301211	0	1	1
Arfgap1	60.8097	0.702237	0.426894	0	1	1
Arfgap3	56.2043	0.477591	0.483387	0	1	1
Arfgef1	150.661	0.151235	0.300755	0	1	1
Arfgef2	37.86	-0.618562	0.629288	0	1	1
Arfip1	105.815	0.274245	0.304282	0	1	1
Arfrp1	126.577	0.0866601	0.276402	0	1	1
Arglu1	369.839	-0.193993	0.22473	0	1	1
Arhgap1	56.1683	-1.0088	0.430409	-0.0204506	0.983684	1
Arhgap11a	55.6092	-0.450602	0.49742	0	1	1
Arhgap12	189.714	-0.415911	0.268441	0	1	1
Arhgap15	375.42	0.701233	0.272556	0	1	1
Arhgap17	204.5	-0.307911	0.259344	0	1	1
Arhgap18	59.6738	-0.635616	0.480287	0	1	1
Arhgap19	62.7908	0.915578	0.457357	0	1	1
Arhgap22	90.0035	0.0582204	0.391361	0	1	1
Arhgap24	136.515	0.862344	0.288525	0	1	1
Arhgap25	227.285	-0.255508	0.315811	0	1	1
Arhgap27	117.497	-0.0801768	0.348055	0	1	1
Arhgap30	241.467	0.0942287	0.241096	0	1	1
Arhgap31	117.231	-0.582521	0.330267	0	1	1
Arhgap39	70.7725	0.587648	0.355844	0	1	1
Arhgap4	139.189	0.284029	0.33259	0	1	1
Arhgap45	759.231	-0.235813	0.171996	0	1	1
Arhgap5	1431.64	-0.187711	0.210254	0	1	1
Arhgap9	158.552	-0.309001	0.255759	0	1	1
Arhgdia	470.125	-0.1788	0.185872	0	1	1
Arhgdib	4590.13	0.148408	0.163877	0	1	1
Arhgef1	148.177	-0.207369	0.255135	0	1	1
Arhgef12	68.8827	0.42203	0.378664	0	1	1
Arhgef18	38.0553	0.219527	0.601569	0	1	1
Arhgef2	157.361	0.610503	0.245561	0	1	1
Arhgef3	58.399	0.275895	0.395442	0	1	1
Arhgef40	63.7045	-0.0984707	0.478251	0	1	1
Arhgef6	209.498	-0.283385	0.269152	0	1	1
Arhgef7	74.9722	0.827011	0.356847	0	1	1
Arid1a	298.756	-0.437803	0.272536	0	1	1
Arid1b	60.0106	-0.0341886	0.447885	0	1	1
Arid2	111.9	-0.152435	0.325032	0	1	1
Arid3a	62.8856	-0.758844	0.443646	0	1	1
Arid3b	60.1745	-0.754499	0.454458	0	1	1
Arid4a	536.755	-0.392696	0.225109	0	1	1
Arid4b	370.795	-0.131593	0.24226	0	1	1
Arid5a	85.6492	0.541481	0.357389	0	1	1
Arid5b	319.553	0.589912	0.270585	0	1	1
Arih1	52.7183	0.510669	0.540282	0	1	1
Arih2	68.7196	-0.46073	0.381384	0	1	1
Arl1	82.1229	-0.1922	0.369239	0	1	1
Arl10	64.6139	0.192679	0.377503	0	1	1
Arl11	250.735	0.285138	0.279273	0	1	1
Arl13b	44.9299	0.6321	0.427801	0	1	1
Arl14ep	121.44	-0.0430849	0.315721	0	1	1
Arl15	37.0699	-0.412423	0.52521	0	1	1
Arl16	72.9649	-0.0845645	0.388535	0	1	1
Arl2	196.227	0.286975	0.237632	0	1	1
Arl3	102.481	-0.60301	0.360519	0	1	1
Arl4a	67.4259	-0.100079	0.411577	0	1	1
Arl4c	154.561	-0.336276	0.350721	0	1	1
Arl5a	83.3763	-0.124334	0.40542	0	1	1
Arl5c	97.8719	1.22913	0.316362	0.724273	0.468898	1
Arl6	66.1533	1.06763	0.432711	0.156292	0.875803	1
Arl6ip1	2395.43	0.0651664	0.142684	0	1	1
Arl6ip4	162.922	0.28248	0.310636	0	1	1
Arl6ip5	212.471	-0.0155104	0.269173	0	1	1
Arl6ip6	85.7286	0.175869	0.366421	0	1	1
Arl8a	153.846	-0.282973	0.241852	0	1	1
Arl8b	536.938	-0.350646	0.224142	0	1	1
Armc1	160.183	0.231009	0.27445	0	1	1
Armc10	51.3975	-0.0955735	0.431383	0	1	1
Armc3	68.0803	-1.47868	1.0833	-0.441872	0.658582	1
Armc5	68.1006	0.0752202	0.427469	0	1	1
Armc7	49.5467	0.331498	0.548468	0	1	1
Armc8	135.394	-0.138716	0.356829	0	1	1
Armt1	54.7441	-0.158193	0.45898	0	1	1
Arnt	46.8268	0.529315	0.523111	0	1	1
Arntl	28.5533	-0.887161	0.663264	0	1	1
Arpc1a	186.184	-0.597495	0.250942	0	1	1
Arpc1b	763.427	0.255672	0.175832	0	1	1
Arpc2	2008.84	0.0130671	0.15405	0	1	1
Arpc3	291.579	0.441256	0.229922	0	1	1
Arpc4	685.464	-0.102635	0.161407	0	1	1
Arpc5	1610.05	0.140871	0.165219	0	1	1
Arpc5l	513.887	-0.165991	0.199848	0	1	1
Arpp19	855.656	-0.362474	0.206054	0	1	1
Arrb1	50.0814	-0.47584	0.481586	0	1	1
Arrb2	162.988	-0.180142	0.259271	0	1	1
Arrdc1	204.336	-0.357157	0.24092	0	1	1
Arrdc3	45.9553	-0.771324	0.506609	0	1	1
Arrdc4	125.716	0.708902	0.311181	0	1	1
Arsa	42.4144	0.401694	0.444125	0	1	1
Arsb	261.274	-0.759465	0.359317	0	1	1
Arsg	36.599	-0.675001	0.499299	0	1	1
Arsk	149.789	0.141669	0.308663	0	1	1
Arv1	78.4654	0.530447	0.390524	0	1	1
As3mt	208.311	-0.347419	0.222584	0	1	1
Asah1	2973.08	0.0122042	0.218549	0	1	1
Asap1	673.852	-0.00100638	0.207157	0	1	1
Asap3	56.9817	-1.19934	0.520865	-0.382711	0.701934	1
Asb13	80.768	-0.0336055	0.331946	0	1	1
Asb2	137.889	-0.7424	0.341568	0	1	1
Asb3	138.486	-0.214286	0.4313	0	1	1
Asb6	31.1973	-0.446323	0.528455	0	1	1
Asb8	65.4471	-0.355736	0.4536	0	1	1
Ascc1	126.466	-0.0600441	0.309345	0	1	1
Ascc2	34.1461	-0.276655	0.57564	0	1	1
Ascc3	284.783	-0.177704	0.283608	0	1	1
Asf1a	189.257	-0.29479	0.295718	0	1	1
Asf1b	33.7168	-0.184855	0.516754	0	1	1
Ash1l	287.175	-0.0988829	0.217281	0	1	1
Ash2l	120.847	-0.542438	0.317956	0	1	1
Asl	81.6891	0.0439309	0.402572	0	1	1
Asna1	42.4976	-0.368923	0.518229	0	1	1
Asnsd1	93.0752	0.915369	0.422193	0	1	1
Asph	732.552	-0.212071	0.228016	0	1	1
Aspscr1	66.8103	0.213661	0.396346	0	1	1
Asxl1	54.0463	-0.676474	0.394426	0	1	1
Asxl2	208.674	-0.108221	0.227674	0	1	1
Atad1	242.853	-0.0816827	0.275149	0	1	1
Atad2	83.0379	0.0877038	0.399336	0	1	1
Atad2b	202.439	-0.528477	0.331355	0	1	1
Atad3a	66.072	-0.86437	0.478298	0	1	1
Atad5	39.2729	0.918177	0.534622	0	1	1
Atat1	42.1871	-0.804915	0.478735	0	1	1
Ate1	288.626	-0.263064	0.237195	0	1	1
Atf1	77.9103	0.0805881	0.423765	0	1	1
Atf2	160.433	-0.203036	0.292755	0	1	1
Atf3	152.256	0.885706	0.457036	0	1	1
Atf4	247.846	-0.096507	0.225885	0	1	1
Atf6	257.353	0.443542	0.270932	0	1	1
Atf6b	34.6267	-0.00552394	0.500535	0	1	1
Atf7	73.9701	-0.0661659	0.402071	0	1	1
Atf7ip	131.101	-0.278934	0.386471	0	1	1
Atg10	121.262	0.0287493	0.321675	0	1	1
Atg101	172.736	0.224313	0.395797	0	1	1
Atg12	130.867	-0.260838	0.377352	0	1	1
Atg13	39.3871	0.694154	0.498909	0	1	1
Atg14	167.542	0.0459329	0.348389	0	1	1
Atg16l1	67.3123	-0.104495	0.481728	0	1	1
Atg2b	33.5002	0.0869936	0.630137	0	1	1
Atg3	284.832	-0.562563	0.345206	0	1	1
Atg4b	93.9745	0.360501	0.387842	0	1	1
Atg5	407.307	-0.0338837	0.233185	0	1	1
Atg7	40.8652	1.43498	0.506271	0.85918	0.390241	1
Atic	90.6003	0.324931	0.328825	0	1	1
Atl2	53.5528	-0.814053	0.529535	0	1	1
Atl3	45.7998	0.241832	0.535388	0	1	1
Atm	102.702	0.28106	0.341806	0	1	1
Atmin	75.8165	-0.0639333	0.343889	0	1	1
Atox1	2072.66	0.171761	0.174476	0	1	1
Atp10d	42.2418	-0.0522026	0.548116	0	1	1
Atp11b	95.4911	0.319181	0.314709	0	1	1
Atp11c	85.074	-0.44473	0.397671	0	1	1
Atp13a1	100.787	-0.366108	0.421941	0	1	1
Atp13a2	238.182	1.24143	0.363698	0.663826	0.506802	1
Atp13a3	76.3132	0.0741529	0.451388	0	1	1
Atp1a1	303.65	0.154212	0.238001	0	1	1
Atp1a3	87.3136	0.839683	0.35892	0	1	1
Atp1b2	36.7734	0.667522	0.535757	0	1	1
Atp1b3	982.573	0.0572518	0.165482	0	1	1
Atp23	47.6884	0.235804	0.627403	0	1	1
Atp2a2	158.931	0.127177	0.384782	0	1	1
Atp2b1	939.354	0.190143	0.187872	0	1	1
Atp2c1	314.725	0.0907245	0.249206	0	1	1
Atp5a1	905.25	-0.036203	0.16951	0	1	1
Atp5b	1426.64	0.11507	0.18629	0	1	1
Atp5c1	1080.59	0.3192	0.164655	0	1	1
Atp5d	505.891	0.22673	0.168005	0	1	1
Atp5e	1082.02	0.343741	0.207151	0	1	1
Atp5g1	143.713	0.319537	0.280346	0	1	1
Atp5g3	1075.45	0.22507	0.148169	0	1	1
Atp5h	550.554	0.122419	0.172337	0	1	1
Atp5j	1630.19	0.244326	0.175012	0	1	1
Atp5j2	1264.62	0.156646	0.19041	0	1	1
Atp5k	546.609	0.362055	0.260886	0	1	1
Atp5l	62.745	0.0358496	0.369904	0	1	1
Atp5md	207.572	-0.00801285	0.238507	0	1	1
Atp5mpl	702.431	0.205608	0.202469	0	1	1
Atp5o	687.437	0.129435	0.185054	0	1	1
Atp5pb	749.902	0.0363211	0.164414	0	1	1
Atp6ap1	816.483	0.114539	0.242016	0	1	1
Atp6ap2	1177.85	-0.0592199	0.221099	0	1	1
Atp6v0a1	158.407	-0.274675	0.316112	0	1	1
Atp6v0a2	296.184	0.137806	0.250461	0	1	1
Atp6v0b	2910	-0.0555786	0.164579	0	1	1
Atp6v0d1	217.744	0.464273	0.344985	0	1	1
Atp6v0e	2624.82	0.301938	0.191137	0	1	1
Atp6v1a	244.088	0.67363	0.274054	0	1	1
Atp6v1b2	548.242	0.321705	0.278513	0	1	1
Atp6v1c1	1198.91	0.434498	0.155776	0	1	1
Atp6v1d	1003.1	0.239592	0.164525	0	1	1
Atp6v1e1	796.171	0.0331606	0.155066	0	1	1
Atp6v1f	1578.42	0.183292	0.142443	0	1	1
Atp6v1g1	1077.76	0.254418	0.155734	0	1	1
Atp6v1h	275.577	-0.211677	0.273412	0	1	1
Atp7a	296.286	0.378424	0.230254	0	1	1
Atp8a1	640.43	0.812072	0.201107	0	1	1
Atp8a2	134.247	-0.672459	0.318751	0	1	1
Atp9b	108.495	-0.449793	0.344589	0	1	1
Atpaf2	66.1279	0.110721	0.465618	0	1	1
Atpif1	2185.65	0.0775473	0.194812	0	1	1
Atpsckmt	92.8982	0.0204077	0.425362	0	1	1
Atr	67.3688	-0.224091	0.357433	0	1	1
Atraid	1468.37	-0.0310376	0.185044	0	1	1
Atrn	53.4645	-0.60086	0.521305	0	1	1
Atrx	690.193	0.118866	0.206972	0	1	1
Atxn1	35.1065	-0.372533	0.695833	0	1	1
Atxn10	493.724	-0.0168876	0.236309	0	1	1
Atxn2	84.9966	0.149424	0.373583	0	1	1
Atxn2l	36.1447	0.172802	0.596746	0	1	1
Atxn3	63.4518	-0.373752	0.477634	0	1	1
Atxn7	75.4251	-0.43482	0.444305	0	1	1
Atxn7l1	85.5958	0.841092	0.347688	0	1	1
Atxn7l3b	738.775	-0.434522	0.22736	0	1	1
Auh	87.4297	-0.760101	0.52445	0	1	1
Aup1	689.972	-0.112239	0.242983	0	1	1
Aurkaip1	458.293	0.26028	0.204055	0	1	1
Avl9	85.5166	-0.147496	0.397864	0	1	1
Axin1	40.7305	-0.397774	0.671382	0	1	1
Axl	574.648	1.52925	0.25993	2.03613	0.0417377	1
Azi2	113.903	-0.0141906	0.282725	0	1	1
Azin1	108.095	0.622229	0.337844	0	1	1
B130034C11Rik	31.4584	0.428687	0.522543	0	1	1
B230118H07Rik	128.891	0.180884	0.266036	0	1	1
B230219D22Rik	391.102	-0.282235	0.254196	0	1	1
B230307C23Rik	71.9206	-0.396881	0.372458	0	1	1
B2m	62597.6	1.17321	0.133452	1.29792	0.194316	1
B3galnt1	152.533	-0.515622	0.301635	0	1	1
B3galt5	60.687	-0.142609	0.522064	0	1	1
B3gat3	36.9317	-0.116129	0.574609	0	1	1
B3glct	60.3351	0.248914	0.458654	0	1	1
B3gnt2	332.964	0.0233121	0.208759	0	1	1
B430306N03Rik	49.4358	0.596366	0.418124	0	1	1
B4galnt1	48.2718	1.10531	0.602892	0.17468	0.861331	1
B4galt1	191.285	0.252049	0.280507	0	1	1
B4galt3	69.9448	-0.757923	0.34135	0	1	1
B4galt4	177.906	-0.034929	0.262664	0	1	1
B4galt6	66.9819	-0.192385	0.393794	0	1	1
B4galt7	32.8334	0.725811	0.589976	0	1	1
B4gat1	84.6629	0.0559977	0.368526	0	1	1
B930059L03Rik	28.7383	0.424294	0.553688	0	1	1
B9d2	107.341	0.363588	0.424254	0	1	1
BC003965	286.861	0.154187	0.236128	0	1	1
BC004004	395.95	0.0762231	0.222275	0	1	1
BC005537	116.834	0.862229	0.335731	0	1	1
BC005624	212.217	0.429133	0.260018	0	1	1
BC028528	690.311	-0.248182	0.179727	0	1	1
BC031181	773.691	0.0679585	0.183229	0	1	1
BC035044	289.15	-0.671243	0.257532	0	1	1
BC064078	72.9384	0.350404	0.449164	0	1	1
BC147527	110.763	0.549466	0.3551	0	1	1
Babam1	160.159	0.63547	0.267473	0	1	1
Babam2	138.665	0.248862	0.366651	0	1	1
Bach1	137.021	-0.191422	0.312035	0	1	1
Bach2	53.3621	0.326527	0.508766	0	1	1
Bach2os	31.1622	0.367051	0.539914	0	1	1
Bad	231.542	-0.215537	0.244324	0	1	1
Bag1	794.906	0.239642	0.177538	0	1	1
Bag4	38.892	0.513101	0.495168	0	1	1
Bag5	166.192	-0.306806	0.260136	0	1	1
Bag6	76.5398	0.306078	0.330392	0	1	1
Baiap2	32.9802	0.432408	0.620709	0	1	1
Banf1	562.03	0.00606527	0.189808	0	1	1
Banp	43.4187	-0.640243	0.469062	0	1	1
Bap1	34.3129	0.098113	0.496082	0	1	1
Basp1	754.47	-0.387373	0.175236	0	1	1
Batf	102.06	0.901686	0.351962	0	1	1
Batf3	213.344	-0.364211	0.285747	0	1	1
Bax	468.732	0.124302	0.18297	0	1	1
Baz1a	239.2	-0.193524	0.220578	0	1	1
Baz1b	151.194	0.00156826	0.311792	0	1	1
Baz2a	63.0196	0.395543	0.426099	0	1	1
Baz2b	210.513	-0.00856616	0.322017	0	1	1
Bbip1	350.417	0.017942	0.22804	0	1	1
Bbs10	36.5923	0.165641	0.499321	0	1	1
Bbs12	40.59	0.626134	0.46168	0	1	1
Bbs4	53.7087	0.251145	0.487183	0	1	1
Bbs5	50.5472	0.530991	0.507169	0	1	1
Bbs7	42.7369	0.0876387	0.533836	0	1	1
Bbs9	129.433	-1.66822	0.402111	-1.66178	0.0965577	1
Bbx	171.624	0.198403	0.292169	0	1	1
Bcap29	557.704	0.0309592	0.208163	0	1	1
Bcap31	2185.7	0.17378	0.163858	0	1	1
Bcas2	766.451	-0.117303	0.16369	0	1	1
Bcas3	34.3924	-0.252737	0.542829	0	1	1
Bcat2	72.7425	0.596974	0.384003	0	1	1
Bccip	317.312	0.172868	0.22815	0	1	1
Bcdin3d	111.889	-0.207783	0.31773	0	1	1
Bckdha	87.8013	-0.621114	0.346959	0	1	1
Bckdhb	46.0107	0.574255	0.454352	0	1	1
Bckdk	172.607	-0.0646838	0.385282	0	1	1
Bcl10	246.866	-0.639222	0.250528	0	1	1
Bcl2a1a	325.486	0.040938	0.215189	0	1	1
Bcl2a1b	1389.43	0.207497	0.203153	0	1	1
Bcl2a1d	128.209	0.407078	0.268923	0	1	1
Bcl2l1	56.0796	0.43933	0.416736	0	1	1
Bcl2l11	73.9841	0.891726	0.432283	0	1	1
Bcl2l12	42.0577	-0.93136	0.441802	0	1	1
Bcl3	42.3948	1.45634	0.614429	0.742706	0.45766	1
Bcl7b	142.489	-0.36175	0.308033	0	1	1
Bcl9	38.0802	0.249732	0.502996	0	1	1
Bclaf1	380.931	0.15364	0.288325	0	1	1
Bclaf3	87.9131	0.372789	0.327026	0	1	1
Bco2	228.851	-0.208947	0.289808	0	1	1
Bcor	73.9862	-0.600106	0.432851	0	1	1
Bcs1l	67.216	-0.529191	0.421475	0	1	1
Bdp1	122.8	0.272418	0.333881	0	1	1
Becn1	226.651	0.130699	0.284153	0	1	1
Bend6	114.771	-0.587307	0.463564	0	1	1
Bet1	231.717	-0.226331	0.251575	0	1	1
Bet1l	265.318	-0.203429	0.238204	0	1	1
Bex3	163.538	0.87959	0.258939	0	1	1
Bfar	216.899	0.190309	0.256907	0	1	1
Bhlhe41	309.65	-0.172252	0.218374	0	1	1
Bicd2	141.395	0.0198868	0.432615	0	1	1
Bicral	28.4976	-0.259919	0.67625	0	1	1
Bid	171.8	-0.119211	0.264275	0	1	1
Bin1	997.127	-0.507687	0.193188	0	1	1
Bin2	1104.26	-0.00560602	0.203373	0	1	1
Bin3	161.783	0.150012	0.302572	0	1	1
Birc2	130.955	0.534044	0.358462	0	1	1
Birc3	114.257	0.0564544	0.287678	0	1	1
Birc5	48.1967	-2.043	1.3144	-0.793518	0.427476	1
Birc6	209.825	-0.0140817	0.252836	0	1	1
Blcap	51.9435	-0.360241	0.476191	0	1	1
Blmh	139.306	-0.169576	0.309512	0	1	1
Blnk	1118.94	-0.12047	0.160156	0	1	1
Bloc1s1	482.877	0.206578	0.204127	0	1	1
Bloc1s2	119.127	0.100958	0.303152	0	1	1
Bloc1s4	100.745	-0.488251	0.402832	0	1	1
Bloc1s5	63.588	-0.471735	0.435775	0	1	1
Bloc1s6	93.3396	0.257776	0.37353	0	1	1
Blvra	358.556	0.0123306	0.226619	0	1	1
Blvrb	276.857	0.0481271	0.246976	0	1	1
Blzf1	72.3113	0.769135	0.334885	0	1	1
Bmf	47.5037	-0.0176521	0.447646	0	1	1
Bmi1	70.7792	-0.442917	0.343573	0	1	1
Bmp2k	376.191	0.130987	0.191238	0	1	1
Bmpr1a	160.885	-0.13108	0.346501	0	1	1
Bmpr2	156.227	0.339543	0.310809	0	1	1
Bms1	54.4915	-0.381767	0.453553	0	1	1
Bmt2	114.561	-0.0192638	0.311734	0	1	1
Bmyc	1168.96	-0.326575	0.162195	0	1	1
Bnip1	69.6655	0.545211	0.366126	0	1	1
Bnip2	534.911	-0.0344481	0.212396	0	1	1
Bnip3	198.347	-0.152305	0.245103	0	1	1
Bnip3l	243.944	0.0155158	0.287825	0	1	1
Bod1	55.0125	-0.761451	0.37227	0	1	1
Bod1l	529.216	0.200228	0.203358	0	1	1
Bola1	264.662	0.0921813	0.219728	0	1	1
Bola2	346.113	0.667083	0.270949	0	1	1
Bola3	176.576	-0.175611	0.264728	0	1	1
Borcs5	50.6125	0.559724	0.447561	0	1	1
Borcs7	220.983	-0.29728	0.319551	0	1	1
Borcs8	84.1559	0.293435	0.362361	0	1	1
Bpgm	38.4695	0.28447	0.594565	0	1	1
Bphl	121.626	0.205092	0.370661	0	1	1
Bpnt1	41.0009	0.012647	0.502162	0	1	1
Bptf	207.592	0.132244	0.276663	0	1	1
Braf	57.2704	0.201784	0.453817	0	1	1
Brap	75.6118	0.213746	0.348285	0	1	1
Brat1	34.2463	-0.310248	0.521915	0	1	1
Brca2	31.8698	0.247618	0.531259	0	1	1
Brcc3	255.051	-0.218095	0.212563	0	1	1
Brd1	112.267	-0.140753	0.350883	0	1	1
Brd2	125.368	-0.0459379	0.319787	0	1	1
Brd3	131.307	-0.605165	0.291488	0	1	1
Brd4	219.891	-0.053637	0.282294	0	1	1
Brd7	266.968	-0.0582327	0.242743	0	1	1
Brd8	335.172	0.0519513	0.221328	0	1	1
Brd9	276.758	-0.492448	0.240873	0	1	1
Brf1	134.145	-0.313362	0.298375	0	1	1
Bri3	43.8893	-0.219944	0.464907	0	1	1
Bri3bp	69.9515	-0.377745	0.352492	0	1	1
Brip1os	62.9727	0.613159	0.436775	0	1	1
Brix1	419.872	-0.141442	0.215888	0	1	1
Brk1	1569.56	0.0254866	0.160453	0	1	1
Brms1	181.369	0.267706	0.26739	0	1	1
Brms1l	52.0416	0.624132	0.524447	0	1	1
Brox	106.233	-0.248895	0.366509	0	1	1
Brpf1	69.5174	0.465314	0.440559	0	1	1
Brwd1	90.012	-0.348172	0.409975	0	1	1
Bscl2	350.438	-0.0738762	0.285135	0	1	1
Bsdc1	41.2855	-0.574937	0.534787	0	1	1
Bsg	2198.13	0.0755968	0.157839	0	1	1
Bst1	59.1511	2.40399	0.67569	2.07786	0.0377221	1
Bst2	1194.34	0.830202	0.18504	0	1	1
Btaf1	154.545	0.246166	0.274106	0	1	1
Btbd1	82.2844	-0.172047	0.350095	0	1	1
Btbd10	38.5866	-0.252572	0.478021	0	1	1
Btbd19	59.3338	-0.263531	0.373575	0	1	1
Btbd2	31.5832	0.0246747	0.638502	0	1	1
Btbd7	59.6403	-0.381993	0.442578	0	1	1
Btbd8	50.3784	0.383304	0.424484	0	1	1
Btbd9	137.35	-0.236452	0.314526	0	1	1
Btd	61.3747	0.0026715	0.577697	0	1	1
Btf3	288.122	0.15861	0.220117	0	1	1
Btf3l4	49.792	-0.369111	0.417895	0	1	1
Btg1	551.499	-0.0699069	0.168116	0	1	1
Btg2	517.718	-0.734163	0.226215	0	1	1
Btk	178.408	0.282047	0.320774	0	1	1
Btrc	57.7557	-0.0372999	0.397177	0	1	1
Bub3	524.821	0.0376398	0.193385	0	1	1
Bud13	40.0462	0.110283	0.50773	0	1	1
Bud23	127.929	0.356839	0.318509	0	1	1
Bud31	353.221	-0.0297543	0.226743	0	1	1
Bysl	28.2298	0.336614	0.822408	0	1	1
Bzw1	453.294	-0.194179	0.243895	0	1	1
Bzw2	68.4997	-0.6709	0.527097	0	1	1
C030034I22Rik	51.3595	0.195351	0.63027	0	1	1
C130050O18Rik	72.8524	0.37714	0.434766	0	1	1
C1d	652.046	-0.156666	0.171028	0	1	1
C1galt1c1	478.438	0.440031	0.195974	0	1	1
C1qa	19398.1	0.729636	0.141105	0	1	1
C1qb	60965	0.459964	0.138171	0	1	1
C1qbp	290.189	-0.0576821	0.222275	0	1	1
C1qc	40473.3	0.316224	0.144944	0	1	1
C1rl	43.0817	0.0395145	0.482644	0	1	1
C2	106.523	2.48438	0.812103	1.82782	0.0675764	1
C2cd2l	33.1043	-0.300408	0.563211	0	1	1
C2cd3	48.9366	0.332527	0.533208	0	1	1
C330007P06Rik	34.5122	0.130875	0.510293	0	1	1
C330018D20Rik	85.5148	0.517692	0.373288	0	1	1
C3ar1	1596.9	0.16992	0.182633	0	1	1
C5ar1	668.723	0.129458	0.304219	0	1	1
C5ar2	62.7893	-0.345247	0.403948	0	1	1
C87436	218.946	-0.0282834	0.299222	0	1	1
C920021L13Rik	62.5929	0.418286	0.411316	0	1	1
C9orf72	269.172	0.484429	0.238942	0	1	1
Caap1	68.062	-0.166351	0.407468	0	1	1
Cab39	153.376	-0.160803	0.339111	0	1	1
Cab39l	134.636	0.336656	0.381305	0	1	1
Cabin1	165.866	-0.199769	0.297341	0	1	1
Cables1	89.0257	-0.686521	0.363767	0	1	1
Cables2	26.8898	-1.01824	0.737772	-0.0247188	0.980279	1
Cacna1d	108.986	0.148382	0.356863	0	1	1
Cacna1s	164.884	1.34816	0.321195	1.08395	0.278386	1
Cacul1	69.4795	0.34171	0.46049	0	1	1
Cacybp	507.992	0.0266269	0.257201	0	1	1
Cad	48.4804	-0.423662	0.509134	0	1	1
Cadm1	763.947	0.00311443	0.177665	0	1	1
Cadm2	28.6675	-0.464248	0.888514	0	1	1
Cahm	81.5552	-0.53812	0.43439	0	1	1
Calcrl	29.891	-0.937803	0.669031	0	1	1
Calhm6	381.128	1.26565	0.326576	0.813428	0.415973	1
Calm1	4944.27	-0.109555	0.142651	0	1	1
Calm2	4469.67	-0.471648	0.160314	0	1	1
Calm3	316.037	0.31623	0.207419	0	1	1
Calr	1016.76	0.449638	0.231929	0	1	1
Calu	179.905	0.00760788	0.316089	0	1	1
Camk1	1650.54	-0.139714	0.201545	0	1	1
Camk1d	261.957	0.0597447	0.254501	0	1	1
Camk2d	357.862	0.417549	0.212245	0	1	1
Camk2g	33.3045	-0.247186	0.60915	0	1	1
Camk2n1	95.5888	-0.501785	0.432304	0	1	1
Camkk2	71.195	-0.0350212	0.413465	0	1	1
Camkmt	45.7533	-0.517763	0.718288	0	1	1
Caml	236.01	-0.0750188	0.300113	0	1	1
Camsap1	84.6456	-0.224752	0.321972	0	1	1
Camsap2	45.632	0.934248	0.478592	0	1	1
Camta1	116.127	-0.225368	0.31418	0	1	1
Camta2	84.7623	0.000651451	0.417525	0	1	1
Cand1	74.3002	-0.132418	0.460093	0	1	1
Cant1	99.9177	0.47253	0.323578	0	1	1
Canx	1518.23	0.0787964	0.185577	0	1	1
Cap1	129.162	-0.150247	0.288724	0	1	1
Capg	532.901	-0.236991	0.218068	0	1	1
Capn15	55.7015	0.470979	0.402632	0	1	1
Capn3	413.48	0.0649357	0.226897	0	1	1
Capn7	113.346	-0.182723	0.351427	0	1	1
Capns1	174.812	0.335112	0.358492	0	1	1
Caprin1	233.952	0.0334078	0.289466	0	1	1
Capza1	126.97	-0.264949	0.327357	0	1	1
Capza2	5857.01	-0.184844	0.190555	0	1	1
Capzb	1881.07	0.135231	0.175219	0	1	1
Car2	128.561	0.0209072	0.499997	0	1	1
Card19	343.335	0.0439948	0.218317	0	1	1
Card6	42.712	-0.752556	0.505376	0	1	1
Carmil1	42.3366	-0.150355	0.597767	0	1	1
Cars	59.4546	0.354582	0.426399	0	1	1
Cars2	69.3266	0.0908529	0.410733	0	1	1
Casc3	58.9832	-0.727299	0.527828	0	1	1
Casd1	129.08	0.0793741	0.312522	0	1	1
Cask	162.29	-1.61729	0.420076	-1.46948	0.141702	1
Casp1	737.485	0.489364	0.160289	0	1	1
Casp3	38.6837	-0.620822	0.477034	0	1	1
Casp4	207.09	0.98116	0.279244	0	1	1
Casp6	248.292	0.355795	0.245496	0	1	1
Casp7	40.0901	-0.277001	0.489204	0	1	1
Casp8	697.532	-0.122527	0.154355	0	1	1
Casp8ap2	231.345	-0.16145	0.305315	0	1	1
Casp9	33.3462	-0.161987	0.537406	0	1	1
Cast	125.511	-0.259378	0.325129	0	1	1
Castor1	72.8447	0.70068	0.411009	0	1	1
Cat	142.901	0.0382301	0.344853	0	1	1
Catip	57.8195	-0.154963	0.391386	0	1	1
Cav2	33.1892	-1.32585	0.57815	-0.563608	0.573021	1
Cbfa2t3	50.736	-2.01599	0.594842	-1.70801	0.0876351	1
Cbfb	143.471	0.0603694	0.336563	0	1	1
Cbl	70.736	-0.664784	0.539521	0	1	1
Cbll1	138.536	-0.365003	0.29787	0	1	1
Cbr1	251.307	-0.201003	0.2467	0	1	1
Cbr3	50.5008	-0.324851	0.556517	0	1	1
Cbr4	71.8921	-0.136139	0.376844	0	1	1
Cbwd1	61.4066	0.687626	0.411456	0	1	1
Cbx1	332.747	-0.51342	0.239892	0	1	1
Cbx5	128.786	-0.102333	0.310782	0	1	1
Cbx7	29.7049	0.179877	0.663789	0	1	1
Cbx8	29.0744	-0.457924	0.570793	0	1	1
Cby1	48.8829	0.012999	0.430606	0	1	1
Cc2d1b	56.9741	0.00836725	0.438265	0	1	1
Ccar1	294.767	0.235169	0.24556	0	1	1
Ccdc102a	28.5806	1.75192	0.647553	1.16117	0.245573	1
Ccdc106	167.402	-0.36978	0.276132	0	1	1
Ccdc107	513.797	0.0392676	0.204385	0	1	1
Ccdc115	144.938	-0.216666	0.293365	0	1	1
Ccdc117	57.0161	-0.0474255	0.551508	0	1	1
Ccdc12	629.567	-0.252954	0.182997	0	1	1
Ccdc122	97.7042	0.807179	0.420954	0	1	1
Ccdc124	354.813	-0.0430367	0.186946	0	1	1
Ccdc126	61.1541	0.207484	0.369981	0	1	1
Ccdc127	181.641	-0.182723	0.265949	0	1	1
Ccdc130	82.9335	-0.113317	0.372685	0	1	1
Ccdc137	65.1476	-0.456596	0.464748	0	1	1
Ccdc163	31.9396	0.68917	0.636496	0	1	1
Ccdc17	93.0881	0.66556	0.367185	0	1	1
Ccdc173	38.2511	-0.0612157	0.512013	0	1	1
Ccdc174	176.957	-0.0217551	0.247287	0	1	1
Ccdc181	69.3096	-0.409024	0.426542	0	1	1
Ccdc186	84.993	0.306705	0.434362	0	1	1
Ccdc191	188.749	0.313364	0.248868	0	1	1
Ccdc192	35.1559	-1.57676	0.598288	-0.964021	0.335036	1
Ccdc25	151.755	-0.136502	0.356644	0	1	1
Ccdc28a	73.0095	0.209791	1.00185	0	1	1
Ccdc28b	167.513	0.157731	0.314586	0	1	1
Ccdc32	92.4082	-0.649395	0.337588	0	1	1
Ccdc34	118.665	0.0118587	0.364729	0	1	1
Ccdc43	62.1239	-0.0154595	0.400023	0	1	1
Ccdc47	400.997	0.261575	0.281787	0	1	1
Ccdc50	377.829	-0.120337	0.180651	0	1	1
Ccdc51	30.6254	0.207228	0.765172	0	1	1
Ccdc58	100.677	-0.32708	0.326223	0	1	1
Ccdc59	303.521	0.074211	0.254592	0	1	1
Ccdc6	64.0868	0.756018	0.485947	0	1	1
Ccdc62	46.1285	-0.246727	0.456756	0	1	1
Ccdc66	52.2018	0.582305	0.630441	0	1	1
Ccdc71l	51.1298	-0.00730094	0.492045	0	1	1
Ccdc77	42.8138	0.844681	0.601291	0	1	1
Ccdc82	107.288	-0.13834	0.337448	0	1	1
Ccdc84	72.0653	0.261409	0.348361	0	1	1
Ccdc85b	44.2233	0.0534893	0.462092	0	1	1
Ccdc86	215.768	0.697485	0.336203	0	1	1
Ccdc88a	184.985	0.271481	0.248796	0	1	1
Ccdc88b	109.777	0.245646	0.305139	0	1	1
Ccdc9	30.6604	0.167569	0.506401	0	1	1
Ccdc90b	256.558	-0.358718	0.250198	0	1	1
Ccdc91	46.8098	0.157445	0.432213	0	1	1
Ccdc93	153.137	-0.0859602	0.263782	0	1	1
Ccdc97	44.0754	-1.29438	0.520705	-0.565347	0.571838	1
Ccl2	837.548	2.16311	0.556376	2.09051	0.0365721	1
Ccl3	715.934	-0.16123	0.223129	0	1	1
Ccl4	1128.57	0.551051	0.719892	0	1	1
Ccl5	4111.52	1.69015	0.662652	1.0415	0.297642	1
Ccl6	1850.18	-1.20999	0.162106	-1.2954	0.195183	1
Ccl7	136.087	2.28356	0.880344	1.45802	0.144835	1
Ccl8	1273.88	3.12454	1.38054	1.53892	0.123825	1
Ccm2	157.844	-0.246365	0.284828	0	1	1
Ccnb2	34.5484	-1.86006	1.30782	-0.657629	0.510777	1
Ccnc	111.905	0.11798	0.300731	0	1	1
Ccnd1	133.72	-0.0189584	0.260624	0	1	1
Ccnd3	46.7216	-0.166214	0.565864	0	1	1
Ccndbp1	279.187	-0.024474	0.270459	0	1	1
Ccng1	164.898	-0.00291316	0.259942	0	1	1
Ccng2	258.79	-0.498324	0.28033	0	1	1
Ccnh	171.752	-0.243746	0.321338	0	1	1
Ccni	311.971	-0.173454	0.258245	0	1	1
Ccnk	34.1312	-0.50439	0.558378	0	1	1
Ccnl1	601.709	0.280237	0.193527	0	1	1
Ccnl2	325.065	0.115257	0.200052	0	1	1
Ccnq	178.339	-0.380249	0.245616	0	1	1
Ccnt1	131.218	0.175972	0.303311	0	1	1
Ccnt2	465.553	0.277735	0.207615	0	1	1
Ccny	105.944	0.100926	0.290115	0	1	1
Ccp110	44.2178	-0.538271	0.558044	0	1	1
Ccpg1	201.507	-0.04802	0.274108	0	1	1
Ccpg1os	44.1717	0.484874	0.464197	0	1	1
Ccr5	398.841	-0.510772	0.178516	0	1	1
Ccrl2	157.389	1.17418	0.265488	0.656083	0.511771	1
Ccs	172.316	-0.391777	0.251634	0	1	1
Ccser2	57.4933	-0.303777	0.444328	0	1	1
Cct2	302.724	0.121295	0.229277	0	1	1
Cct3	301.671	-0.0663588	0.213315	0	1	1
Cct4	471.214	-0.245011	0.193939	0	1	1
Cct5	559.309	0.1782	0.209663	0	1	1
Cct6a	466.136	-0.0662366	0.193822	0	1	1
Cct7	456.934	0.141939	0.260563	0	1	1
Cct8	686.98	0.0387328	0.235747	0	1	1
Ccz1	217.673	-0.375499	0.241393	0	1	1
Cd101	83.4033	-0.133152	0.370567	0	1	1
Cd14	2057.2	-0.49242	0.207375	0	1	1
Cd164	785.932	-0.69376	0.266145	0	1	1
Cd180	479.826	0.36748	0.227536	0	1	1
Cd2	63.1883	4.06356	1.30708	2.34383	0.0190871	1
Cd200r1	72.9736	0.13243	0.43443	0	1	1
Cd200r4	75.5265	2.20718	0.603816	1.99925	0.0455808	1
Cd22	80.832	1.55804	0.42657	1.30821	0.190804	1
Cd274	199.823	1.70447	0.319177	2.20715	0.0273033	1
Cd2ap	194.657	0.121297	0.26386	0	1	1
Cd2bp2	51.0066	0.0463799	0.461152	0	1	1
Cd300a	304.563	-0.16148	0.272814	0	1	1
Cd300c2	2457.91	0.209079	0.15413	0	1	1
Cd302	779.279	-0.533385	0.162977	0	1	1
Cd320	62.7364	-0.264801	0.613729	0	1	1
Cd33	496.973	-0.289224	0.206161	0	1	1
Cd34	602.572	-0.452636	0.233229	0	1	1
Cd37	1200.64	-0.111264	0.201533	0	1	1
Cd3eap	66.3015	-0.169509	0.392212	0	1	1
Cd3g	120.099	4.29063	1.42567	2.30813	0.020992	1
Cd40	94.5058	1.25555	0.472507	0.540841	0.588617	1
Cd44	97.5675	2.054	0.458209	2.30025	0.021434	1
Cd47	709.041	0.104854	0.204268	0	1	1
Cd48	2958.85	0.412295	0.170814	0	1	1
Cd52	9780.46	0.824838	0.174532	0	1	1
Cd53	5840.01	-0.340733	0.195446	0	1	1
Cd68	8424.41	0.550621	0.177174	0	1	1
Cd79b	204.244	-0.442916	0.378504	0	1	1
Cd80	85.8024	-0.420252	0.427416	0	1	1
Cd81	16896.8	0.202922	0.203428	0	1	1
Cd82	155.033	0.0240926	0.260874	0	1	1
Cd83	852.953	0.196679	0.236454	0	1	1
Cd84	2198.55	0.287355	0.147023	0	1	1
Cd86	1761.35	0.359631	0.184494	0	1	1
Cd9	15994.9	0.149936	0.145451	0	1	1
Cd99l2	39.16	0.735963	0.519795	0	1	1
Cdadc1	151.846	-0.042928	0.310527	0	1	1
Cdan1	66.2133	0.0689622	0.401241	0	1	1
Cdc123	460.515	0.222378	0.184188	0	1	1
Cdc14a	27.964	0.550146	0.596406	0	1	1
Cdc14b	33.6024	1.20767	0.604341	0.343624	0.731129	1
Cdc16	151.344	-0.405955	0.27066	0	1	1
Cdc23	40.533	-0.305554	0.503905	0	1	1
Cdc26	163.063	-0.0499387	0.278202	0	1	1
Cdc27	82.7674	0.970853	1.08195	0	1	1
Cdc34	67.1714	-0.352441	0.422245	0	1	1
Cdc37	355.551	0.118537	0.235305	0	1	1
Cdc37l1	357.485	-0.113967	0.237897	0	1	1
Cdc40	277.145	0.173606	0.244181	0	1	1
Cdc42	3448.17	-0.165318	0.165594	0	1	1
Cdc42ep3	166.97	-0.0847424	0.30069	0	1	1
Cdc42se1	209.144	-0.448748	0.245804	0	1	1
Cdc42se2	163.579	-0.400955	0.345754	0	1	1
Cdc5l	220.464	-0.0445644	0.24266	0	1	1
Cdc73	94.18	0.0249809	0.377043	0	1	1
Cdca4	83.1212	-0.280034	0.500352	0	1	1
Cdca7	54.259	-1.22985	0.403908	-0.569063	0.569314	1
Cdca8	33.4837	-0.67768	0.806486	0	1	1
Cdip1	86.4093	-0.111812	0.344461	0	1	1
Cdipt	156.848	0.0476812	0.262795	0	1	1
Cdk1	61.1024	-1.2515	0.590447	-0.425956	0.67014	1
Cdk10	44.4493	-0.617808	0.589969	0	1	1
Cdk11b	479.07	-0.241383	0.236768	0	1	1
Cdk12	122.056	0.277997	0.300966	0	1	1
Cdk13	70.3947	0.171655	0.414101	0	1	1
Cdk14	72.2774	0.336056	0.404737	0	1	1
Cdk17	70.1142	0.241423	0.432288	0	1	1
Cdk19	127.457	-0.12561	0.336811	0	1	1
Cdk2	42.0027	0.974776	0.550463	0	1	1
Cdk2ap2	916.661	0.0261948	0.169765	0	1	1
Cdk4	290.585	-0.102811	0.259734	0	1	1
Cdk5	101.033	0.434939	0.296795	0	1	1
Cdk5r1	38.9509	-1.25218	0.695454	-0.362609	0.716897	1
Cdk5rap2	32.9974	0.395952	0.603906	0	1	1
Cdk5rap3	97.2463	-0.536964	0.341437	0	1	1
Cdk6	88.3985	-0.474857	0.388671	0	1	1
Cdk7	198.29	0.0681258	0.253558	0	1	1
Cdk8	45.2942	1.10611	0.499074	0.212614	0.831628	1
Cdk9	196.458	-0.191873	0.25773	0	1	1
Cdkal1	168.924	-0.0739684	0.284768	0	1	1
Cdkn1a	409.112	0.859527	0.319316	0	1	1
Cdkn1b	41.2546	-0.0694993	0.534979	0	1	1
Cdkn2aip	65.6768	-0.998417	0.417984	0	1	1
Cdkn2aipnl	233.126	0.0245548	0.277736	0	1	1
Cdkn2c	64.0775	1.32095	0.502826	0.638285	0.523288	1
Cdkn2d	98.8932	0.0742127	0.375315	0	1	1
Cdkn3	27.2851	-0.0908887	0.77912	0	1	1
Cdpf1	66.7811	-0.304153	0.433738	0	1	1
Cds1	99.2325	-0.566795	0.368818	0	1	1
Cds2	118.003	-0.210398	0.348925	0	1	1
Cdv3	61.1245	-0.229072	0.398335	0	1	1
Ceacam1	112.868	-0.536506	0.39631	0	1	1
Cebpb	507.785	-0.0140384	0.226525	0	1	1
Cebpd	296.589	-0.662712	0.256123	0	1	1
Cebpg	551.1	-0.291783	0.250772	0	1	1
Cebpz	492.862	-0.406022	0.208872	0	1	1
Cebpzos	558.544	0.0497416	0.171624	0	1	1
Cela1	53.5845	0.520607	0.47598	0	1	1
Celf1	214.446	-0.187954	0.261195	0	1	1
Celf2	842.248	-0.121272	0.176283	0	1	1
Cenpa	47.9107	-0.930313	0.56253	0	1	1
Cenpc1	50.7912	0.13465	0.489349	0	1	1
Cenpe	48.0433	-1.3416	0.750008	-0.455456	0.648781	1
Cenpl	51.0625	0.275265	0.54016	0	1	1
Cenpo	43.2142	-0.943945	0.455418	0	1	1
Cenpq	48.5599	-1.51714	1.17404	-0.440482	0.659588	1
Cenpx	438.763	0.360577	0.183422	0	1	1
Cep112	36.5307	1.14564	0.503819	0.289067	0.77253	1
Cep120	59.2657	0.467388	0.496569	0	1	1
Cep135	44.642	0.00916445	0.462676	0	1	1
Cep152	86.279	-0.668044	0.327868	0	1	1
Cep162	98.4786	0.543494	0.302504	0	1	1
Cep164	92.6317	0.158649	0.342825	0	1	1
Cep170	149.827	0.0203708	0.263834	0	1	1
Cep19	48.0237	0.819394	0.54552	0	1	1
Cep192	152.542	0.00905366	0.308593	0	1	1
Cep250	68.8883	0.255159	0.467836	0	1	1
Cep290	209.647	0.271596	0.27114	0	1	1
Cep295	124.728	-0.151842	0.403039	0	1	1
Cep350	222.503	0.615433	0.344403	0	1	1
Cep41	28.4424	0.348611	0.745142	0	1	1
Cep44	51.3057	-0.545287	0.44923	0	1	1
Cep57	166.024	0.28081	0.265578	0	1	1
Cep57l1	52.638	0.0175997	0.412439	0	1	1
Cep63	115.018	-0.313494	0.317269	0	1	1
Cep68	65.2072	-0.694805	0.471384	0	1	1
Cep70	150.271	0.473906	0.464615	0	1	1
Cep83	67.0834	-0.343383	0.460365	0	1	1
Cep83os	42.4588	-0.0387768	0.51292	0	1	1
Cep85	37.8226	0.250906	0.547475	0	1	1
Cep85l	54.4761	0.22052	0.407276	0	1	1
Cep95	61.0246	0.141574	0.440734	0	1	1
Cept1	703.872	0.29046	0.206451	0	1	1
Cerk	163.051	-0.218962	0.31417	0	1	1
Cers2	520.902	-0.158725	0.272893	0	1	1
Cers5	121.013	-0.0361472	0.327677	0	1	1
Cers6	43.6028	-0.536803	0.450494	0	1	1
Cetn2	357.596	-0.0955839	0.227077	0	1	1
Cetn3	561.972	-0.120358	0.188854	0	1	1
Cfap20	132.114	-0.160625	0.323286	0	1	1
Cfap298	63.0277	-0.236639	0.437793	0	1	1
Cfap36	147.299	0.323764	0.334741	0	1	1
Cfap410	101.654	0.283575	0.349669	0	1	1
Cfap74	84.4248	-0.153271	0.389861	0	1	1
Cfap97	170.082	-0.13511	0.274193	0	1	1
Cfdp1	257.035	0.749555	0.244208	0	1	1
Cfh	1667.32	-0.753861	0.246755	0	1	1
Cfl1	1817.55	0.39526	0.169514	0	1	1
Cfl2	109.42	0.0833818	0.315267	0	1	1
Cflar	485.688	0.16279	0.236745	0	1	1
Cgas	234.165	-0.894618	0.217781	0	1	1
Cggbp1	466.654	-0.321044	0.276809	0	1	1
Cgrrf1	359.283	-0.383615	0.202193	0	1	1
Ch25h	141.129	1.16968	0.468399	0.362254	0.717162	1
Chac2	39.6637	0.023441	0.579974	0	1	1
Champ1	56.191	-0.0971179	0.493286	0	1	1
Chchd1	407.059	-0.0642159	0.190915	0	1	1
Chchd10	79.1119	0.574543	0.354532	0	1	1
Chchd2	340.431	0.417662	0.181381	0	1	1
Chchd3	158.06	0.0369621	0.269803	0	1	1
Chchd4	118.984	-0.236643	0.351698	0	1	1
Chchd5	131.853	-0.0513028	0.322706	0	1	1
Chchd6	45.5556	0.695689	0.525648	0	1	1
Chchd7	152.016	-0.108724	0.289667	0	1	1
Chd1	201.982	0.143376	0.293323	0	1	1
Chd2	219.562	-0.31335	0.284086	0	1	1
Chd3	107.206	0.288711	0.352244	0	1	1
Chd4	241.455	0.680816	0.257497	0	1	1
Chd6	223.326	0.0597213	0.218918	0	1	1
Chd7	347.7	0.404205	0.228978	0	1	1
Chd8	67.9494	0.0614029	0.350031	0	1	1
Chd9	438.508	-0.0552214	0.238248	0	1	1
Chek2	42.3633	0.363298	0.526272	0	1	1
Cherp	55.3623	-0.969507	0.445629	0	1	1
Chfr	91.6917	0.234951	0.348222	0	1	1
Chic1	45.3534	3.02437	1.19364	1.69596	0.0898937	1
Chic2	300.034	-0.367566	0.268697	0	1	1
Chid1	53.2737	-0.251271	0.42087	0	1	1
Chka	58.7805	-0.304294	0.491569	0	1	1
Chkb	45.6583	-0.26713	0.411489	0	1	1
Chm	95.1934	0.228059	0.35463	0	1	1
Chmp1a	113.495	0.0945112	0.329446	0	1	1
Chmp1b	279.081	-0.106533	0.229588	0	1	1
Chmp2a	892.201	0.0747589	0.192705	0	1	1
Chmp2b	212.597	0.0460884	0.24072	0	1	1
Chmp3	325.266	-0.347189	0.2153	0	1	1
Chmp4b	259.765	0.544585	0.301322	0	1	1
Chmp5	430.713	0.486058	0.243523	0	1	1
Chmp6	150.234	0.326163	0.285498	0	1	1
Chmp7	31.424	-0.526189	0.607887	0	1	1
Chn2	112.354	-0.550565	0.334858	0	1	1
Chordc1	199.031	-0.240494	0.267956	0	1	1
Chp1	41.7371	0.278695	0.511536	0	1	1
Chpf2	45.1215	0.700314	0.458765	0	1	1
Chpt1	97.7935	0.660086	0.355281	0	1	1
Chrac1	607.651	-0.0831797	0.186648	0	1	1
Chst1	130.671	0.389565	0.305706	0	1	1
Chst12	259.893	0.026378	0.279575	0	1	1
Chst14	58.503	1.49017	0.467554	1.04836	0.294471	1
Chst15	34.2907	-0.0605674	0.640046	0	1	1
Chst2	57.8565	2.08104	0.565163	1.91279	0.0557754	1
Chsy1	80.776	-0.865046	0.411639	0	1	1
Chtf8	30.9303	-0.238787	0.564464	0	1	1
Chtop	108.508	-0.118469	0.339552	0	1	1
Chuk	272.948	0.121777	0.258281	0	1	1
Churc1	225.129	-0.156342	0.24823	0	1	1
Ciao1	127.998	-0.240259	0.286267	0	1	1
Ciao2a	773.185	0.361688	0.202942	0	1	1
Ciao2b	380.737	-0.0311067	0.184582	0	1	1
Ciao3	62.4241	-0.648963	0.431398	0	1	1
Ciapin1	63.3833	-0.373879	0.474262	0	1	1
Cib1	242.185	-0.957783	0.265594	0	1	1
Cib2	94.9828	-0.51017	0.342173	0	1	1
Cilk1	37.0884	-0.282169	0.594866	0	1	1
Cinp	70.3361	-0.161134	0.464321	0	1	1
Cir1	43.8889	-0.0838551	0.464692	0	1	1
Cirbp	203.087	0.0786399	0.39987	0	1	1
Cisd1	303.412	0.0263999	0.213122	0	1	1
Cisd2	340.275	-0.0423996	0.210438	0	1	1
Cisd3	66.3358	0.340724	0.40276	0	1	1
Cited2	97.6491	-0.205909	0.356167	0	1	1
Ciz1	63.3001	-0.196021	0.419818	0	1	1
Ckap5	221.036	0.0428365	0.400579	0	1	1
Ckb	749.058	-0.544299	0.246112	0	1	1
Cklf	535.955	-0.288971	0.27211	0	1	1
Cks1b	111.707	0.403096	0.360218	0	1	1
Clasp1	50.5861	-0.0441315	0.448594	0	1	1
Clasp2	139.19	0.233954	0.338087	0	1	1
Clcc1	450.587	-0.118611	0.240735	0	1	1
Clcn3	183.207	0.0478747	0.275635	0	1	1
Clcn4	196.46	-0.497028	0.239948	0	1	1
Clcn7	154.108	1.11974	0.398606	0.300386	0.763883	1
Cldnd1	341.432	-0.0124795	0.215411	0	1	1
Clec12a	69.4521	-0.431259	0.502926	0	1	1
Clec16a	66.6536	-0.360536	0.378175	0	1	1
Clec4a2	201.453	-1.44222	0.249606	-1.77166	0.0764506	1
Clec4a3	534.442	0.0832534	0.242047	0	1	1
Clec5a	816.408	-0.298071	0.185376	0	1	1
Clec7a	783.041	0.306608	0.176143	0	1	1
Clgn	91.039	-0.74827	0.336329	0	1	1
Clic1	1692.6	0.146844	0.170385	0	1	1
Clic4	76.5473	1.50808	0.43409	1.17045	0.241818	1
Clint1	416.832	-0.0335336	0.277125	0	1	1
Clip1	394.351	-0.798122	0.285896	0	1	1
Clk1	1177.01	-0.0524865	0.21931	0	1	1
Clk2	46.9912	-0.295219	0.526629	0	1	1
Clk3	231.551	-0.0957863	0.259505	0	1	1
Clk4	430.622	-0.0530657	0.206537	0	1	1
Cln3	283.975	0.132511	0.234502	0	1	1
Cln5	285.877	-0.176595	0.246558	0	1	1
Cln8	160.113	-0.535342	0.362607	0	1	1
Clns1a	280.597	-0.18437	0.308537	0	1	1
Clock	135.372	-0.452264	0.416133	0	1	1
Clp1	132.244	0.114819	0.306482	0	1	1
Clpb	42.1816	0.180787	0.545496	0	1	1
Clpp	289.474	-0.0322178	0.261368	0	1	1
Clptm1	134.575	-0.256512	0.365603	0	1	1
Clptm1l	385.626	0.327909	0.248557	0	1	1
Clpx	133.777	0.413683	0.427678	0	1	1
Clstn1	83.1359	-0.293076	0.413403	0	1	1
Clta	1132.86	-0.0277297	0.140716	0	1	1
Cltb	122.898	0.337619	0.325676	0	1	1
Cltc	653.975	-0.131427	0.187068	0	1	1
Clu	113.5	0.684792	0.753376	0	1	1
Cluap1	180.975	-0.211659	0.275439	0	1	1
Clybl	81.7795	0.947924	0.384385	0	1	1
Cmas	224.567	0.336274	0.303863	0	1	1
Cmc1	161.592	0.501254	0.257479	0	1	1
Cmc2	106.174	-0.546321	0.456095	0	1	1
Cmc4	42.955	-0.0929875	0.520847	0	1	1
Cmip	108.056	0.659504	0.377863	0	1	1
Cmklr1	59.1831	-0.526323	0.416884	0	1	1
Cmpk1	204.359	-0.22451	0.259777	0	1	1
Cmss1	37.8823	0.923955	0.566352	0	1	1
Cmtm3	503.172	0.0721294	0.194848	0	1	1
Cmtm4	47.721	-0.203805	0.563642	0	1	1
Cmtm6	543.221	-0.627798	0.206185	0	1	1
Cmtm7	477.213	-0.15946	0.230531	0	1	1
Cmtm8	90.9979	-0.934693	0.316096	0	1	1
Cmtr1	33.2657	0.369771	0.491466	0	1	1
Cnbp	1964.28	0.00301692	0.191815	0	1	1
Cndp2	350.202	0.0777266	0.259528	0	1	1
Cnep1r1	75.685	0.0927786	0.377536	0	1	1
Cnga1	171.613	-0.687314	0.430265	0	1	1
Cngb1	117.525	0.109466	0.433301	0	1	1
Cnih1	256.012	-0.206867	0.23526	0	1	1
Cnih4	799.699	0.190322	0.166416	0	1	1
Cnn2	51.4939	-1.24528	0.471624	-0.520082	0.603006	1
Cnn3	35.9372	0.0937545	0.618746	0	1	1
Cnnm3	40.0038	0.224717	0.584639	0	1	1
Cnot1	96.0127	0.382122	0.360461	0	1	1
Cnot10	65.2544	-0.228001	0.408986	0	1	1
Cnot11	37.1218	0.109914	0.598466	0	1	1
Cnot2	252.565	-0.34005	0.24281	0	1	1
Cnot3	81.4975	-0.206279	0.348745	0	1	1
Cnot4	601.037	-0.108739	0.191516	0	1	1
Cnot6	116.753	-0.0129189	0.343387	0	1	1
Cnot6l	271.254	-0.198635	0.253481	0	1	1
Cnot7	129.601	-0.138613	0.320141	0	1	1
Cnot8	403.619	-0.190237	0.257393	0	1	1
Cnot9	95.1444	-0.418873	0.387904	0	1	1
Cnp	113.825	-0.0123503	0.334114	0	1	1
Cnppd1	136.618	-0.493124	0.306485	0	1	1
Cnpy2	974.834	-0.156373	0.176458	0	1	1
Cnpy3	224.962	-0.076712	0.260601	0	1	1
Cnpy4	61.3238	-0.223644	0.540783	0	1	1
Cnr2	38.4434	0.115036	0.513901	0	1	1
Cnrip1	42.5341	-0.414741	0.525867	0	1	1
Cntln	42.347	0.278663	0.483998	0	1	1
Cntrl	505.961	0.0693084	0.199656	0	1	1
Coa3	736.989	0.0910742	0.159386	0	1	1
Coa4	165.12	-0.28778	0.253908	0	1	1
Coa5	171.432	1.12755	0.291553	0.437473	0.661768	1
Coa6	212.207	-0.404713	0.26632	0	1	1
Coa7	65.0325	-0.162421	0.52504	0	1	1
Coasy	64.2146	-0.237802	0.48442	0	1	1
Cog2	63.9261	0.225619	0.438691	0	1	1
Cog3	35.7508	0.183312	0.577531	0	1	1
Cog4	124.393	-0.0792473	0.322072	0	1	1
Cog5	35.4238	0.081632	0.576381	0	1	1
Cog6	52.3724	0.188532	0.498104	0	1	1
Cog8	95.6373	-0.18159	0.360178	0	1	1
Coil	50.3891	0.362767	0.462676	0	1	1
Col27a1	158.314	-0.885005	0.265013	0	1	1
Col4a3bp	50.0162	0.623714	0.442804	0	1	1
Colgalt1	207.14	0.458906	0.261525	0	1	1
Commd1	485.248	-0.0478863	0.236323	0	1	1
Commd10	176.627	-0.0665861	0.331327	0	1	1
Commd2	368.999	-0.273545	0.240523	0	1	1
Commd3	780.36	0.0157457	0.165489	0	1	1
Commd4	661.41	0.222226	0.184862	0	1	1
Commd5	121.151	-0.00912283	0.289573	0	1	1
Commd6	432.765	-0.181407	0.214442	0	1	1
Commd7	430.078	-0.34507	0.190926	0	1	1
Commd8	1102.54	-0.671945	0.161823	0	1	1
Commd9	334.888	0.255391	0.226366	0	1	1
Comt	1173.92	-0.0260075	0.183284	0	1	1
Comtd1	53.8409	-0.527891	0.393385	0	1	1
Cop1	44.8849	0.217902	0.558756	0	1	1
Copa	286.579	0.0546743	0.253801	0	1	1
Copb1	557.86	-0.100594	0.224894	0	1	1
Copb2	249.42	-0.0177541	0.240039	0	1	1
Cope	871.36	0.00250112	0.176532	0	1	1
Copg1	122.651	-0.232925	0.440843	0	1	1
Copg2	51.7032	-0.119596	0.520576	0	1	1
Coprs	117.2	0.200089	0.302109	0	1	1
Cops2	196.577	0.0875891	0.250582	0	1	1
Cops3	212.298	-0.103686	0.288442	0	1	1
Cops4	820.065	-0.371167	0.229636	0	1	1
Cops5	274.621	-0.340865	0.256399	0	1	1
Cops6	559.913	0.165918	0.202771	0	1	1
Cops7a	166.958	0.287308	0.267329	0	1	1
Cops7b	45.4369	0.232604	0.494779	0	1	1
Cops8	206.978	0.0797186	0.305071	0	1	1
Cops9	1001.15	0.343248	0.215007	0	1	1
Copz1	431.456	0.150633	0.184723	0	1	1
Copz2	136.666	0.456283	0.310013	0	1	1
Coq10a	57.525	-0.144708	0.427821	0	1	1
Coq10b	121.547	0.283602	0.306851	0	1	1
Coq2	100.727	-0.229791	0.313257	0	1	1
Coq3	72.9481	-0.0375914	0.355636	0	1	1
Coq5	97.2036	0.299364	0.370289	0	1	1
Coq6	57.625	-0.270973	0.388392	0	1	1
Coq7	170.493	0.943122	0.27062	0	1	1
Coq9	83.4412	-0.319304	0.379963	0	1	1
Coro1a	874.503	-0.161409	0.230326	0	1	1
Coro1b	796.519	0.128815	0.228438	0	1	1
Coro1c	165.28	0.015106	0.274326	0	1	1
Coro2a	31.9475	-0.367257	0.509549	0	1	1
Coro7	92.6599	-0.0547593	0.373488	0	1	1
Cotl1	337.555	0.0163756	0.320888	0	1	1
Cox10	65.4064	-0.268173	0.416197	0	1	1
Cox11	37.27	-0.132143	0.48583	0	1	1
Cox14	694.943	-0.0501232	0.173765	0	1	1
Cox15	49.9263	-0.268027	0.523831	0	1	1
Cox16	120.43	-0.224877	0.273375	0	1	1
Cox17	1002.64	0.179636	0.203348	0	1	1
Cox18	50.7397	0.177644	0.399654	0	1	1
Cox19	124.06	-0.230282	0.30545	0	1	1
Cox4i1	3513.79	0.602827	0.153512	0	1	1
Cox5a	1043.05	0.0644348	0.179999	0	1	1
Cox5b	334.564	0.327797	0.199242	0	1	1
Cox6a1	1856.34	0.229338	0.166301	0	1	1
Cox6a2	192.89	0.791739	0.303325	0	1	1
Cox6b1	1717.35	0.464668	0.196661	0	1	1
Cox6c	1006.51	0.264332	0.239892	0	1	1
Cox7a2	1163.19	0.0583244	0.162317	0	1	1
Cox7a2l	308.803	0.341599	0.220118	0	1	1
Cox7b	660.714	0.242359	0.202304	0	1	1
Cox7c	65.2312	0.166618	0.347407	0	1	1
Cox8a	1727.57	0.471889	0.187177	0	1	1
Cp	114.808	0.386704	0.476283	0	1	1
Cpd	396.09	1.33283	0.300056	1.10923	0.267332	1
Cpe	110.578	0.0593943	0.470922	0	1	1
Cpeb2	71.492	0.348135	0.348548	0	1	1
Cpeb4	79.4017	0.331558	0.369463	0	1	1
Cplane1	37.7773	0.185332	0.591584	0	1	1
Cplx3	32.9847	0.595453	0.767808	0	1	1
Cplx4	75.4562	0.77996	0.4252	0	1	1
Cpne1	49.1061	-0.245783	0.411748	0	1	1
Cpne3	267.66	0.125602	0.252159	0	1	1
Cpped1	31.3061	0.173212	0.682299	0	1	1
Cpsf1	65.893	0.0684719	0.366077	0	1	1
Cpsf2	121.121	0.611844	0.266681	0	1	1
Cpsf3	259.151	0.0356243	0.297512	0	1	1
Cpsf4	113.756	0.138933	0.335672	0	1	1
Cpsf6	209.57	-0.319513	0.254123	0	1	1
Cpsf7	82.5834	0.000442566	0.334883	0	1	1
Cpt1a	42.8312	0.627543	0.650346	0	1	1
Cpt2	41.5126	-0.435135	0.522531	0	1	1
Cr1l	393.37	-0.211132	0.23081	0	1	1
Cradd	36.4363	0.2288	0.556418	0	1	1
Cramp1l	35.0353	-0.538979	0.65031	0	1	1
Crat	60.1638	0.151136	0.443513	0	1	1
Crbn	197.807	0.137768	0.276925	0	1	1
Crcp	150.873	-0.252548	0.35419	0	1	1
Creb1	165.925	-0.331883	0.315347	0	1	1
Creb3	578.299	-0.355494	0.232147	0	1	1
Creb3l1	63.5527	1.67915	0.415141	1.63596	0.101848	1
Crebbp	129.288	0.493582	0.348846	0	1	1
Crebrf	280.339	0.047657	0.257464	0	1	1
Crebzf	100.096	0.312496	0.337354	0	1	1
Creg1	2704.17	0.405418	0.188135	0	1	1
Creld2	317.826	0.34132	0.223114	0	1	1
Crip1	187.043	-0.155763	0.349254	0	1	1
Cript	482.18	-0.132105	0.189484	0	1	1
Crk	143.633	-0.221577	0.294846	0	1	1
Crkl	64.3521	0.0490473	0.472967	0	1	1
Crlf3	371.862	0.00826568	0.220586	0	1	1
Crls1	95.2367	-0.392316	0.310586	0	1	1
Crnkl1	148.799	-0.416343	0.362894	0	1	1
Crot	158.62	-0.337485	0.278781	0	1	1
Crtap	55.0766	0.425672	0.389358	0	1	1
Crtc2	27.7931	-0.383111	0.625922	0	1	1
Cryab	60.2277	0.0545137	0.415419	0	1	1
Cryba4	332.47	0.211282	0.266743	0	1	1
Crybb1	441.848	0.000449652	0.285846	0	1	1
Crybg3	86.1989	-0.449062	0.44732	0	1	1
Cryl1	148.073	-1.25055	0.25522	-0.981697	0.326249	1
Cryzl1	269.362	0.324992	0.241539	0	1	1
Cryzl2	70.8141	0.11382	0.425455	0	1	1
Cs	130.44	-0.0597782	0.330199	0	1	1
Csad	50.8431	-0.0480679	0.404328	0	1	1
Csde1	516.157	0.15786	0.317898	0	1	1
Cse1l	139.281	-0.323266	0.29096	0	1	1
Csf1	51.7543	2.06663	0.526922	2.02427	0.0429425	1
Csf1r	5781.06	-0.435027	0.164965	0	1	1
Csf2ra	203.484	0.145062	0.306952	0	1	1
Csf2rb	272.98	0.463518	0.22573	0	1	1
Csf2rb2	114.566	0.623034	0.362245	0	1	1
Csf3r	573.904	0.100072	0.247273	0	1	1
Csgalnact2	46.2166	-0.949833	0.499353	0	1	1
Csk	138.304	-0.295413	0.35125	0	1	1
Csnk1a1	695.429	-0.11548	0.154934	0	1	1
Csnk1d	148.271	-0.331364	0.264373	0	1	1
Csnk1e	314.473	-0.448446	0.21183	0	1	1
Csnk1g1	70.9526	0.156238	0.403447	0	1	1
Csnk1g2	53.7758	0.142948	0.420723	0	1	1
Csnk1g3	72.0508	-0.417207	0.515227	0	1	1
Csnk2a1	33.6227	-0.240729	0.56931	0	1	1
Csnk2a2	49.4457	0.438604	0.451258	0	1	1
Csnk2b	41.4263	0.678974	0.423638	0	1	1
Cspp1	191.544	0.0398689	0.308391	0	1	1
Cst3	171978	-0.799059	0.166696	0	1	1
Cstb	2103.06	0.645135	0.166816	0	1	1
Cstf1	78.2693	-0.509918	0.425844	0	1	1
Cstf2t	65.8341	-0.266574	0.484786	0	1	1
Cstf3	173.246	-0.0120132	0.256226	0	1	1
Ctbp1	88.2152	0.0400173	0.391942	0	1	1
Ctbp2	80.1916	0.0194487	0.394165	0	1	1
Ctbs	178.344	0.300926	0.285578	0	1	1
Ctc1	505.501	-0.244609	0.215367	0	1	1
Ctcf	327.905	-0.0986566	0.206749	0	1	1
Ctdnep1	58.5869	0.0931229	0.432922	0	1	1
Ctdp1	36.8622	-0.175206	0.66794	0	1	1
Ctdsp2	47.3823	-0.315821	0.545734	0	1	1
Ctdspl2	196.104	-0.279334	0.276248	0	1	1
Ctla2b	306.685	0.795164	0.241161	0	1	1
Ctnna1	147.48	-0.362161	0.295644	0	1	1
Ctnnal1	70.4943	-1.07874	0.381274	-0.206517	0.836387	1
Ctnnb1	363.842	0.145211	0.24523	0	1	1
Ctnnbip1	81.6608	-0.306282	0.377888	0	1	1
Ctnnbl1	73.5543	0.19002	0.361777	0	1	1
Ctnnd1	75.0909	-0.682493	0.496545	0	1	1
Ctns	105.038	-0.171422	0.381149	0	1	1
Ctps2	205.243	-0.268837	0.306338	0	1	1
Ctr9	99.3782	0.330188	0.429672	0	1	1
Ctsa	5657.08	0.447128	0.191862	0	1	1
Ctsb	21023.4	1.03383	0.209367	0.161596	0.871624	1
Ctsc	9817.23	0.626641	0.18392	0	1	1
Ctsd	18629.1	0.702986	0.231591	0	1	1
Ctsf	276.298	-0.729206	0.268008	0	1	1
Ctsh	7002.52	0.573213	0.189596	0	1	1
Ctsl	6797.5	0.291276	0.153382	0	1	1
Ctso	415.332	-0.0181751	0.318295	0	1	1
Ctss	109241	0.638005	0.136637	0	1	1
Ctsz	13851.8	0.565136	0.154513	0	1	1
Cttnbp2nl	1106.14	-0.351946	0.182559	0	1	1
Ctu2	31.4033	-0.0364641	0.55596	0	1	1
Cuedc2	328.861	-0.0314553	0.215096	0	1	1
Cul1	814.114	-0.226341	0.204195	0	1	1
Cul2	124.672	0.0274408	0.418564	0	1	1
Cul3	163.409	0.00677471	0.300713	0	1	1
Cul4a	53.6468	-0.230633	0.513504	0	1	1
Cul4b	89.5185	-0.178796	0.338689	0	1	1
Cul5	222.15	-0.0741261	0.244977	0	1	1
Cuta	598.581	-0.0589863	0.179418	0	1	1
Cutc	49.4974	-0.619719	0.548684	0	1	1
Cux1	340.354	0.361307	0.264062	0	1	1
Cwc15	418.712	0.269567	0.197209	0	1	1
Cwc22	41.4561	0.15324	0.521228	0	1	1
Cwc25	176.159	-0.472925	0.358373	0	1	1
Cwc27	123.346	-0.0676394	0.297598	0	1	1
Cwf19l1	48.029	-0.0877262	0.558283	0	1	1
Cwf19l2	324.596	-0.154208	0.201583	0	1	1
Cx3cr1	2568.61	-0.444188	0.157573	0	1	1
Cxcl10	928.387	1.42774	0.953628	0.448543	0.653762	1
Cxcl14	42.3275	0.708321	0.53988	0	1	1
Cxcr6	93.4972	2.24102	1.36061	0.912107	0.361712	1
Cxxc1	48.105	0.000652963	0.435631	0	1	1
Cxxc5	332.043	-0.878043	0.274751	0	1	1
Cyb561a3	389.238	-0.103811	0.302503	0	1	1
Cyb561d2	142.275	-0.479953	0.742632	0	1	1
Cyb5a	950.001	-0.138381	0.189528	0	1	1
Cyb5b	134.423	-0.160364	0.275282	0	1	1
Cyb5d2	64.0553	0.780955	0.566034	0	1	1
Cyb5r1	164.061	0.0535058	0.284711	0	1	1
Cyb5r3	153.946	0.538991	0.282403	0	1	1
Cyb5r4	82.778	0.0877666	0.373167	0	1	1
Cyba	12024.7	0.486814	0.136152	0	1	1
Cybb	1060.32	1.44233	0.247993	1.78364	0.0744827	1
Cybc1	189.692	-0.205071	0.272288	0	1	1
Cyc1	296.818	0.200292	0.194871	0	1	1
Cyfip1	1384.47	-0.251712	0.192772	0	1	1
Cyhr1	135.481	0.34502	0.285207	0	1	1
Cyld	203.206	0.39431	0.263809	0	1	1
Cyp20a1	109.807	-0.243916	0.310109	0	1	1
Cyp27a1	127.301	0.111694	0.324033	0	1	1
Cyp2r1	71.5794	-0.441804	0.433145	0	1	1
Cyp4f13	182.823	0.052934	0.345689	0	1	1
Cyp4f16	34.831	0.962503	0.736432	0	1	1
Cyp4v3	289.977	0.31154	0.266773	0	1	1
Cyp51	92.1009	0.923957	0.382758	0	1	1
Cyren	108.404	-0.506965	0.397424	0	1	1
Cysltr1	428.056	-0.840824	0.210128	0	1	1
Cyth1	70.8423	0.888108	0.482985	0	1	1
Cyth2	100.214	-0.361296	0.297683	0	1	1
Cyth3	57.0599	0.338366	0.403897	0	1	1
Cyth4	812.068	-0.312032	0.191552	0	1	1
Czib	232.302	-0.376819	0.261043	0	1	1
D030028A08Rik	71.3827	0.16242	0.466456	0	1	1
D10Wsu102e	33.2973	1.48958	0.561884	0.871324	0.383577	1
D130040H23Rik	31.5769	0.403652	0.562472	0	1	1
D16Ertd472e	61.9615	-0.298171	0.403074	0	1	1
D17H6S56E-5	272.415	0.529622	0.246946	0	1	1
D1Ertd622e	94.8755	-0.539244	0.322721	0	1	1
D330023K18Rik	59.9252	-0.0948552	0.370583	0	1	1
D3Ertd751e	94.3659	0.0594575	0.380606	0	1	1
D5Ertd579e	41.5392	0.415845	0.602438	0	1	1
D5Ertd605e	58.0559	-0.0585426	0.464009	0	1	1
D6Wsu163e	129.303	-0.468715	0.378895	0	1	1
D730003I15Rik	47.449	-0.0106691	0.468787	0	1	1
D730005E14Rik	84.8312	1.14804	0.359987	0.411245	0.680893	1
D830031N03Rik	51.0495	-1.0024	0.545845	-0.0043911	0.996496	1
D830050J10Rik	33.2405	0.372822	0.50397	0	1	1
D8Ertd738e	879.249	-0.0775468	0.147216	0	1	1
Daam1	137.376	0.657936	0.30444	0	1	1
Dab2	79.9145	-0.536787	0.346779	0	1	1
Dad1	1818.81	0.0958232	0.16353	0	1	1
Dag1	34.6116	0.784503	0.539788	0	1	1
Daglb	554.199	-0.287199	0.244919	0	1	1
Dalrd3	70.5429	0.00650899	0.4214	0	1	1
Dancr	56.3829	-0.0914142	0.464631	0	1	1
Dand5	48.0203	0.154615	0.477292	0	1	1
Dap	138.974	-0.113302	0.295609	0	1	1
Dap3	126.603	0.619713	0.337842	0	1	1
Dapk1	27.9532	0.242795	0.74253	0	1	1
Dapk3	70.1854	0.384509	0.404983	0	1	1
Dapl1	36.4818	-1.19318	0.648354	-0.29796	0.765734	1
Dapp1	321.24	-0.639032	0.252757	0	1	1
Dars	253.965	-0.0969847	0.290398	0	1	1
Daxx	62.8187	-0.842667	0.489188	0	1	1
Dazap1	29.8598	-0.00494163	0.506858	0	1	1
Dazap2	1484.15	-0.0577993	0.21225	0	1	1
Dbf4	41.031	0.419019	0.513349	0	1	1
Dbi	850.978	-0.0844674	0.202192	0	1	1
Dbndd2	66.6155	0.114208	0.450493	0	1	1
Dbnl	247.188	0.199271	0.335512	0	1	1
Dbr1	33.7754	0.358445	0.472571	0	1	1
Dbt	35.1462	-0.241438	0.542889	0	1	1
Dcaf10	40.0376	-0.52306	0.539466	0	1	1
Dcaf11	129.699	0.0366788	0.346967	0	1	1
Dcaf12	123.013	-0.43077	0.303907	0	1	1
Dcaf13	275.574	0.194561	0.287128	0	1	1
Dcaf17	312.673	-0.452449	0.242464	0	1	1
Dcaf4	45.2152	0.366295	0.422898	0	1	1
Dcaf7	83.8945	0.186883	0.418634	0	1	1
Dcaf8	134.68	0.272695	0.268907	0	1	1
Dcakd	82.2087	0.437501	0.400243	0	1	1
Dcbld2	72.3116	-0.804767	0.46717	0	1	1
Dck	47.6235	0.127996	0.48434	0	1	1
Dclre1b	46.2141	-0.0759058	0.429132	0	1	1
Dclre1c	156.323	0.219896	0.342608	0	1	1
Dcp1a	42.2921	0.326824	0.504094	0	1	1
Dcp1b	28.7985	0.899279	0.552876	0	1	1
Dcp2	114.501	0.186471	0.372158	0	1	1
Dcps	107.673	-0.0683494	0.337621	0	1	1
Dctn1	67.9015	0.305161	0.35967	0	1	1
Dctn2	199.212	0.116152	0.28215	0	1	1
Dctn3	426.64	0.132053	0.178377	0	1	1
Dctn4	118.068	0.333647	0.318788	0	1	1
Dctn5	426.846	0.120802	0.227918	0	1	1
Dctn6	301.888	0.0031204	0.247974	0	1	1
Dctpp1	299.618	-0.0700617	0.274385	0	1	1
Dcun1d1	85.5896	0.253451	0.350518	0	1	1
Dcun1d2	45.595	-0.0862925	0.57566	0	1	1
Dcun1d4	35.8855	-0.317453	0.746411	0	1	1
Dcun1d5	396.413	-0.492111	0.204144	0	1	1
Dcxr	340.211	-0.0124108	0.22713	0	1	1
Dda1	151.756	0.0531685	0.255889	0	1	1
Ddah2	50.1757	-1.07336	0.637017	-0.115168	0.908312	1
Ddb1	92.8041	0.0422407	0.361215	0	1	1
Ddhd1	124.95	1.54422	0.391374	1.39053	0.164368	1
Ddhd2	260.822	-0.00394135	0.269409	0	1	1
Ddit3	253.892	0.161053	0.264239	0	1	1
Ddost	904.149	0.193283	0.229208	0	1	1
Ddrgk1	484.066	0.385348	0.220026	0	1	1
Ddt	133.241	0.556006	0.304598	0	1	1
Ddx1	257.506	-0.464343	0.263376	0	1	1
Ddx10	77.2022	0.505881	0.404453	0	1	1
Ddx17	475.496	0.159386	0.257876	0	1	1
Ddx18	175.695	-0.407646	0.225529	0	1	1
Ddx20	60.0688	0.332468	0.436284	0	1	1
Ddx21	125.993	-0.0877154	0.303312	0	1	1
Ddx24	796.282	0.22169	0.176357	0	1	1
Ddx27	116.119	-0.392303	0.335611	0	1	1
Ddx28	29.7565	-0.444709	0.547048	0	1	1
Ddx31	53.5554	-0.909061	0.431356	0	1	1
Ddx39	191.131	-0.0586115	0.331915	0	1	1
Ddx39b	194.162	0.133401	0.272454	0	1	1
Ddx3x	477.126	0.191812	0.195372	0	1	1
Ddx3y	347.558	0.407613	0.352826	0	1	1
Ddx41	109.969	-0.12952	0.310793	0	1	1
Ddx42	320.954	-0.0487629	0.258979	0	1	1
Ddx43	87.9112	-0.545693	0.39898	0	1	1
Ddx46	265.205	-0.118804	0.256207	0	1	1
Ddx47	195.793	-0.318431	0.268961	0	1	1
Ddx49	33.0679	0.668517	0.608974	0	1	1
Ddx5	1797.55	0.0614938	0.149793	0	1	1
Ddx50	123.92	0.272076	0.271482	0	1	1
Ddx52	196.505	-0.0511929	0.268078	0	1	1
Ddx54	44.6394	-0.0981413	0.470743	0	1	1
Ddx55	42.7182	-0.440429	0.475482	0	1	1
Ddx56	88.2884	-0.0196579	0.414642	0	1	1
Ddx58	121.068	0.371794	0.305223	0	1	1
Ddx6	263.229	0.216355	0.338356	0	1	1
Ddx60	197.274	0.371782	0.31942	0	1	1
Decr1	112.848	-0.0704155	0.359406	0	1	1
Decr2	41.0078	-0.0802037	0.439349	0	1	1
Dedd	127.256	-0.202047	0.281475	0	1	1
Def6	34.102	-0.653796	0.547872	0	1	1
Degs1	399.2	0.0320628	0.292367	0	1	1
Dek	568.549	-0.419651	0.210911	0	1	1
Denn2b	61.4898	0.537739	0.395863	0	1	1
Dennd1b	92.3286	0.396655	0.361975	0	1	1
Dennd1c	129.328	-0.256288	0.322839	0	1	1
Dennd2c	32.9356	-0.499167	0.533281	0	1	1
Dennd4a	266.189	-0.168821	0.262892	0	1	1
Dennd4b	46.6114	-0.712989	0.545862	0	1	1
Dennd5a	141.85	-0.20953	0.349384	0	1	1
Dennd6a	264.809	-0.758102	0.225994	0	1	1
Denr	741.621	-0.222294	0.185002	0	1	1
Depdc7	82.1823	-0.290228	0.457338	0	1	1
Dera	78.2855	0.0268816	0.567634	0	1	1
Derl1	377.002	0.0278744	0.195147	0	1	1
Derl2	811.252	0.176306	0.212914	0	1	1
Desi1	35.5349	-1.07401	0.533276	-0.138789	0.889617	1
Desi2	119.683	-0.596865	0.293297	0	1	1
Dexi	46.3123	-0.207645	0.486487	0	1	1
Dgat1	68.8329	-0.0700666	0.426579	0	1	1
Dgcr2	60.5475	0.425279	0.432804	0	1	1
Dgcr6	66.1216	0.480632	0.399964	0	1	1
Dgkd	151.848	-0.150692	0.286797	0	1	1
Dgkz	242.955	0.451776	0.272506	0	1	1
Dglucy	92.7352	0.322052	0.292496	0	1	1
Dguok	391.586	0.224332	0.190362	0	1	1
Dhdds	80.9061	-0.229647	0.337726	0	1	1
Dhodh	43.4252	-0.0977075	0.570743	0	1	1
Dhps	245.579	-0.287054	0.221632	0	1	1
Dhrs1	149.312	-0.0652289	0.306665	0	1	1
Dhrs11	41.2446	0.405845	0.49441	0	1	1
Dhrs3	457.957	-0.154649	0.211398	0	1	1
Dhrs4	39.8789	-0.659996	0.58073	0	1	1
Dhrs7	775.889	0.09865	0.196741	0	1	1
Dhrs7b	284.738	-0.276008	0.219595	0	1	1
Dhx15	148.371	-0.31604	0.267981	0	1	1
Dhx16	89.9372	-0.485776	0.390878	0	1	1
Dhx29	84.5021	0.351647	0.317178	0	1	1
Dhx30	96.579	-0.134325	0.327731	0	1	1
Dhx32	71.8294	-1.02824	0.388336	-0.0727331	0.942018	1
Dhx33	30.6993	-1.10124	0.524974	-0.192853	0.847074	1
Dhx34	51.1862	-0.163485	0.490694	0	1	1
Dhx36	187.409	-0.475315	0.265265	0	1	1
Dhx38	46.1185	-0.214868	0.510234	0	1	1
Dhx40	31.6407	0.0200029	0.590268	0	1	1
Dhx57	92.9793	-0.23329	0.319268	0	1	1
Dhx58	79.0249	0.951037	0.432394	0	1	1
Dhx8	126.025	0.239985	0.347985	0	1	1
Dhx9	179.946	0.121322	0.274178	0	1	1
Diablo	245.744	0.00240174	0.263339	0	1	1
Diaph1	97.5881	-0.018902	0.336134	0	1	1
Diaph2	375.437	0.585377	0.205297	0	1	1
Dicer1	105.766	-0.00367575	0.38692	0	1	1
Dido1	117.405	-0.132064	0.285886	0	1	1
Dimt1	36.2795	-0.310097	0.503381	0	1	1
Dip2b	419.304	-0.790389	0.22389	0	1	1
Dipk1a	104.807	-1.27386	1.08665	-0.252024	0.801023	1
Dipk2a	61.82	-0.483909	0.447703	0	1	1
Dis3	33.1246	0.416259	0.540354	0	1	1
Dis3l	29.5227	-0.124088	0.648672	0	1	1
Dis3l2	36.1511	-0.116203	0.568676	0	1	1
Disp1	33.559	-0.374494	0.683164	0	1	1
Dkc1	112.695	0.124215	0.303471	0	1	1
Dlat	107.676	-0.92563	0.407367	0	1	1
Dld	277.618	-0.0185561	0.28979	0	1	1
Dleu2	122.411	-0.156739	0.395284	0	1	1
Dlg1	56.5459	-0.0959946	0.451305	0	1	1
Dlgap4	151.357	-0.334026	0.283596	0	1	1
Dlst	81.9937	-0.130536	0.383753	0	1	1
Dmac1	176.978	0.216005	0.246162	0	1	1
Dmac2	105.122	-0.422292	0.381749	0	1	1
Dmac2l	113.241	0.0502722	0.329616	0	1	1
Dmap1	84.3189	0.451995	0.326702	0	1	1
Dmd	37.3279	0.0427095	0.814083	0	1	1
Dmtf1	251.646	0.122166	0.283479	0	1	1
Dmxl1	199.121	0.129386	0.337923	0	1	1
Dmxl2	57.8328	0.817951	0.470725	0	1	1
Dna2	58.5277	1.33223	0.456513	0.727746	0.466769	1
Dnaaf2	58.1601	-0.251784	0.404655	0	1	1
Dnaja1	164.24	0.126863	0.329506	0	1	1
Dnaja2	283.556	0.164652	0.226022	0	1	1
Dnaja3	61.3634	0.0107903	0.36258	0	1	1
Dnajb1	106.585	-0.224798	0.345023	0	1	1
Dnajb11	493.369	0.260502	0.204842	0	1	1
Dnajb12	68.0789	0.45256	0.357279	0	1	1
Dnajb14	168.864	-0.00223331	0.330181	0	1	1
Dnajb4	67.125	-0.416032	0.390593	0	1	1
Dnajb6	95.881	0.013643	0.295159	0	1	1
Dnajb9	91.7989	-0.124672	0.392798	0	1	1
Dnajc1	280.503	-0.294502	0.253246	0	1	1
Dnajc10	245.269	0.381307	0.273225	0	1	1
Dnajc11	53.7056	-0.149082	0.477688	0	1	1
Dnajc12	70.6561	-0.272461	0.425522	0	1	1
Dnajc13	211.331	0.682289	0.294624	0	1	1
Dnajc14	43.7104	0.336209	0.510378	0	1	1
Dnajc15	357.407	0.178144	0.260682	0	1	1
Dnajc17	40.7401	0.379823	0.456888	0	1	1
Dnajc18	124.145	-0.631917	0.264783	0	1	1
Dnajc19	205.208	-0.200984	0.232605	0	1	1
Dnajc2	297.734	0.0929028	0.209397	0	1	1
Dnajc21	108.034	-0.240535	0.383929	0	1	1
Dnajc24	173.586	-0.0919972	0.243974	0	1	1
Dnajc25	215.863	-0.138595	0.261115	0	1	1
Dnajc28	32.4379	-0.705205	0.65814	0	1	1
Dnajc3	548.963	0.00322575	0.258535	0	1	1
Dnajc30	59.3113	-0.522916	0.410232	0	1	1
Dnajc4	143.739	0.0193809	0.300981	0	1	1
Dnajc5	197.938	0.155566	0.300246	0	1	1
Dnajc7	412.855	0.0827315	0.255369	0	1	1
Dnajc8	630.055	-0.255214	0.173707	0	1	1
Dnajc9	81.9348	-0.0107752	0.330022	0	1	1
Dnal4	55.4448	-0.391559	0.407744	0	1	1
Dnase1l1	107.284	0.49288	0.347744	0	1	1
Dnase2a	311.696	0.369072	0.259482	0	1	1
Dnlz	118.976	-0.738974	0.312879	0	1	1
Dnm1l	257.127	-0.143934	0.257656	0	1	1
Dnm2	301.34	-0.321375	0.275208	0	1	1
Dnmt1	42.3583	0.192653	0.593118	0	1	1
Dnmt3a	247.225	-0.0674183	0.248213	0	1	1
Dnpep	128.014	-0.410168	0.44438	0	1	1
Dnttip1	131.721	-0.454055	0.296346	0	1	1
Dnttip2	457.444	-0.187162	0.175008	0	1	1
Dock1	51.6491	-0.0608643	0.411116	0	1	1
Dock10	530.652	-0.252307	0.203092	0	1	1
Dock11	105.339	0.0743819	0.418046	0	1	1
Dock2	506.794	0.123795	0.2067	0	1	1
Dock4	169.1	-0.126986	0.267108	0	1	1
Dock7	138.1	0.0148496	0.309093	0	1	1
Dock8	369.916	-0.123899	0.263387	0	1	1
Dock9	40.5551	-1.16299	0.469692	-0.347011	0.728583	1
Dohh	60.5484	0.345283	0.424284	0	1	1
Dok3	87.9682	-0.782474	0.43181	0	1	1
[truncated: 6,065 more rows]

## Sheet: Table S3
Table S3. Female differentially expressed genes at D12 compared to naïve eyes (DESeq2 analysis; LFC>1, padj<0.05)
Gene ID	baseMean	log2FoldChange	lfcSE	stat	pvalue	padj
Ly6i	801.976	6.26766	0.485656	10.8465	2.07e-27	1.73e-23
Ccl8	1656.51	9.89524	0.908091	9.79554	1.18e-22	4.92e-19
H2-Q6	552.78	3.2523	0.234144	9.61931	6.63e-22	1.85e-18
Cd300lf	454.231	3.34179	0.247372	9.46666	2.89e-21	6.04e-18
Slamf7	841.113	5.76876	0.509629	9.35731	8.18e-21	1.37e-17
Csmd3	299.97	-3.88181	0.312285	-9.22814	2.75e-20	3.84e-17
Il18bp	568.744	5.59923	0.52681	8.73034	2.54e-18	3.03e-15
Gpr183	1274.95	-3.14116	0.248018	-8.63308	5.97e-18	6.24e-15
C4b	628.72	5.23427	0.496487	8.52844	1.48e-17	1.18e-14
Itgax	285.54	3.5963	0.30463	8.52278	1.56e-17	1.18e-14
Nlrc5	165.27	4.21579	0.376752	8.53556	1.39e-17	1.18e-14
C3	445.604	7.16643	0.729681	8.45087	2.89e-17	2.01e-14
Cst7	3247.83	3.22222	0.264689	8.39558	4.64e-17	2.98e-14
AW112010	2125.23	3.24978	0.282957	7.95096	1.85e-15	1.1e-12
Slc2a5	851.834	-3.32872	0.299672	-7.7709	7.79e-15	4.34e-12
Stat1	2186	2.74116	0.224692	7.74911	9.25e-15	4.83e-12
Fgl2	520.411	3.12188	0.274687	7.72474	1.12e-14	5.51e-12
4930455G09Rik	73.5794	5.10426	0.536475	7.65041	2e-14	9.3e-12
Ikbke	92.6189	10.5792	1.26113	7.59569	3.06e-14	1.35e-11
Calhm6	344.403	2.85676	0.2451	7.57551	3.58e-14	1.49e-11
P2ry14	118.756	3.60705	0.345261	7.55095	4.32e-14	1.72e-11
Cxcl9	531.97	9.18778	1.0916	7.50069	6.35e-14	2.41e-11
H2-K1	8260.19	2.44576	0.193749	7.46202	8.52e-14	3.1e-11
Cxcl16	1407.48	2.56757	0.213629	7.33781	2.17e-13	7.56e-11
Cask	301.315	-3.15018	0.295969	-7.26488	3.73e-13	1.25e-10
Saa3	156.506	10.6113	1.33013	7.22584	4.98e-13	1.6e-10
Serpina3f	38.1422	9.39092	1.1655	7.1994	6.05e-13	1.87e-10
Lgals3bp	4065.27	2.72386	0.245204	7.03031	2.06e-12	6.15e-10
Ly6a	1101.31	3.96387	0.444778	6.66371	2.67e-11	7.7e-09
Fcrls	806.083	-2.72318	0.260229	-6.6218	3.55e-11	9.89e-09
Pdyn	27.4589	8.83543	1.19654	6.54843	5.81e-11	1.57e-08
Lilrb4a	800.391	2.89575	0.297731	6.36734	1.92e-10	5.02e-08
Ccl5	3865.15	4.54395	0.568291	6.23615	4.48e-10	1.14e-07
Hpse	228.33	3.37063	0.384412	6.16688	6.96e-10	1.71e-07
P2ry12	20919.7	-2.35308	0.22385	-6.04458	1.5e-09	3.58e-07
H2-D1	7168.15	2.13434	0.189429	5.9882	2.12e-09	4.93e-07
Fabp5	713.387	3.72936	0.46417	5.8801	4.1e-09	9.26e-07
Tap1	467.123	2.83314	0.314186	5.83457	5.39e-09	1.19e-06
Klk8	373.357	-2.86665	0.322451	-5.78894	7.08e-09	1.52e-06
Tnni3	42.1066	4.05952	0.529076	5.78275	7.35e-09	1.54e-06
Il2rg	1600.51	2.847	0.320654	5.76008	8.41e-09	1.71e-06
Gbp3	163.272	2.86441	0.324442	5.74651	9.11e-09	1.81e-06
Ddhd1	162.551	3.05623	0.35836	5.7379	9.59e-09	1.86e-06
Chst2	84.928	3.71829	0.47418	5.73262	9.89e-09	1.88e-06
Lgals3	1034.91	4.51044	0.618655	5.67431	1.39e-08	2.59e-06
Cybb	1115.62	2.52936	0.270698	5.64971	1.61e-08	2.92e-06
Gpr18	116.822	4.77791	0.671513	5.62596	1.84e-08	3.28e-06
Vcam1	174.56	2.86536	0.33385	5.58741	2.3e-08	4.01e-06
Pdzk1ip1	74.1322	3.3329	0.424043	5.50157	3.76e-08	6.42e-06
Ptger4	63.5781	3.9828	0.544961	5.47343	4.41e-08	7.38e-06
Axl	774.718	2.51146	0.281094	5.37708	7.57e-08	1.24e-05
Pxdc1	86.9139	-3.10521	0.393327	-5.3523	8.68e-08	1.4e-05
H2-Aa	10159.7	4.07274	0.582936	5.27115	1.36e-07	2.1e-05
Zfas1	244.298	2.31468	0.249287	5.27378	1.34e-07	2.1e-05
Hpgd	1909.45	-3.43262	0.462496	-5.25976	1.44e-07	2.19e-05
Cxcl13	3165.29	6.32803	1.02287	5.20888	1.9e-07	2.84e-05
P2ry10b	98.8472	-2.82151	0.351143	-5.18737	2.13e-07	3.13e-05
Itgal	79.0354	5.32743	0.850922	5.08559	3.66e-07	5.28e-05
Pf4	267.114	-4.58884	0.713906	-5.02704	4.98e-07	7.06e-05
Dipk1a	196.576	-2.30505	0.260274	-5.01413	5.33e-07	7.42e-05
Iigp1	401.218	3.75417	0.550298	5.00488	5.59e-07	7.66e-05
Cd74	31523	3.73127	0.548544	4.97913	6.39e-07	8.61e-05
Gbp4	90.9747	3.01434	0.405175	4.97154	6.64e-07	8.81e-05
Gbp2	485.778	3.46037	0.49535	4.96694	6.8e-07	8.88e-05
Gbp8	136.92	4.96722	0.799287	4.96345	6.93e-07	8.9e-05
Adrb2	1114.14	-2.5127	0.305899	-4.94509	7.61e-07	9.64e-05
Ptprcap	30.7292	4.09004	0.630722	4.89921	9.62e-07	0.000118268
Tmem204	18.999	-6.47041	1.11646	-4.89978	9.59e-07	0.000118268
Apoe	96727.7	2.28323	0.263102	4.87731	1.08e-06	0.000130267
Adora1	64.0345	3.10149	0.431594	4.86915	1.12e-06	0.000133825
Gm4951	481.929	2.64231	0.338761	4.84798	1.25e-06	0.000146821
Mrc1	134.656	-5.1426	0.855053	-4.84484	1.27e-06	0.000147091
Zbp1	306.636	2.7397	0.361354	4.81439	1.48e-06	0.00016905
Gp9	55.8434	-3.97389	0.622429	-4.77788	1.77e-06	0.000200087
Id2	636.027	2.22504	0.258908	4.73156	2.23e-06	0.000248283
S100a6	56.3536	3.15044	0.461959	4.65505	3.24e-06	0.000356202
Jam2	400.976	-2.28095	0.276719	-4.62906	3.67e-06	0.000398728
Cd69	135.359	2.82615	0.397045	4.59935	4.24e-06	0.000454123
Apoc1	336.523	4.19966	0.696734	4.59237	4.38e-06	0.000463641
Gpr34	12050.3	-2.15223	0.251245	-4.58609	4.52e-06	0.000471843
Ifi211	141.722	2.60405	0.352872	4.54568	5.48e-06	0.000565015
Sash1	171.002	2.6877	0.373616	4.51721	6.27e-06	0.000638686
Oaf	72.4493	-2.67115	0.370359	-4.51224	6.41e-06	0.000645937
Cd63	6505.12	2.11454	0.247618	4.50105	6.76e-06	0.000672801
Cav2	68.8164	-2.72175	0.384406	-4.47899	7.5e-06	0.000737447
Myc	191.33	-2.36886	0.307055	-4.45805	8.27e-06	0.000803815
St3gal5	493.238	-2.12871	0.254083	-4.44228	8.9e-06	0.000855102
Oas2	216.092	3.61089	0.588141	4.43922	9.03e-06	0.000857496
Slfn1	111.499	3.04665	0.462569	4.42454	9.66e-06	0.000907633
H2-Eb1	5005.87	3.7731	0.628686	4.41095	1.03e-05	0.000953494
Spon1	37.1441	3.87852	0.652864	4.40907	1.04e-05	0.000953494
F630111L10Rik	78.1919	4.41834	0.785194	4.3535	1.34e-05	0.00121718
Cd44	108.707	2.84999	0.425548	4.34731	1.38e-05	0.00123857
Oas1g	79.1714	3.1902	0.504246	4.34352	1.4e-05	0.00124674
Selplg	15454.8	-2.06846	0.246545	-4.33374	1.47e-05	0.00128975
Acod1	165.179	5.50636	1.04101	4.32882	1.5e-05	0.00130517
P2ry13	4618.9	-2.03482	0.239421	-4.32215	1.55e-05	0.00133138
Bank1	45.5712	-5.54526	1.06698	-4.25994	2.04e-05	0.00174397
Ifitm10	84.2187	-2.59055	0.375397	-4.23698	2.27e-05	0.00189346
Vim	145.856	2.94911	0.459871	4.23839	2.25e-05	0.00189346
AB124611	105.761	2.42672	0.337284	4.23001	2.34e-05	0.00193376
Gas2l3	47.6854	3.02434	0.479747	4.2196	2.45e-05	0.00200537
Ms4a4a	66.5602	-4.8962	0.927925	-4.19884	2.68e-05	0.00217706
Tsc22d3	258.183	-2.29244	0.310828	-4.15806	3.21e-05	0.00257947
Wfdc17	727.829	2.43115	0.345591	4.14116	3.46e-05	0.00275061
Tcim	240.365	-2.34866	0.326311	-4.13304	3.58e-05	0.00282275
Tgtp2	191.735	2.73891	0.423174	4.10921	3.97e-05	0.00310121
H2-Ab1	10015.3	3.3475	0.573533	4.09305	4.26e-05	0.00329471
Batf2	40.1773	2.83724	0.449791	4.08466	4.41e-05	0.00338471
Cd1d1	32.5723	-3.14825	0.527144	-4.07526	4.6e-05	0.00349234
Il6	40.4232	-3.77874	0.683661	-4.0645	4.81e-05	0.00360586
Serpinf1	139.153	-2.70555	0.419713	-4.06361	4.83e-05	0.00360586
F830016B08Rik	61.46	3.09375	0.518844	4.03542	5.45e-05	0.00403142
Ddah2	75.1954	-2.79013	0.446776	-4.00676	6.16e-05	0.00451313
Tm6sf1	151.042	-2.40916	0.352454	-3.99814	6.38e-05	0.00463988
Cfh	2924.64	-1.90036	0.227488	-3.95782	7.56e-05	0.00544976
Cd52	9330.03	2.09041	0.276548	3.94294	8.05e-05	0.00574981
Atp13a2	287.481	2.28599	0.331373	3.88079	0.00010412	0.00737485
Uhrf1bp1	146.153	2.09117	0.281494	3.87635	0.000106036	0.00744746
Ifi44	80.0642	4.06521	0.791333	3.87348	0.000107292	0.00747288
Slamf8	443.298	2.05642	0.273085	3.86848	0.000109517	0.00756481
H2-M2	67.26	5.51412	1.16846	3.86331	0.000111859	0.00766325
Rai14	86.9314	2.55762	0.405525	3.841	0.000122536	0.00832648
Bbs9	177.178	-2.02779	0.268835	-3.82313	0.00013177	0.00888175
Xdh	79.6902	4.14668	0.825344	3.81256	0.000137534	0.00919604
Fscn1	93.3829	-2.77087	0.464933	-3.80888	0.000139597	0.00925992
Rps20	605.191	1.9363	0.246004	3.80604	0.00014121	0.00929318
Gla	144.084	2.27805	0.336714	3.79565	0.000147255	0.00961532
H2-Q5	77.2001	2.41397	0.373583	3.78489	0.000153778	0.0099634
Fam122b	79.7783	2.42523	0.377169	3.77876	0.000157609	0.0100557
Igf1	256.881	2.13918	0.301356	3.78018	0.000156716	0.0100557
Ifi206	175.876	2.55911	0.421615	3.69795	0.000217349	0.0137621
Abcg1	125.769	2.75909	0.477433	3.68447	0.000229175	0.0141885
Cfb	261.039	6.09179	1.38119	3.68654	0.000227328	0.0141885
Pmp22	1850.54	-1.70202	0.190459	-3.68595	0.000227848	0.0141885
Abca1	571.996	2.2374	0.336346	3.67895	0.000234197	0.0143928
Lsp1	1048.76	-1.82684	0.22606	-3.65762	0.00025457	0.0155306
Cxcl10	533.221	1.86372	0.236977	3.64474	0.000267667	0.0161501
Il7r	75.5586	-2.70693	0.468442	-3.64385	0.000268588	0.0161501
Gnptab	223.9	2.03318	0.283935	3.6388	0.00027391	0.0163524
Stat2	260.254	2.11783	0.307676	3.63316	0.000279975	0.016596
Slc40a1	279.8	-2.4084	0.387848	-3.63133	0.000281962	0.016596
Alox5	73.928	-2.64943	0.454716	-3.62738	0.000286317	0.0167345
Tuba1a	157.157	-2.07552	0.297998	-3.60914	0.000307212	0.0178311
F13a1	91.9324	-5.89905	1.36681	-3.58431	0.000337973	0.0194812
Ccl9	972.311	-2.17142	0.331734	-3.5312	0.00041368	0.0236818
Cd72	1478.62	2.11031	0.315324	3.52117	0.000429653	0.0244288
Nrm	259.054	-1.84836	0.243523	-3.4837	0.000494538	0.027928
0610040J01Rik	417.316	-1.88459	0.255752	-3.45876	0.000542659	0.0304399
Kcnip3	130.771	-2.34779	0.391043	-3.44667	0.000567545	0.0316236
Prr5l	123.036	2.29591	0.378706	3.42194	0.00062175	0.0344145
Plaat3	408.027	1.92645	0.270987	3.4188	0.000628981	0.0345857
Ldlr	38.6892	-3.12019	0.626247	-3.38555	0.000710367	0.0388055
Rxrg	112.937	2.24253	0.370107	3.35723	0.000787283	0.042728
Chn2	222.258	-1.93243	0.278443	-3.34874	0.000811805	0.0437746
Cryl1	188.962	-1.83427	0.251273	-3.32017	0.000899625	0.0481991
Igfbp4	100.97	-2.09533	0.332073	-3.29848	0.000972114	0.0517511
Cpd	507.31	2.04922	0.318637	3.29283	0.00099184	0.0521371
Gm4841	60.3428	2.57362	0.477645	3.29454	0.000985845	0.0521371
Cd22	158.779	2.00674	0.307294	3.27615	0.00105232	0.0549708
Sh3pxd2b	52.3804	2.61172	0.494126	3.26176	0.00110724	0.0574639
Siglech	6338.62	-1.63049	0.193398	-3.26008	0.0011138	0.0574639
Ifi213	316.431	2.79386	0.552249	3.24828	0.00116104	0.0595336
Wwp2	253.032	1.84874	0.263016	3.22694	0.00125122	0.0637663
Afap1l1	28.7367	-2.82374	0.568262	-3.20932	0.00133047	0.0672704
Ifi207	427.436	2.1018	0.343442	3.20812	0.00133607	0.0672704
B2m	74662.5	1.80664	0.252722	3.19179	0.00141393	0.0707642
Idh2	262.706	-1.82998	0.261325	-3.17605	0.00149294	0.0742736
6030468B19Rik	40.0338	-2.60817	0.507406	-3.1694	0.00152754	0.0751011
Hnmt	220.347	-2.13928	0.359376	-3.17015	0.00152358	0.0751011
Clcn7	191.537	2.11493	0.352365	3.16412	0.0015555	0.0760286
Hscb	239.346	1.94128	0.299937	3.13827	0.00169949	0.0823072
Slc38a6	166.598	2.00289	0.319642	3.13755	0.00170366	0.0823072
Agmo	174.304	-2.01124	0.32277	-3.13302	0.00173018	0.0831085
Sh3bgr	40.7806	4.7404	1.19459	3.13113	0.00174137	0.0831678
2410006H16Rik	492.92	1.93837	0.301294	3.11445	0.00184287	0.0873727
Rnf213	467.127	1.86433	0.277627	3.11326	0.00185032	0.0873727
Mif	562.431	1.89086	0.287979	3.0935	0.00197809	0.0923626
Rhbdf2	66.7347	2.58738	0.513029	3.09413	0.00197388	0.0923626
Psmb9	1173.92	1.745	0.241852	3.08041	0.00206714	0.0959844
Mpeg1	3302.56	1.78381	0.255139	3.07209	0.00212569	0.0981576
Osbpl3	56.9689	2.19473	0.392595	3.04315	0.00234112	0.107511
Gm1673	137.491	2.32986	0.439067	3.02883	0.002455	0.112125
Cstb	2366.3	1.86313	0.285224	3.02614	0.002477	0.112515
Cd164	1512.72	-1.71097	0.236148	-3.0107	0.00260647	0.117123
Rps15a	301.916	1.84023	0.278954	3.01209	0.00259459	0.117123
Rpl32	1307.5	1.73912	0.245723	3.00793	0.00263036	0.117564
Psen2	187.987	1.67875	0.226133	3.00157	0.00268593	0.11941
Gm10790	767.604	-1.76455	0.255956	-2.98704	0.00281689	0.124569
Gadd45g	163.625	-2.32969	0.447601	-2.9707	0.00297124	0.130617
Ifi204	662.758	1.75512	0.254309	2.96929	0.00298491	0.130617
Trps1	88.7822	2.3799	0.465775	2.96259	0.00305059	0.132796
Cd40	59.8015	2.35191	0.458885	2.94608	0.00321833	0.139372
Casp12	49.0726	2.47753	0.502049	2.943	0.00325047	0.140038
Mcemp1	42.9851	2.80896	0.616266	2.93535	0.0033317	0.142802
Ctla2a	83.5425	3.39821	0.819765	2.92548	0.00343923	0.146658
Slfn5	173.977	2.07759	0.371394	2.90148	0.00371402	0.157573
Sigmar1	127.946	-2.03332	0.356766	-2.89635	0.00377536	0.159366
Pkp4	91.0168	1.91422	0.317016	2.88383	0.00392874	0.165007
Selenow	621.526	1.61921	0.215048	2.8794	0.00398427	0.166503
Cd14	3180.87	-1.81158	0.282883	-2.86894	0.00411846	0.171254
Sqle	63.1243	-2.49875	0.523451	-2.86321	0.00419376	0.173522
Numb	694.47	-1.67866	0.237542	-2.85702	0.00427643	0.176071
Gm36738	72.9363	2.10974	0.394069	2.81611	0.00486094	0.199155
Haus8	143.355	1.7562	0.269327	2.80775	0.00498893	0.203402
Parp11	84.9455	2.2029	0.428762	2.80552	0.00502356	0.20382
Sat1	5582.49	1.60719	0.216555	2.80385	0.00504963	0.203888
Csf1	77.3356	1.94823	0.338711	2.79953	0.00511778	0.205646
Hmga2-ps1	757.772	-1.78737	0.282082	-2.79129	0.00524983	0.209943
Ccr1	86.6902	-3.67411	0.959749	-2.78626	0.00533207	0.212216
Fblim1	123.222	1.91503	0.330375	2.76968	0.00561118	0.222266
Ccl6	2314.25	-1.70607	0.255402	-2.76455	0.00570011	0.223669
Ptchd1	126.425	-2.1267	0.407501	-2.7649	0.00569399	0.223669
Gimap4	44.0754	3.48304	0.913781	2.71732	0.00658124	0.256875
Myo1b	189.286	-1.87933	0.323852	-2.71522	0.00662308	0.256875
Pabpc1	826.347	1.75436	0.277904	2.71445	0.00663856	0.256875
C2	129.751	3.20435	0.815415	2.70334	0.00686459	0.264397
Txn1	1110.29	1.72659	0.271267	2.6785	0.00739524	0.283529
Gdap10	74.5459	2.04672	0.391075	2.67652	0.00743914	0.28391
Cbfa2t3	77.054	-1.99089	0.375209	-2.64091	0.00826828	0.314031
Sncaip	66.2795	-2.1646	0.441224	-2.63947	0.00830352	0.314031
Ier2	94.1263	-1.97566	0.369944	-2.63731	0.00835657	0.314613
Pls3	85.2794	-2.29153	0.4903	-2.63417	0.00843439	0.316119
Lca5l	34.4991	-2.17729	0.449498	-2.61912	0.00881564	0.328934
Timp2	6333.51	1.54771	0.211496	2.58971	0.00960572	0.35682
Mdfic	41.1139	3.61426	1.01079	2.58635	0.00969972	0.358718
Nacc2	69.658	1.93951	0.365628	2.56959	0.0101818	0.374888
Siglece	208.624	-1.77177	0.300689	-2.56668	0.0102676	0.37639
Apoc4	99.2334	2.82166	0.712889	2.55533	0.0106089	0.3872
Gbp6	73.1677	3.0852	0.818496	2.54759	0.0108469	0.394167
C5ar1	1166.6	-1.55877	0.220471	-2.53443	0.0112631	0.407518
Ftl1	15007.7	1.66556	0.263577	2.52512	0.0115659	0.414021
H2-Oa	538.682	1.78117	0.309453	2.52434	0.0115914	0.414021
Rpl35	503.823	1.7358	0.29139	2.52514	0.0115651	0.414021
Abca9	818.424	-1.55353	0.219748	-2.51894	0.0117709	0.416868
S100a1	521.307	1.85549	0.339594	2.51915	0.011764	0.416868
Rpl39	211.265	1.69392	0.275754	2.51645	0.0118543	0.418053
Arhgap19	90.9111	1.90681	0.361255	2.51017	0.0120672	0.422
Cd274	197.887	1.78885	0.314091	2.51152	0.0120213	0.422
Fcgr4	1201.85	1.56139	0.224118	2.50487	0.0122496	0.423251
Myo1e	243.558	1.76023	0.303336	2.50622	0.012203	0.423251
Rpl41	1052.09	1.66255	0.26452	2.50472	0.0122549	0.423251
Fam102b	633.894	-1.64644	0.258351	-2.50219	0.0123429	0.424534
Lilr4b	93.3433	2.25599	0.507393	2.47538	0.0133093	0.455898
Slc16a7	80.908	-1.8927	0.362714	-2.46117	0.0138484	0.472428
Gsto1	566.54	1.61219	0.250293	2.44589	0.0144496	0.490934
Eif3f	376.535	1.63213	0.260291	2.42857	0.0151585	0.510866
Myo5a	346.655	1.68029	0.279993	2.42967	0.0151125	0.510866
Lrba	107.236	-2.13691	0.470121	-2.41833	0.0155918	0.523359
Parp14	404.479	1.60423	0.250377	2.41329	0.0158091	0.528529
Rab6b	77.8762	-2.02845	0.429953	-2.392	0.0167569	0.557984
Ly9	445.927	1.55969	0.23562	2.3754	0.0175298	0.581406
Mmp14	183.72	1.8557	0.362167	2.36273	0.0181408	0.599292
Cst3	214613	-1.61137	0.259453	-2.35638	0.0184538	0.607233
Shtn1	48.5685	2.42242	0.604072	2.35472	0.0185367	0.607567
Abcb4	52.4387	-2.17603	0.501019	-2.34727	0.0189113	0.615022
Gimap6	72.7985	-2.23858	0.527591	-2.34762	0.0188937	0.615022
Cdkn1c	28.8201	-2.24356	0.531015	-2.34185	0.0191887	0.616842
Mrc2	26.3947	-4	1.28002	-2.34371	0.0190928	0.616842
Tnfrsf17	69.4868	-1.91157	0.389109	-2.34272	0.0191438	0.616842
Rpl32l	105.077	1.75739	0.326407	2.32038	0.0203202	0.650715
Arvcf	38.7994	-2.11588	0.482296	-2.31369	0.0206848	0.652392
BC064078	90.4724	1.83733	0.3615	2.31628	0.0205433	0.652392
Klhl7	255.979	-1.61021	0.263702	-2.31401	0.0206673	0.652392
Rps19	937.183	1.59055	0.255084	2.31513	0.0206061	0.652392
Igf2bp2	61.6418	-1.97495	0.423096	-2.30433	0.0212043	0.666261
Scimp	276.204	1.81828	0.35533	2.30289	0.021285	0.666294
Zfp69	230.005	-1.69083	0.300929	-2.29567	0.0216947	0.676584
Gpnmb	791.347	2.90687	0.835006	2.28366	0.0223913	0.695711
Ecscr	910.756	-1.5683	0.250507	-2.26859	0.0232931	0.721051
Cd200r4	114.247	1.80525	0.357181	2.25445	0.0241679	0.745371
Optn	118.586	1.81123	0.360181	2.2523	0.0243035	0.746795
Slc29a1	435.303	-1.56637	0.253358	-2.23544	0.0253887	0.777285
Fundc2	160.163	1.69893	0.313675	2.2282	0.0258673	0.788929
Gaa	288.259	1.64924	0.291552	2.22684	0.0259578	0.788929
Apobec1	1206.17	1.38098	0.172095	2.21378	0.0268438	0.812902
Irs2	64.1704	2.05633	0.478489	2.20764	0.0272692	0.8228
Stk17b	206.703	-1.51389	0.233006	-2.20546	0.0274218	0.824429
Gng12	661.255	1.46351	0.210502	2.20193	0.0276705	0.828926
Arhgef7	104.418	1.71217	0.329435	2.16178	0.0306354	0.914468
Mov10	62.258	1.94456	0.439598	2.1487	0.0316582	0.938296
Rraga	91.4378	-1.78653	0.365997	-2.14902	0.0316329	0.938296
Lrguk	59.484	1.80558	0.375954	2.14278	0.0321311	0.948947
Bola2	399.184	1.62718	0.293875	2.13416	0.0328298	0.966167
Dab2	190.889	-2.60379	0.755229	-2.12358	0.033705	0.988445
0610009B22Rik	449.137	0.0801409	0.272063	0	1	1
0610010F05Rik	134.54	-0.583616	0.235669	0	1	1
0610010K14Rik	439.438	-0.223591	0.26007	0	1	1
0610012G03Rik	1008.57	0.933269	0.27245	0	1	1
0610030E20Rik	259.607	0.327494	0.229787	0	1	1
1110004F10Rik	545.585	-0.248082	0.197815	0	1	1
1110006O24Rik	69.1246	-0.167658	0.51026	0	1	1
1110008P14Rik	73.4692	0.828225	0.42122	0	1	1
1110012L19Rik	95.7144	-0.339973	0.316463	0	1	1
1110019D14Rik	74.6033	-0.769229	0.429829	0	1	1
1110032A03Rik	265.436	0.628122	0.269082	0	1	1
1110038B12Rik	39.1721	1.64356	0.533505	1.2063	0.227704	1
1110038F14Rik	254.79	0.0821951	0.293908	0	1	1
1110051M20Rik	83.1935	-0.327371	0.326	0	1	1
1110059E24Rik	183.08	-0.212956	0.289032	0	1	1
1110059G10Rik	371.255	0.201376	0.242614	0	1	1
1190007I07Rik	103.681	0.384872	0.420528	0	1	1
1300002E11Rik	82.9982	-0.402804	0.4337	0	1	1
1500011B03Rik	123.395	0.360167	0.347152	0	1	1
1500015A07Rik	60.0495	-0.512685	0.524638	0	1	1
1600010M07Rik	173.873	0.535051	0.30896	0	1	1
1600012H06Rik	255.107	-0.955338	0.281886	0	1	1
1600014C10Rik	330.427	0.175339	0.269234	0	1	1
1600020E01Rik	101.709	0.273823	0.274897	0	1	1
1700003F12Rik	69.6348	1.6569	0.432502	1.51885	0.128801	1
1700007L15Rik	36.0794	0.0706151	0.527953	0	1	1
1700017B05Rik	462.762	-0.318872	0.264422	0	1	1
1700029J07Rik	41.3518	0.803619	0.446512	0	1	1
1700037H04Rik	57.8288	0.75009	0.419356	0	1	1
1700066B19Rik	96.8869	-0.34428	0.465519	0	1	1
1700086O06Rik	51.1751	0.828626	0.511568	0	1	1
1700094D03Rik	57.751	0.977978	0.385011	0	1	1
1700096K18Rik	58.4965	0.736028	0.486598	0	1	1
1700123O20Rik	289.805	-0.396845	0.257327	0	1	1
1810013L24Rik	81.1608	0.18401	0.412776	0	1	1
1810014B01Rik	41.9781	0.0229466	0.416126	0	1	1
1810026B05Rik	398.78	0.134351	0.259458	0	1	1
1810030O07Rik	257.401	-0.388908	0.235233	0	1	1
1810037I17Rik	653.487	0.507476	0.30118	0	1	1
1810058I24Rik	584.669	0.690401	0.267849	0	1	1
2010315B03Rik	253.329	-0.227793	0.231763	0	1	1
2010320M18Rik	113.773	0.572809	0.370534	0	1	1
2210016F16Rik	528.395	-0.221487	0.225445	0	1	1
2210016L21Rik	162.36	0.0520718	0.312697	0	1	1
2210408F21Rik	48.6072	-0.0996153	0.483636	0	1	1
2210408I21Rik	61.6812	-0.459877	0.860906	0	1	1
2300009A05Rik	97.6005	0.179327	0.345474	0	1	1
2310001H17Rik	83.2887	1.59211	0.453694	1.30508	0.191865	1
2310009B15Rik	44.5209	0.326759	0.393159	0	1	1
2310011J03Rik	121.619	-0.383032	0.321735	0	1	1
2310015A10Rik	56.7341	0.773204	0.466572	0	1	1
2310033P09Rik	331.919	-0.258937	0.316545	0	1	1
2310039H08Rik	258.798	0.286701	0.329247	0	1	1
2310040G24Rik	175.571	0.418422	0.28947	0	1	1
2310057M21Rik	67.6561	-0.612178	0.454384	0	1	1
2310061I04Rik	76.8919	-0.113935	0.362796	0	1	1
2410002F23Rik	45.6346	-0.479328	0.401711	0	1	1
2410004B18Rik	178.35	-0.721292	0.32786	0	1	1
2410022M11Rik	48.382	-0.888997	0.379977	0	1	1
2410131K14Rik	57.305	-0.925597	0.471398	0	1	1
2510002D24Rik	205.731	-0.0477758	0.281712	0	1	1
2510009E07Rik	258.831	-0.638852	0.278504	0	1	1
2510039O18Rik	142.811	0.575137	0.316603	0	1	1
2610001J05Rik	517.92	0.0427925	0.282415	0	1	1
2610002M06Rik	64.4895	-0.29183	0.312073	0	1	1
2610008E11Rik	63.8977	0.0864676	0.385637	0	1	1
2610024D14Rik	55.1114	0.28253	0.550073	0	1	1
2610044O15Rik8	59.7449	-0.348494	0.357736	0	1	1
2610203C22Rik	134.44	-0.897063	0.322239	0	1	1
2610301B20Rik	116.825	-0.408584	0.326661	0	1	1
2610306M01Rik	59.6681	0.00797863	0.443467	0	1	1
2610507B11Rik	167.135	0.144961	0.272871	0	1	1
2610507I01Rik	83.283	0.0724171	0.352505	0	1	1
2610524H06Rik	94.5135	-0.135359	0.346478	0	1	1
2610528A11Rik	101.254	-0.946987	0.363954	0	1	1
2700046G09Rik	36.6452	0.245819	0.544433	0	1	1
2700049A03Rik	114.111	-0.0225753	0.288976	0	1	1
2700062C07Rik	225.22	-0.0872019	0.276767	0	1	1
2700097O09Rik	70.075	0.0657564	0.326237	0	1	1
2810001G20Rik	54.2166	0.439916	0.379739	0	1	1
2810002D19Rik	70.9218	-0.692959	0.399609	0	1	1
2810004N23Rik	159.574	-0.0761419	0.342975	0	1	1
2810006K23Rik	110.747	-0.607916	0.380851	0	1	1
2810013P06Rik	206.1	-0.200718	0.285839	0	1	1
2810025M15Rik	231.196	0.0663319	0.278693	0	1	1
2810414N06Rik	46.7611	-0.66188	0.442276	0	1	1
2900076A07Rik	117.865	0.147564	0.408712	0	1	1
2900093K20Rik	140.919	0.182382	0.387526	0	1	1
2900097C17Rik	42.6866	-0.11897	0.35823	0	1	1
3110009E18Rik	42.9512	-0.302731	0.585262	0	1	1
3110040N11Rik	138.145	0.769086	0.288464	0	1	1
3110056K07Rik	162.53	-0.385283	0.308547	0	1	1
3110082I17Rik	71.8171	-0.213445	0.304159	0	1	1
3830403N18Rik	71.7047	-0.847148	1.71276	0	1	1
3830406C13Rik	222.411	0.407023	0.249347	0	1	1
4632415L05Rik	109.238	-0.240726	0.443635	0	1	1
4632427E13Rik	123.465	-0.645266	0.311875	0	1	1
4833411C07Rik	142.079	0.442598	0.370742	0	1	1
4833417C18Rik	55.9619	0.031117	0.487153	0	1	1
4833420G17Rik	364.918	0.0377875	0.210355	0	1	1
4833438C02Rik	47.249	-0.0573638	0.437718	0	1	1
4833439L19Rik	252.134	-0.835868	0.346578	0	1	1
4921524J17Rik	115.161	0.751114	0.453236	0	1	1
4930402H24Rik	37.5888	1.01351	0.547031	0.0246946	0.980299	1
4930453N24Rik	137.561	-0.916917	0.272443	0	1	1
4930481A15Rik	68.0421	0.128292	0.375362	0	1	1
4930503L19Rik	60.3322	-0.136411	0.381418	0	1	1
4930523C07Rik	41.5168	0.0302777	0.491708	0	1	1
4930526I15Rik	70.9672	0.577588	0.390455	0	1	1
4930594C11Rik	71.0799	-0.36403	0.463067	0	1	1
4931406C07Rik	80.5389	0.386817	0.359737	0	1	1
4931406P16Rik	110.691	0.233717	0.317215	0	1	1
4932438A13Rik	375.607	0.876004	0.238802	0	1	1
4933412E12Rik	86.6001	0.086372	0.332388	0	1	1
4933421O10Rik	100.635	1.40296	0.343288	1.17382	0.240466	1
4933427D14Rik	88.7723	-0.185862	0.520013	0	1	1
4933434E20Rik	291.879	-0.255563	0.225234	0	1	1
4933439C10Rik	95.8807	-0.0936901	0.359904	0	1	1
5031439G07Rik	96.9343	0.131627	0.39304	0	1	1
5430405H02Rik	243.386	0.646018	0.355538	0	1	1
5430416N02Rik	38.5958	0.019062	0.509225	0	1	1
5430427O19Rik	659.932	-0.23059	0.254949	0	1	1
5530601H04Rik	106.109	-0.370999	0.268939	0	1	1
5730455P16Rik	99.405	-0.309061	0.309987	0	1	1
5830454E08Rik	42.2802	-0.0270274	0.512674	0	1	1
6030458C11Rik	195.849	0.0365093	0.273241	0	1	1
6330407A03Rik	155.868	0.529287	0.617497	0	1	1
6330418K02Rik	40.0448	-1.11811	0.462486	-0.255378	0.798431	1
9130023H24Rik	37.2042	0.0661706	0.455179	0	1	1
9130401M01Rik	87.366	-0.0283386	0.371043	0	1	1
9330133O14Rik	83.1066	-0.72065	0.366869	0	1	1
9430015G10Rik	32.0856	-1.63717	0.493091	-1.29219	0.196293	1
9430038I01Rik	95.8049	0.122168	0.340925	0	1	1
9430060I03Rik	50.572	0.417796	0.427613	0	1	1
9530068E07Rik	524.075	-0.427592	0.289183	0	1	1
9630028I04Rik	70.2859	0.00896351	0.355474	0	1	1
9930021J03Rik	131.689	0.670185	0.319375	0	1	1
A130010J15Rik	61.1081	-0.276111	0.382981	0	1	1
A230072C01Rik	42.0916	-0.160382	0.521834	0	1	1
A430005L14Rik	303.323	-0.306657	0.270274	0	1	1
A430033K04Rik	33.3084	-1.62285	0.615974	-1.01116	0.31194	1
A430046D13Rik	53.5016	-0.0250552	0.444466	0	1	1
A630001G21Rik	256.394	0.0913934	0.288984	0	1	1
A630066F11Rik	50.697	-0.89202	0.426641	0	1	1
A630072M18Rik	73.2628	0.540778	0.40349	0	1	1
A730063M14Rik	137.819	0.310977	0.365906	0	1	1
A930003A15Rik	80.2812	0.395525	0.839926	0	1	1
A930005H10Rik	108.618	0.602428	0.369185	0	1	1
A930013F10Rik	65.6619	0.399068	0.353959	0	1	1
AI413582	639.425	0.828839	0.251233	0	1	1
AI467606	175.657	-0.867088	0.320926	0	1	1
AI597479	67.2325	-0.445045	0.394569	0	1	1
AI837181	93.0026	0.086349	0.304629	0	1	1
AI847159	76.2111	-0.530357	0.536701	0	1	1
AI987944	232.357	-0.863467	0.268896	0	1	1
AU022252	59.6175	-0.343704	0.398007	0	1	1
AU022793	73.6076	-0.863965	0.334162	0	1	1
AU040320	105.05	0.0656514	0.352847	0	1	1
AU041133	179.688	-0.0236644	0.340586	0	1	1
AW146154	90.1231	-0.184961	0.299326	0	1	1
AW209491	146.221	-1.14647	0.411839	-0.35564	0.72211	1
AW549877	360.045	0.0155875	0.236889	0	1	1
AW554918	58.413	-0.548701	0.393133	0	1	1
Aaas	78.3199	0.0553898	0.313672	0	1	1
Aagab	222.773	0.18513	0.254956	0	1	1
Aak1	85.849	0.285092	0.436355	0	1	1
Aamdc	171.434	0.273724	0.280438	0	1	1
Aamp	529.834	-0.504801	0.232314	0	1	1
Aar2	98.998	-0.296073	0.474947	0	1	1
Aars	338.235	-0.10154	0.275673	0	1	1
Aarsd1	157.057	-0.0538512	0.303309	0	1	1
Aasdh	40.3822	-0.261399	0.470477	0	1	1
Aasdhppt	229.717	-0.0869106	0.266103	0	1	1
Aatf	157.112	-0.742346	0.277688	0	1	1
Abca2	48.0802	0.424223	0.57461	0	1	1
Abca4	36.6313	0.61773	0.481876	0	1	1
Abca7	52.0323	0.273405	0.362466	0	1	1
Abcb10	47.4693	-0.139766	0.441201	0	1	1
Abcb1b	104.263	-0.359006	0.306183	0	1	1
Abcb7	54.8863	0.312683	0.436151	0	1	1
Abcc1	65.5812	-0.548447	0.37915	0	1	1
Abcc10	58.004	0.431902	0.465799	0	1	1
Abcc3	153.349	0.533661	0.356809	0	1	1
Abcc4	31.926	0.806274	0.538036	0	1	1
Abcc5	245.886	0.195391	0.255996	0	1	1
Abcd1	106	-0.0700235	0.347937	0	1	1
Abcd2	537.044	-0.147282	0.212341	0	1	1
Abcd3	184.858	-0.70675	0.302088	0	1	1
Abcd4	43.1333	-0.158594	0.582307	0	1	1
Abce1	266.164	-0.579226	0.230749	0	1	1
Abcf1	402.012	0.199785	0.226528	0	1	1
Abcf2	137.674	-0.278244	0.369955	0	1	1
Abcf3	176.929	-0.324529	0.367176	0	1	1
Abcg2	185.4	-0.559956	0.283169	0	1	1
Abhd10	110.451	0.210203	0.349069	0	1	1
Abhd11	160.551	-0.487681	0.267505	0	1	1
Abhd11os	33.7015	2.0356	0.613645	1.68763	0.0914831	1
Abhd12	2643.61	-0.59187	0.187646	0	1	1
Abhd13	125.524	-0.057271	0.377144	0	1	1
Abhd14a	47.0967	-0.600052	0.463659	0	1	1
Abhd14b	42.3698	-0.973357	0.429409	0	1	1
Abhd15	114.724	-1.11593	0.372616	-0.311132	0.7557	1
Abhd16a	225.38	-0.323347	0.283127	0	1	1
Abhd17a	149.959	-0.0990742	0.27973	0	1	1
Abhd17b	85.5283	-0.201342	0.322032	0	1	1
Abhd17c	172.358	-0.379092	0.362366	0	1	1
Abhd4	151.01	-0.531714	0.341535	0	1	1
Abhd5	85.5415	-0.196775	0.36333	0	1	1
Abhd6	608.04	-0.301866	0.283737	0	1	1
Abi1	424.004	-0.283999	0.250241	0	1	1
Abi2	47.836	-0.531041	0.434664	0	1	1
Abi3	1193.06	-1.3027	0.208792	-1.44977	0.147124	1
Abitram	59.9263	0.209095	0.408533	0	1	1
Abl1	160.618	-0.0335991	0.297616	0	1	1
Abl2	120.309	0.404415	0.360305	0	1	1
Ablim1	38.0056	-0.45256	0.551297	0	1	1
Abr	254.554	1.1596	0.294483	0.541954	0.58785	1
Abracl	542.728	0.882134	0.293209	0	1	1
Abraxas1	126.03	-0.545481	0.279853	0	1	1
Abraxas2	313.695	-0.147879	0.277753	0	1	1
Abt1	132.078	-0.715004	0.30078	0	1	1
Abtb1	91.1262	-0.12239	0.362213	0	1	1
Acaa1a	134.027	0.461378	0.260505	0	1	1
Acaa2	182.575	0.00819916	0.27676	0	1	1
Acad8	115.112	-0.332804	0.337128	0	1	1
Acad9	75.42	-0.477627	0.330365	0	1	1
Acadl	269.724	0.166907	0.235886	0	1	1
Acadm	478.968	-0.426562	0.22305	0	1	1
Acadsb	181.935	-0.189356	0.285241	0	1	1
Acadvl	113.694	-0.525756	0.316753	0	1	1
Acap2	1035.05	0.299644	0.233925	0	1	1
Acat1	337.054	-0.810413	0.206871	0	1	1
Acat2	40.6204	-1.51967	0.485308	-1.0708	0.284258	1
Acbd3	428.347	0.039198	0.239724	0	1	1
Acbd5	240.677	0.195276	0.257821	0	1	1
Acbd6	121.767	0.663429	0.329333	0	1	1
Accs	123.31	-0.0943594	0.259361	0	1	1
Acd	115.654	-0.0869955	0.39748	0	1	1
Acer3	1564.71	-0.75197	0.221707	0	1	1
Acin1	409.719	0.235432	0.275951	0	1	1
Acly	264.884	0.13453	0.305668	0	1	1
Aco1	67.945	0.358513	0.349262	0	1	1
Aco2	162.868	0.416531	0.311472	0	1	1
Acot10	75.5501	0.991041	0.339934	0	1	1
Acot13	629.838	0.563459	0.280162	0	1	1
Acot7	106.93	-0.41413	0.295853	0	1	1
Acot8	40.4947	0.107236	0.437235	0	1	1
Acot9	406.623	0.992024	0.249126	0	1	1
Acox1	101.371	0.470253	0.354092	0	1	1
Acox3	279.883	0.345425	0.284389	0	1	1
Acp1	71.2731	-0.0649483	0.322751	0	1	1
Acp2	642.041	0.14037	0.193504	0	1	1
Acp6	117.243	-0.674219	0.364813	0	1	1
Acsl1	124.024	0.220754	0.297875	0	1	1
Acsl3	42.9551	-1.26972	0.5097	-0.529177	0.596683	1
Acsl4	238.879	0.102599	0.256004	0	1	1
Acsl5	414.472	-0.271693	0.257872	0	1	1
Acss1	140.134	0.442086	0.370697	0	1	1
Actb	12093.7	-0.243224	0.16076	0	1	1
Actg1	46.6616	-1.25492	0.431627	-0.590591	0.554794	1
Actl6a	165.534	-0.558891	0.274759	0	1	1
Actn4	87.8795	0.324711	0.410427	0	1	1
Actr10	348.184	-0.383121	0.259532	0	1	1
Actr1a	126.226	-0.67153	0.37284	0	1	1
Actr1b	70.5981	-0.623871	0.381872	0	1	1
Actr2	578.141	0.489128	0.184511	0	1	1
Actr3	526.338	-0.242627	0.221079	0	1	1
Actr5	48.6604	-0.780807	0.517029	0	1	1
Actr6	245.894	0.186305	0.359653	0	1	1
Actr8	143.595	-0.36552	0.335437	0	1	1
Acvr1	87.6057	-0.898811	0.349378	0	1	1
Acvr2a	60.0167	-0.923541	0.36407	0	1	1
Acvr2b	84.7068	0.248558	0.43044	0	1	1
Acvrl1	124.332	-0.627125	0.339119	0	1	1
Acyp1	150.403	0.499649	0.39028	0	1	1
Adal	48.068	0.00657089	0.517226	0	1	1
Adam10	1254.86	-0.00550832	0.200612	0	1	1
Adam15	201.794	-0.313992	0.259711	0	1	1
Adam17	586.049	0.150117	0.243206	0	1	1
Adam3	33.6127	-1.30399	0.429208	-0.708267	0.47878	1
Adam9	168.043	0.119995	0.350475	0	1	1
Adap1	82.9061	0.947235	0.412597	0	1	1
Adap2	459.256	0.214255	0.223098	0	1	1
Adar	133.204	1.10908	0.331055	0.329501	0.741777	1
Adck1	42.649	-0.651124	0.50026	0	1	1
Adck2	65.3308	0.215816	0.416034	0	1	1
Adck5	43.8291	-0.344673	0.452686	0	1	1
Adcy7	499.262	0.66317	0.214176	0	1	1
Adcy9	46.8523	-0.45124	0.499273	0	1	1
Add1	279.267	-0.0854636	0.302	0	1	1
Add3	117.904	-1.15327	0.254329	-0.602652	0.54674	1
Adgre1	4324.83	1.49772	0.265274	1.87625	0.0606214	1
Adgrg1	459.219	-1.38159	0.267128	-1.42847	0.153156	1
Adh5	579.193	-0.0403662	0.229157	0	1	1
Adi1	362.154	0.376621	0.236362	0	1	1
Adipor1	910.37	0.329654	0.219053	0	1	1
Adipor2	202.446	0.0941716	0.288821	0	1	1
Adk	60.9844	-0.937481	0.41347	0	1	1
Ado	74.0542	-0.970129	0.397632	0	1	1
Adora3	131.677	-1.00513	0.408225	-0.0125662	0.989974	1
Adpgk	37.9937	-0.538798	0.533499	0	1	1
Adprh	276.218	-0.700478	0.260849	0	1	1
Adprhl2	73.5776	-0.675879	0.379886	0	1	1
Adprm	142.464	-0.50237	0.322154	0	1	1
Adrb1	56.7122	-1.9558	0.451407	-2.11737	0.0342281	1
Adrm1	84.817	-0.154769	0.316925	0	1	1
Adsl	141.125	-0.624558	0.297478	0	1	1
Adss	144.48	-0.819725	0.311109	0	1	1
Adssl1	60.2725	-0.0787311	0.503386	0	1	1
Aebp2	103.967	0.420456	0.340675	0	1	1
Afap1	55.1055	0.621956	0.431244	0	1	1
Afdn	65.9383	-0.308589	0.44755	0	1	1
Aff1	95.4527	0.487112	0.347053	0	1	1
Aff4	196.963	-0.135046	0.292183	0	1	1
Afg3l1	110.466	0.4464	0.285676	0	1	1
Afg3l2	107.845	-0.0270243	0.40153	0	1	1
Afmid	44.2619	0.214423	0.374131	0	1	1
Afp	183.696	0.845683	0.363093	0	1	1
Aftph	435.088	0.0908742	0.220452	0	1	1
Aga	819.597	-0.0978436	0.227564	0	1	1
Agbl3	52.8131	-0.0471146	0.525123	0	1	1
Agfg1	235.13	-0.0601586	0.207707	0	1	1
Agfg2	44.8996	0.903876	0.511107	0	1	1
Aggf1	220.234	0.299409	0.224914	0	1	1
Agk	43.7463	-0.606124	0.454006	0	1	1
Agl	63.9446	0.568613	0.357119	0	1	1
Ago1	161.483	0.585284	0.334602	0	1	1
Ago3	148.342	0.247053	0.310356	0	1	1
Ago4	38.9451	-0.277126	0.505958	0	1	1
Agpat2	124.586	-1.38591	0.307101	-1.25663	0.208887	1
Agpat3	268.696	-0.336899	0.25257	0	1	1
Agpat5	370.424	0.364441	0.235282	0	1	1
Agps	289.416	-0.000373231	0.267817	0	1	1
Agtpbp1	58.6796	0.418516	0.474258	0	1	1
Agtrap	148.911	0.294877	0.249429	0	1	1
Ahctf1	81.8412	-0.350572	0.409675	0	1	1
Ahcyl1	152.703	0.249504	0.356477	0	1	1
Ahi1	81.8471	0.415526	0.350858	0	1	1
Ahsa1	373.427	-0.110716	0.202485	0	1	1
Ahsa2	87.5134	-0.1553	0.382436	0	1	1
Aida	45.7785	0.777446	0.463608	0	1	1
Aif1	14427.1	1.32628	0.287745	1.13392	0.256826	1
Aifm1	169.594	0.250637	0.27258	0	1	1
Aig1	252.29	0.956095	0.234985	0	1	1
Aim2	327.572	0.59343	0.230639	0	1	1
Aimp1	250.72	0.939001	0.276512	0	1	1
Aimp2	198.343	-0.308119	0.339686	0	1	1
Aip	426.107	-0.320241	0.257019	0	1	1
Aipl1	61.5329	-0.418417	0.482177	0	1	1
Ak1	118.776	-0.365504	0.316803	0	1	1
Ak2	421.368	0.870113	0.229344	0	1	1
Ak3	106.024	-0.731703	0.401291	0	1	1
Ak6	155.042	0.264609	0.346403	0	1	1
Akap10	108.567	0.00604028	0.325303	0	1	1
Akap11	85.7373	0.0991224	0.318785	0	1	1
Akap13	627.558	0.922565	0.192214	0	1	1
Akap7	93.3701	0.316208	0.308325	0	1	1
Akap8	329.404	0.230204	0.233641	0	1	1
Akap8l	566.123	0.362744	0.271128	0	1	1
Akap9	1013.45	0.47245	0.256902	0	1	1
Akip1	377.203	0.641018	0.260915	0	1	1
Akirin1	367.494	0.360434	0.204981	0	1	1
Akirin2	236.858	-0.653169	0.240613	0	1	1
Akna	158.467	-0.126626	0.288956	0	1	1
Akr1a1	2635.93	0.707036	0.207304	0	1	1
Akr1b10	520.717	0.374796	0.212367	0	1	1
Akr1e1	226.66	0.111237	0.238662	0	1	1
Akr7a5	60.2383	-0.816013	0.393266	0	1	1
Akt1	179.379	-0.654956	0.366277	0	1	1
Akt3	47.3339	0.466191	0.540656	0	1	1
Aktip	183.09	-0.533668	0.266917	0	1	1
Alad	97.6542	-0.324498	0.351007	0	1	1
Alas1	507.623	0.513427	0.228567	0	1	1
Aldh16a1	55.9174	1.29408	0.502941	0.584721	0.558735	1
Aldh2	46.7946	0.0180912	0.61211	0	1	1
Aldh3a2	125.378	0.00964432	0.341423	0	1	1
Aldh3b1	83.531	-0.638801	0.420009	0	1	1
Aldh6a1	80.0081	-0.617994	0.379919	0	1	1
Aldh7a1	68.4061	0.103705	0.339831	0	1	1
Aldh9a1	125.569	-0.0199124	0.291079	0	1	1
Aldoa	2232.73	0.745775	0.200061	0	1	1
Aldoart1	46.822	0.666836	0.440694	0	1	1
Aldoc	87.7718	-0.395193	0.679838	0	1	1
Alg1	140.987	-0.631806	0.336626	0	1	1
Alg11	147.996	-0.737512	0.284996	0	1	1
Alg12	38.0779	0.11205	0.488713	0	1	1
Alg13	60.6928	0.82346	0.390732	0	1	1
Alg14	151.24	0.163418	0.345647	0	1	1
Alg2	91.7269	-0.790148	0.298021	0	1	1
Alg3	237.214	-0.848126	0.321525	0	1	1
Alg5	1137.36	-0.302964	0.226938	0	1	1
Alg6	115.785	0.192333	0.364578	0	1	1
Alg8	235.166	-0.664265	0.261073	0	1	1
Alg9	83.7646	-0.46636	0.33038	0	1	1
Alkbh1	96.1552	0.083334	0.331291	0	1	1
Alkbh2	254.553	0.918947	0.257739	0	1	1
Alkbh3	192.376	-0.188276	0.258806	0	1	1
Alkbh4	49.2535	-0.929632	0.495375	0	1	1
Alkbh5	62.0206	1.11842	0.471307	0.251266	0.801609	1
Alkbh6	282.076	-0.226407	0.285845	0	1	1
Alkbh7	178.202	-0.190653	0.365026	0	1	1
Alkbh8	48.4219	-0.245297	0.493486	0	1	1
Alox5ap	2643.15	-0.802871	0.210263	0	1	1
Alyref	271.108	-0.604468	0.23268	0	1	1
Alyref2	142.245	-0.529892	0.341066	0	1	1
Amacr	60.3015	-0.649519	0.453216	0	1	1
Ambra1	39.462	0.475956	0.547591	0	1	1
Amdhd2	205.334	1.02764	0.265956	0.103916	0.917236	1
Amer1	65.562	-0.0188514	0.312802	0	1	1
Amfr	242.429	-0.5756	0.283105	0	1	1
Ammecr1l	123.263	0.0673911	0.341842	0	1	1
Amn1	109.392	0.155925	0.363829	0	1	1
Ampd3	60.756	-0.660935	0.406271	0	1	1
Amz1	179.453	1.0359	0.35361	0.101532	0.919128	1
Amz2	186.348	0.225116	0.294971	0	1	1
Anapc1	147.826	0.464901	0.271543	0	1	1
Anapc10	237.494	0.307398	0.317111	0	1	1
Anapc11	415.807	0.48165	0.217112	0	1	1
Anapc13	653.031	0.98093	0.281276	0	1	1
Anapc15	108.27	1.13787	0.332279	0.414922	0.678199	1
Anapc16	295.76	-0.111093	0.248908	0	1	1
Anapc2	202.304	-0.0123177	0.255232	0	1	1
Anapc4	254.043	-0.157299	0.234179	0	1	1
Anapc5	375.896	-0.299764	0.272483	0	1	1
Anapc7	65.1554	-0.174687	0.472041	0	1	1
Ang	1179.41	-0.10577	0.294287	0	1	1
Angel2	367.576	-0.0165665	0.214254	0	1	1
Ank	67.8131	-0.065734	0.435892	0	1	1
Ank2	99.532	-0.959727	0.337378	0	1	1
Ankfy1	174.408	0.376594	0.280298	0	1	1
Ankhd1	268.025	0.784235	0.288546	0	1	1
Ankib1	81.522	0.363425	0.384534	0	1	1
Ankle2	381.339	0.218283	0.240952	0	1	1
Ankmy2	96.0022	-0.249305	0.374633	0	1	1
Ankra2	297.816	0.440183	0.277159	0	1	1
Ankrd10	294.14	-0.468516	0.238217	0	1	1
Ankrd11	517.675	0.309566	0.200081	0	1	1
Ankrd12	477.079	0.67065	0.274139	0	1	1
Ankrd13a	210.556	-0.285836	0.321736	0	1	1
Ankrd13c	71.9776	0.206803	0.40166	0	1	1
Ankrd16	114.716	0.524728	0.353393	0	1	1
Ankrd17	241.89	0.580234	0.261783	0	1	1
Ankrd26	112.738	0.214069	0.320735	0	1	1
Ankrd27	87.2993	-0.30655	0.347723	0	1	1
Ankrd39	61.2059	0.126346	0.368881	0	1	1
Ankrd40	111.349	0.130819	0.300079	0	1	1
Ankrd44	442.745	-0.233459	0.226047	0	1	1
Ankrd46	138.873	-0.834349	0.329973	0	1	1
Ankrd49	233.012	-0.0978333	0.242211	0	1	1
Ankrd54	47.3364	-0.703032	0.430844	0	1	1
Anks1	66.0264	0.0874602	0.350731	0	1	1
Anks3	120.679	0.228987	0.394493	0	1	1
Ankzf1	69.8607	0.278533	0.363539	0	1	1
Ano10	100.671	-0.281305	0.367256	0	1	1
Ano6	338.273	0.184889	0.309039	0	1	1
Ano7	77.7651	-0.955533	0.397399	0	1	1
Anp32a	328.507	0.0572805	0.305168	0	1	1
Anp32b	199.304	0.252098	0.259367	0	1	1
Anp32e	194.388	-0.151942	0.264157	0	1	1
Anxa2	149.845	0.557319	0.336137	0	1	1
Anxa3	3607.82	-0.894249	0.175505	0	1	1
Anxa4	355.825	0.868246	0.225806	0	1	1
Anxa5	845.974	0.767582	0.230014	0	1	1
Anxa6	139.587	-0.610877	0.327579	0	1	1
Anxa7	212.945	-0.0633678	0.262484	0	1	1
Aoah	138.102	2.1505	0.627318	1.83399	0.0666547	1
Aopep	152.149	0.0571264	0.278779	0	1	1
Ap1ar	91.8922	0.165365	0.306301	0	1	1
Ap1b1	142.008	0.292139	0.284109	0	1	1
Ap1g1	193.628	0.53493	0.341791	0	1	1
Ap1g2	47.3146	-0.360621	0.469435	0	1	1
Ap1m1	203.065	-0.846488	0.261342	0	1	1
Ap1s1	158.345	-0.234497	0.265289	0	1	1
Ap1s2	306.14	-0.382536	0.208941	0	1	1
Ap2a2	153.535	-0.0599236	0.315843	0	1	1
Ap2b1	93.78	0.143664	0.295262	0	1	1
Ap2m1	151.895	-0.446292	0.324453	0	1	1
Ap2s1	575.658	0.431558	0.263488	0	1	1
Ap3b1	302.236	0.481334	0.216381	0	1	1
Ap3d1	257.027	0.839701	0.261196	0	1	1
Ap3m1	148.935	-0.666057	0.326534	0	1	1
Ap3m2	96.1351	0.083116	0.335879	0	1	1
Ap3s1	85.4963	0.587167	0.282555	0	1	1
Ap3s2	87.1759	0.058125	0.336154	0	1	1
Ap4b1	68.0382	-0.60107	0.373601	0	1	1
Ap4e1	60.7897	0.561106	0.385462	0	1	1
Ap4s1	178.509	-0.388533	0.299695	0	1	1
Ap5m1	140.888	-0.757204	0.343719	0	1	1
Ap5s1	108.61	0.258717	0.344668	0	1	1
Ap5z1	50.9088	1.4544	0.477524	0.951571	0.341315	1
Apaf1	52.3219	0.614177	0.448214	0	1	1
Apbb1ip	1005.31	-0.802224	0.198661	0	1	1
Apbb2	180.246	0.672769	0.30149	0	1	1
Apc	254.173	0.221758	0.304179	0	1	1
Apeh	101.963	0.966296	0.320809	0	1	1
Apex1	431.422	-0.247784	0.262258	0	1	1
Aph1c	46.8574	1.69491	0.442857	1.56915	0.116612	1
Api5	248.376	-0.38774	0.324716	0	1	1
Apip	210.426	0.421883	0.287002	0	1	1
Aplp2	981.997	0.697382	0.191752	0	1	1
Apmap	157.692	-0.192753	0.319949	0	1	1
Apobec3	442.791	0.636676	0.284653	0	1	1
Apobr	39.378	-0.409653	0.499999	0	1	1
Apof	35.5587	1.86579	0.595356	1.45424	0.145879	1
Apool	156.47	0.351529	0.334497	0	1	1
Apopt1	199.477	0.303114	0.261067	0	1	1
App	427.966	0.830683	0.253149	0	1	1
Appbp2	158.9	-1.12312	0.310421	-0.396628	0.691642	1
Appl1	288.713	-0.0231752	0.271604	0	1	1
Appl2	207.855	0.466294	0.274877	0	1	1
Aprt	412.908	1.31595	0.226022	1.39789	0.162147	1
Aptx	167.36	0.466473	0.258598	0	1	1
Aqr	176.001	0.132581	0.258307	0	1	1
Araf	255.51	-0.613608	0.236417	0	1	1
Arap1	209.877	0.864833	0.239631	0	1	1
Arap3	86.1312	-0.723076	0.367562	0	1	1
Arcn1	382.994	-0.774406	0.26463	0	1	1
Arel1	100.843	1.56591	0.337402	1.67726	0.0934915	1
Arf1	811.944	-0.489595	0.20264	0	1	1
Arf2	271.356	-0.750276	0.270642	0	1	1
Arf3	146.152	1.60176	0.330916	1.81846	0.0689945	1
Arf4	1032.63	-0.564585	0.209874	0	1	1
Arf5	343.938	-0.163219	0.212331	0	1	1
Arf6	230.443	-0.0187406	0.231215	0	1	1
Arfgap1	81.9776	0.143427	0.319995	0	1	1
Arfgap3	79.7079	0.424875	0.404302	0	1	1
Arfgef1	171.633	1.05859	0.287315	0.203918	0.838417	1
Arfgef2	71.0591	1.21844	0.406325	0.53761	0.590846	1
Arfip1	156.98	-0.243847	0.300906	0	1	1
Arfrp1	172.178	-0.0210363	0.245379	0	1	1
Arglu1	493.795	0.0119171	0.244562	0	1	1
Arhgap1	112.946	-0.469395	0.406617	0	1	1
Arhgap11a	65.6154	0.152977	0.432845	0	1	1
Arhgap12	333.354	-0.772943	0.216857	0	1	1
Arhgap15	518.895	0.344939	0.245277	0	1	1
Arhgap17	336.609	0.0307365	0.232765	0	1	1
Arhgap18	110.875	-0.440438	0.296993	0	1	1
Arhgap22	167.615	-0.070948	0.279009	0	1	1
Arhgap24	186.984	1.05842	0.249134	0.234499	0.814597	1
Arhgap25	337.799	0.102302	0.275534	0	1	1
Arhgap27	189.267	0.552232	0.303383	0	1	1
Arhgap30	346.39	0.35911	0.240624	0	1	1
Arhgap31	161.33	-0.23998	0.398595	0	1	1
Arhgap39	114.949	0.190949	0.269848	0	1	1
Arhgap4	264.61	0.257429	0.261297	0	1	1
Arhgap45	1071.43	0.0249152	0.23058	0	1	1
Arhgap5	2157.46	-1.25389	0.187664	-1.35291	0.176085	1
Arhgap9	220.901	-0.10159	0.288733	0	1	1
Arhgdia	825.303	-0.203511	0.265123	0	1	1
Arhgdib	5170.32	0.0860843	0.229256	0	1	1
Arhgef1	225.416	0.265063	0.230951	0	1	1
Arhgef12	94.8055	1.03192	0.426795	0.0747943	0.940378	1
Arhgef18	56.0832	0.839297	0.358116	0	1	1
Arhgef2	236.883	0.497182	0.217977	0	1	1
Arhgef3	78.2687	0.135786	0.414978	0	1	1
Arhgef40	107.253	-0.722742	0.472172	0	1	1
Arhgef6	285.537	-0.339268	0.211847	0	1	1
Arid1a	443.49	-0.0641336	0.255066	0	1	1
Arid1b	95.3263	0.625229	0.356958	0	1	1
Arid2	162.734	0.220948	0.324768	0	1	1
Arid3a	108.373	-0.0331644	0.361292	0	1	1
Arid3b	105.829	-0.429837	0.358992	0	1	1
Arid4a	714.486	0.299118	0.202283	0	1	1
Arid4b	496.432	0.348896	0.236958	0	1	1
Arid5a	106.971	0.221165	0.353086	0	1	1
Arid5b	329.629	1.07275	0.269371	0.270081	0.787098	1
Arih1	69.6382	-0.220504	0.373065	0	1	1
Arih2	90.3393	0.307151	0.303653	0	1	1
Arl1	112.353	-0.548148	0.353958	0	1	1
Arl10	93.7016	-1.17039	0.345131	-0.493707	0.621513	1
Arl11	379.236	-0.228697	0.208302	0	1	1
Arl13b	71.1196	0.45634	0.339251	0	1	1
Arl14ep	187.334	-0.471254	0.233664	0	1	1
Arl15	56.7247	-0.690464	0.413921	0	1	1
Arl16	105.309	-0.877855	0.494532	0	1	1
Arl2	235.061	0.344878	0.280966	0	1	1
Arl2bp	45.8128	-0.562247	0.550732	0	1	1
Arl3	119.64	0.0633376	0.283377	0	1	1
Arl4a	93.3419	-0.363054	0.348122	0	1	1
Arl4c	203.011	0.456801	0.302614	0	1	1
Arl5a	113.583	0.152179	0.270767	0	1	1
Arl5b	45.6095	0.195592	0.475683	0	1	1
Arl5c	136.326	1.49389	0.304008	1.6246	0.104248	1
Arl6	83.1114	0.221426	0.392652	0	1	1
Arl6ip1	2976.96	0.184716	0.177686	0	1	1
Arl6ip4	216.161	0.665031	0.282272	0	1	1
Arl6ip5	261.799	-0.403285	0.221182	0	1	1
Arl6ip6	124.349	0.306527	0.282364	0	1	1
Arl8a	208.973	0.0180751	0.254133	0	1	1
Arl8b	696.68	-0.140961	0.186624	0	1	1
Armc1	221.51	0.0299022	0.246003	0	1	1
Armc10	80.4437	-0.233702	0.346548	0	1	1
Armc3	77.7201	-1.51073	0.400369	-1.27564	0.202084	1
Armc5	99.7437	0.755484	0.326943	0	1	1
Armc7	74.3825	-1.10326	0.387782	-0.266276	0.790027	1
Armc8	192.863	-0.249003	0.270155	0	1	1
Armt1	76.0225	-0.8447	0.339165	0	1	1
Arnt	67.0385	0.243079	0.33752	0	1	1
Arpc1a	270.405	0.289218	0.2261	0	1	1
Arpc1b	1076.7	0.0151579	0.230259	0	1	1
Arpc2	2537.51	0.0275617	0.166137	0	1	1
Arpc3	378.459	0.205463	0.298913	0	1	1
Arpc4	860.984	-0.328372	0.220207	0	1	1
Arpc5	2122.7	0.0308755	0.163758	0	1	1
Arpc5l	629.712	-0.395395	0.217985	0	1	1
Arpp19	1008.34	0.42926	0.250203	0	1	1
Arrb1	87.9765	0.311651	0.472066	0	1	1
Arrb2	247.939	0.0246071	0.261961	0	1	1
Arrdc1	326.872	-0.81257	0.235738	0	1	1
Arrdc2	46.5326	-0.433577	0.429201	0	1	1
Arrdc3	85.5158	-1.00898	0.444378	-0.0202088	0.983877	1
Arrdc4	148.899	1.02655	0.314518	0.0844268	0.932717	1
Arsa	73.5713	0.481602	0.333427	0	1	1
Arsb	402.339	-1.10706	0.272519	-0.392845	0.694434	1
Arsg	70.1231	-0.00854587	0.480245	0	1	1
Arsk	221.128	-0.949172	0.289485	0	1	1
Arv1	103.024	0.589906	0.373587	0	1	1
As3mt	297.076	-0.14271	0.288034	0	1	1
Asah1	4242.19	-0.480912	0.244647	0	1	1
Asap1	934.635	0.0207085	0.200262	0	1	1
Asap3	97.8196	-0.70878	0.450687	0	1	1
Asb13	131.741	0.244247	0.291316	0	1	1
Asb2	175.082	0.588616	0.298932	0	1	1
Asb3	183.989	-0.946809	0.339603	0	1	1
Asb6	41.667	-0.121369	0.414487	0	1	1
Asb7	41.3685	0.371482	0.451941	0	1	1
Asb8	136.819	-0.944153	0.356519	0	1	1
Ascc1	194.418	-0.282277	0.242919	0	1	1
Ascc2	44.3532	1.3334	0.467607	0.712995	0.475849	1
Ascc3	396.008	0.372938	0.283196	0	1	1
Asf1a	223.129	-0.471681	0.239496	0	1	1
Asf1b	44.854	-2.09879	0.536233	-2.04909	0.0404537	1
Ash1l	451.182	0.19642	0.229084	0	1	1
Ash2l	200.451	-0.521506	0.266922	0	1	1
Asl	116.748	-0.516062	0.334804	0	1	1
Asna1	59.1008	0.283334	0.360545	0	1	1
Asnsd1	150.943	0.201051	0.312207	0	1	1
Asph	1299.66	-0.930589	0.247163	0	1	1
Aspscr1	99.1009	-0.666149	0.353309	0	1	1
Aste1	41.6086	0.646704	0.458552	0	1	1
Asxl1	90.5719	-0.155308	0.345869	0	1	1
Asxl2	316.523	0.222585	0.249863	0	1	1
Atad1	398.314	-0.879625	0.245292	0	1	1
Atad2	114.017	0.987936	0.34872	0	1	1
Atad2b	307.138	0.425155	0.269231	0	1	1
Atad3a	89.0519	-0.932844	0.337881	0	1	1
Atad5	46.9725	0.667314	0.524428	0	1	1
Atat1	70.9234	-0.274687	0.363239	0	1	1
Ate1	395.406	0.190584	0.306091	0	1	1
Atf1	117.362	-0.138343	0.268303	0	1	1
Atf2	226.521	-0.209166	0.258163	0	1	1
Atf3	269.595	0.533748	0.247165	0	1	1
Atf4	397.231	-0.324367	0.238819	0	1	1
Atf6	310.21	0.421521	0.242874	0	1	1
Atf6b	59.8789	-0.0688529	0.40233	0	1	1
Atf7	137.826	0.310221	0.313825	0	1	1
Atf7ip	176.988	0.18076	0.259674	0	1	1
Atg10	167.377	-0.0198389	0.272243	0	1	1
Atg101	248.997	-0.657223	0.340807	0	1	1
Atg12	223.636	-0.232478	0.276484	0	1	1
Atg13	46.9436	0.352866	0.436685	0	1	1
Atg14	212.129	0.195656	0.262375	0	1	1
Atg16l1	116.033	-0.301633	0.274712	0	1	1
Atg2b	48.0857	0.123139	0.450747	0	1	1
Atg3	372.273	-0.473575	0.262513	0	1	1
Atg4b	124.027	-0.429248	0.238289	0	1	1
Atg4c	49.2113	-0.581633	0.5045	0	1	1
Atg5	583.55	0.107906	0.199194	0	1	1
Atg7	58.7912	1.37019	0.443394	0.834897	0.403775	1
Atg9a	37.8534	0.764064	0.512172	0	1	1
Atic	112.203	-0.530326	0.346463	0	1	1
Atl2	84.1004	-1.07596	0.375094	-0.202506	0.839521	1
Atl3	57.2398	-0.271765	0.329501	0	1	1
Atm	154.969	1.28576	0.301362	0.948219	0.343018	1
Atmin	106.312	-0.534016	0.313543	0	1	1
Atox1	2235.17	1.27173	0.282407	0.962209	0.335945	1
Atp10d	66.151	-1.75448	0.477513	-1.58002	0.114103	1
Atp11b	132.116	0.0386507	0.276326	0	1	1
Atp11c	145.191	-0.0393217	0.298721	0	1	1
Atp13a1	161.682	0.598847	0.375163	0	1	1
Atp13a3	121.551	-0.117434	0.332719	0	1	1
Atp1a1	331.003	0.180414	0.266771	0	1	1
Atp1a3	135.105	0.613029	0.297393	0	1	1
Atp1b2	47.6864	-1.10346	0.557114	-0.1857	0.85268	1
Atp1b3	1305.8	0.112947	0.20282	0	1	1
Atp23	57.3169	-0.455337	0.375108	0	1	1
Atp2a2	236.093	0.0505062	0.218203	0	1	1
Atp2b1	1362.95	0.40588	0.189826	0	1	1
Atp2c1	565.698	-0.34797	0.27462	0	1	1
Atp5a1	1160.16	-0.23438	0.229911	0	1	1
Atp5b	1846.15	-0.241879	0.238177	0	1	1
Atp5c1	1280.49	0.356449	0.230744	0	1	1
Atp5d	577.634	0.275287	0.234013	0	1	1
Atp5e	1066.83	1.41058	0.2536	1.61901	0.105444	1
Atp5g1	140.116	0.686167	0.359335	0	1	1
Atp5g3	1196.53	0.632378	0.24557	0	1	1
Atp5h	621.328	0.920828	0.251191	0	1	1
Atp5j	1752.92	1.03667	0.271743	0.13493	0.892667	1
Atp5j2	1308.9	1.08848	0.277898	0.318388	0.750191	1
Atp5k	545.197	1.08132	0.292549	0.277981	0.781027	1
Atp5l	72.1209	1.11496	0.350931	0.327579	0.74323	1
Atp5md	221.363	0.952414	0.313693	0	1	1
Atp5mpl	741.086	1.27749	0.283406	0.979124	0.327519	1
Atp5o	739.185	0.725274	0.274733	0	1	1
Atp5pb	876.34	0.13428	0.179734	0	1	1
Atp6ap1	1243.6	-0.222768	0.251662	0	1	1
Atp6ap2	1561.04	-0.255401	0.234133	0	1	1
Atp6v0a1	249.479	-0.22239	0.228779	0	1	1
Atp6v0a2	419.62	-0.000487548	0.265764	0	1	1
Atp6v0b	3856.7	0.182897	0.191216	0	1	1
Atp6v0d1	289.527	0.387699	0.246533	0	1	1
Atp6v0e	3128.26	0.840829	0.251248	0	1	1
Atp6v1a	364.978	1.36938	0.249224	1.48212	0.138309	1
Atp6v1b2	815.478	0.184067	0.278923	0	1	1
Atp6v1c1	1664.68	0.087411	0.218099	0	1	1
Atp6v1d	1225.88	0.760724	0.223332	0	1	1
Atp6v1e1	978.468	0.372438	0.204717	0	1	1
Atp6v1f	1873.29	0.995961	0.258135	0	1	1
Atp6v1g1	1330.24	0.685358	0.228077	0	1	1
Atp6v1h	368.605	-0.484394	0.259286	0	1	1
Atp7a	383.563	0.471879	0.216823	0	1	1
Atp8a1	880.208	0.875088	0.189699	0	1	1
Atp8a2	218.612	-0.988498	0.254385	0	1	1
Atp9b	136.079	0.42748	0.289912	0	1	1
Atpaf2	84.6707	-0.63996	0.335147	0	1	1
Atpif1	2314.57	0.850962	0.265071	0	1	1
Atpsckmt	114.684	0.10772	0.253421	0	1	1
Atr	115.621	-0.0359713	0.36744	0	1	1
Atraid	1882.4	-0.242392	0.212063	0	1	1
Atrn	76.3864	-0.261559	0.35869	0	1	1
Atrx	921.03	0.323335	0.192289	0	1	1
Atxn1	44.0114	0.622958	0.474798	0	1	1
Atxn10	582.409	0.0917685	0.221512	0	1	1
Atxn2	147.597	0.757748	0.344444	0	1	1
Atxn2l	48.2187	0.093576	0.356714	0	1	1
Atxn3	100.351	-0.30871	0.331076	0	1	1
Atxn7	100.102	0.226874	0.278865	0	1	1
Atxn7l1	119.119	0.596628	0.28819	0	1	1
Atxn7l3b	890.293	-0.127555	0.260791	0	1	1
Auh	95.9511	-0.209018	0.3654	0	1	1
Aup1	970.425	-0.615635	0.210947	0	1	1
Aurkaip1	517.383	0.271598	0.240639	0	1	1
Avl9	152.245	0.196355	0.298522	0	1	1
Axin1	54.5154	-0.472105	0.441291	0	1	1
Azi2	199.371	0.110835	0.227108	0	1	1
Azin1	223.239	0.054699	0.261291	0	1	1
B130006D01Rik	60.4233	0.287128	0.404524	0	1	1
B130034C11Rik	46.0763	-0.412495	0.492682	0	1	1
B230118H07Rik	156.995	0.353562	0.32332	0	1	1
B230219D22Rik	513.162	-0.100298	0.283451	0	1	1
B230307C23Rik	103.196	-0.523423	0.294859	0	1	1
B230354K17Rik	49.1211	-0.370017	0.489996	0	1	1
B3galnt1	252.828	-0.784168	0.27698	0	1	1
B3galnt2	39.7182	0.14915	0.500248	0	1	1
B3galt4	49.3516	-0.031257	0.483959	0	1	1
B3galt5	89.0391	-0.0212978	0.396691	0	1	1
B3galt6	52.1841	-1.24639	0.550271	-0.447759	0.654327	1
B3gat3	55.9958	-0.00326323	0.374979	0	1	1
B3glct	68.3451	-0.467609	0.34018	0	1	1
B3gnt2	515.36	-0.475099	0.207148	0	1	1
B3gnt7	37.6092	-0.0521618	0.449174	0	1	1
B3gnt8	62.0122	0.204009	0.515823	0	1	1
B430306N03Rik	100.499	0.526869	0.300829	0	1	1
B4galnt1	57.8111	-0.595664	0.448989	0	1	1
B4galt1	269.628	0.483556	0.272566	0	1	1
B4galt3	113.355	-0.0340342	0.362806	0	1	1
B4galt4	308.585	-0.573347	0.230934	0	1	1
B4galt6	102.973	0.385147	0.37959	0	1	1
B4galt7	58.6597	-0.149867	0.462882	0	1	1
B4gat1	167.276	-1.33529	0.316913	-1.05797	0.290067	1
B930059L03Rik	59.1561	0.273418	0.581036	0	1	1
B9d2	135.351	-0.114259	0.32579	0	1	1
BC003965	345.556	-0.337147	0.230035	0	1	1
BC004004	568.224	-0.0271924	0.214019	0	1	1
BC005537	170.462	0.715359	0.256202	0	1	1
BC005624	276.672	0.186972	0.262196	0	1	1
BC028528	762.866	0.0439328	0.283955	0	1	1
BC031181	926.308	0.175333	0.240698	0	1	1
BC035044	385.789	-1.1525	0.210834	-0.723296	0.469498	1
BC037704	34.7721	-0.366328	0.501623	0	1	1
BC147527	127.826	-0.564201	0.335053	0	1	1
Babam1	202.67	0.155808	0.236066	0	1	1
Babam2	213.774	-0.716968	0.285507	0	1	1
Bace1	58.3178	0.473284	0.440529	0	1	1
Bach1	189.268	0.131979	0.316331	0	1	1
Bach2	143.234	0.337456	0.390241	0	1	1
Bach2os	57.4941	0.54136	0.385918	0	1	1
Bad	302.71	0.362499	0.278963	0	1	1
Bag1	1016.04	0.508244	0.179105	0	1	1
Bag3	52.9503	0.286459	0.416148	0	1	1
Bag4	52.9792	0.197284	0.443086	0	1	1
Bag5	249.578	-0.894056	0.30914	0	1	1
Bag6	108.779	0.00478525	0.370148	0	1	1
Baiap2	59.5703	0.806795	0.534675	0	1	1
Bambi	45.4249	-0.084121	0.547589	0	1	1
Banf1	628.489	0.362168	0.244338	0	1	1
Banp	68.5767	-0.102916	0.357985	0	1	1
Bap1	53.3854	0.93862	0.40032	0	1	1
Basp1	987.271	-0.242097	0.216432	0	1	1
Batf	95.0516	0.29645	0.337827	0	1	1
Batf3	231.461	-0.0198555	0.316789	0	1	1
Bax	571.543	0.902159	0.236192	0	1	1
Baz1a	304.057	0.2113	0.19244	0	1	1
Baz1b	243.389	0.605977	0.321927	0	1	1
Baz2a	91.8698	0.524224	0.325891	0	1	1
Baz2b	276.196	0.33513	0.278509	0	1	1
Bbip1	442.418	0.390915	0.218607	0	1	1
Bbs10	49.1741	0.0743063	0.413471	0	1	1
Bbs12	60.4763	-0.614812	0.428658	0	1	1
Bbs2	39.481	0.841415	0.636271	0	1	1
Bbs4	88.1295	-0.980938	0.342859	0	1	1
Bbs5	83.9326	-0.00164255	0.738141	0	1	1
Bbs7	64.0357	-0.100135	0.410026	0	1	1
Bbx	223.722	0.409028	0.278473	0	1	1
Bcap29	732.91	-0.112987	0.196542	0	1	1
Bcap31	2787.97	-0.264689	0.23313	0	1	1
Bcas2	955.875	0.396896	0.245004	0	1	1
Bcas3	76.4321	0.00174027	0.382889	0	1	1
Bcat2	91.1627	-0.307074	0.335739	0	1	1
Bccip	383.995	0.159661	0.226173	0	1	1
Bcdin3d	148.53	-0.679494	0.276844	0	1	1
Bckdha	117.642	-0.159326	0.343964	0	1	1
Bckdhb	69.5812	-0.108436	0.391042	0	1	1
Bckdk	244.389	-0.489514	0.27231	0	1	1
Bcl10	371.386	-0.495913	0.233657	0	1	1
Bcl2a1a	413.208	0.422361	0.273772	0	1	1
Bcl2a1b	1796.84	0.424925	0.260862	0	1	1
Bcl2a1d	147.828	0.897866	0.313094	0	1	1
Bcl2l1	94.768	0.573105	0.36413	0	1	1
Bcl2l11	110.113	1.54515	0.374514	1.45562	0.145497	1
Bcl2l12	44.0474	-0.0809712	0.421771	0	1	1
Bcl3	44.9709	1.41664	0.486238	0.856874	0.391515	1
Bcl6	37.8437	1.32896	0.410516	0.801339	0.422936	1
Bcl7b	221.345	-0.656309	0.256978	0	1	1
Bcl9	46.0122	0.164081	0.448637	0	1	1
Bcl9l	37.0083	-0.243865	0.519353	0	1	1
Bclaf1	582.987	0.422056	0.188376	0	1	1
Bclaf3	141.908	-0.386588	0.278142	0	1	1
Bco2	324.358	-0.471333	0.227332	0	1	1
Bcor	101.773	0.390181	0.412654	0	1	1
Bcs1l	83.0993	-0.269603	0.292593	0	1	1
Bdp1	196.533	0.875216	0.351086	0	1	1
Becn1	324.128	-0.21589	0.323309	0	1	1
Bend6	165.654	-0.959569	0.301523	0	1	1
Bet1	296.508	-0.00529379	0.294929	0	1	1
Bet1l	332.851	0.3916	0.306748	0	1	1
Bex3	199.535	0.917561	0.34112	0	1	1
Bfar	352.371	0.0375327	0.196381	0	1	1
Bhlhb9	43.2378	-1.27856	0.452823	-0.615161	0.538449	1
Bhlhe40	45.4292	1.83847	0.507631	1.65173	0.0985905	1
Bhlhe41	434.607	0.135698	0.266831	0	1	1
Bicd2	229.421	0.463038	0.310335	0	1	1
Bicral	54.4793	-0.194381	0.44947	0	1	1
Bid	250.475	-0.718957	0.253056	0	1	1
Bin1	1436.19	-0.390366	0.18797	0	1	1
Bin2	1566.77	-0.810214	0.229846	0	1	1
Bin3	210.933	0.0640364	0.249634	0	1	1
Birc2	214.056	0.881279	0.318746	0	1	1
Birc3	149.229	0.406266	0.29857	0	1	1
Birc6	296.384	0.745501	0.278435	0	1	1
Blcap	93.579	-0.398348	0.340979	0	1	1
Blmh	203.582	-0.684917	0.28575	0	1	1
Blnk	1616.96	-0.150872	0.189104	0	1	1
Bloc1s1	557.077	1.14664	0.286528	0.511771	0.608812	1
Bloc1s2	125.18	0.311905	0.328092	0	1	1
Bloc1s4	121.247	-0.653636	0.277611	0	1	1
Bloc1s5	94.0928	-0.472111	0.293581	0	1	1
Bloc1s6	119.648	-0.278668	0.29104	0	1	1
Bloc1s6os	35.7103	0.355973	0.650012	0	1	1
Blvra	450.291	0.0543491	0.22718	0	1	1
Blvrb	350.115	0.497903	0.334369	0	1	1
Blzf1	103	-0.558231	0.280879	0	1	1
Bmf	75.4655	0.528761	0.381574	0	1	1
Bmi1	100.246	-0.55782	0.333333	0	1	1
Bmp2k	553.193	0.314583	0.216666	0	1	1
Bmpr1a	215.85	0.778773	0.307053	0	1	1
Bmpr2	257.262	0.222633	0.316757	0	1	1
Bms1	83.5432	0.738125	0.327249	0	1	1
Bmt2	183.109	-0.282232	0.23967	0	1	1
Bmyc	1443.77	-0.472207	0.255743	0	1	1
Bnip1	105.032	-0.327381	0.371888	0	1	1
Bnip2	651.874	0.166842	0.173391	0	1	1
Bnip3	251.286	0.184573	0.285392	0	1	1
Bnip3l	330.547	0.122485	0.189486	0	1	1
Bod1	94.89	-0.517454	0.322206	0	1	1
Bod1l	702.835	0.288676	0.17284	0	1	1
Bola1	373.033	0.0305798	0.31431	0	1	1
Bola3	190.957	1.12847	0.328031	0.391646	0.69532	1
Bop1	59.0827	-0.338781	0.414149	0	1	1
Borcs5	70.4153	-0.930073	0.387892	0	1	1
Borcs7	237.778	0.36663	0.323126	0	1	1
Borcs8	94.8921	0.749069	0.337927	0	1	1
Bpgm	75.0106	-0.483494	0.335689	0	1	1
Bphl	186.151	-0.244665	0.267785	0	1	1
Bpnt1	54.456	-0.0627754	0.413297	0	1	1
Bptf	336.84	0.577658	0.355852	0	1	1
Braf	113.201	-0.231544	0.373522	0	1	1
Brap	95.6197	-0.107852	0.317944	0	1	1
Brat1	62.4743	-0.472949	0.3642	0	1	1
Brca2	44.3877	0.21485	0.427849	0	1	1
Brcc3	325.414	0.10238	0.264609	0	1	1
Brd1	166.358	0.0545889	0.250192	0	1	1
Brd2	210.121	0.137586	0.239987	0	1	1
Brd3	173.595	0.427175	0.316474	0	1	1
Brd4	286.014	0.40126	0.245346	0	1	1
Brd7	346.156	0.2549	0.208195	0	1	1
Brd8	450.539	0.320096	0.256805	0	1	1
Brd9	402.127	0.286746	0.362773	0	1	1
Brf1	226.006	-0.401099	0.27113	0	1	1
Bri3	63.3914	1.51297	0.404839	1.2671	0.20512	1
Bri3bp	86.8915	0.124227	0.355081	0	1	1
Brip1os	84.57	0.152623	0.400954	0	1	1
Brix1	551.947	-0.501816	0.254634	0	1	1
Brk1	2043.63	-0.00783128	0.209508	0	1	1
Brms1	249.174	-0.310895	0.27525	0	1	1
Brms1l	75.5031	-0.244441	0.340168	0	1	1
Brox	144.862	0.515589	0.247894	0	1	1
Brpf1	103.474	0.230041	0.343448	0	1	1
Brwd1	157.334	-0.280173	0.300211	0	1	1
Brwd3	49.4725	0.57836	0.445355	0	1	1
Bscl2	444.145	0.0829802	0.24832	0	1	1
Bsdc1	66.6736	0.639904	0.420317	0	1	1
Bsg	2908.56	-0.306458	0.205482	0	1	1
Bst1	32.6247	2.60642	1.27987	1.25514	0.209426	1
Bst2	1261.62	0.966727	0.307632	0	1	1
Btaf1	206.087	0.170074	0.22974	0	1	1
Btbd1	120.964	-0.616202	0.341516	0	1	1
Btbd10	70.2397	-0.21452	0.377083	0	1	1
Btbd19	108.512	-0.998719	0.334921	0	1	1
Btbd2	50.3296	0.140144	0.401801	0	1	1
Btbd6	44.3633	-0.551607	0.460043	0	1	1
Btbd7	64.159	0.157453	0.439145	0	1	1
Btbd8	66.0738	0.240478	0.401054	0	1	1
Btbd9	179.66	-0.488858	0.260203	0	1	1
Btd	104.836	-0.767961	0.344685	0	1	1
Btf3	332.708	0.629008	0.258303	0	1	1
Btf3l4	81.6288	-0.746314	0.31375	0	1	1
Btg1	691.747	0.304432	0.180584	0	1	1
Btg2	617.068	-0.701272	0.280275	0	1	1
Btk	239.744	-0.465836	0.273375	0	1	1
Btrc	87.9314	-0.40997	0.308446	0	1	1
Bub3	675.826	-0.484695	0.203161	0	1	1
Bud13	47.7711	0.214257	0.407043	0	1	1
Bud23	173.552	-0.281056	0.243341	0	1	1
Bud31	407.03	0.155342	0.278617	0	1	1
Bzw1	627.499	-0.598877	0.228784	0	1	1
Bzw2	76.9422	-0.993149	0.367951	0	1	1
C030034I22Rik	94.2407	-0.579593	0.400724	0	1	1
C130050O18Rik	124.862	-0.511667	0.343066	0	1	1
C1d	795.924	-0.00826487	0.236949	0	1	1
C1galt1c1	537.767	-0.177067	0.311232	0	1	1
C1qa	25648.3	0.526665	0.223242	0	1	1
C1qb	74886.5	0.554612	0.228381	0	1	1
C1qbp	382.975	-0.354188	0.210961	0	1	1
C1qc	50219	0.300784	0.203375	0	1	1
C1rl	54.1195	0.479835	0.436354	0	1	1
C2cd2l	45.3475	0.55344	0.422	0	1	1
C2cd3	59.9042	0.320861	0.396024	0	1	1
C2cd5	40.8929	0.188289	0.516668	0	1	1
C330007P06Rik	60.3194	-0.541812	0.490189	0	1	1
C330018D20Rik	121.354	0.0403759	0.331674	0	1	1
C3ar1	2184.34	0.604452	0.197742	0	1	1
C5ar2	100.776	-0.00868353	0.331929	0	1	1
C87436	290.389	-0.358952	0.260293	0	1	1
C920009B18Rik	39.1067	1.28005	0.523858	0.534599	0.592927	1
C920021L13Rik	74.4134	0.350245	0.398253	0	1	1
C9orf72	348.56	1.02557	0.22794	0.112161	0.910696	1
Caap1	87.0545	-0.883339	0.317175	0	1	1
Cab39	266.692	-0.163548	0.322759	0	1	1
Cab39l	204.79	-0.593045	0.29193	0	1	1
Cabin1	235.117	0.0579086	0.263465	0	1	1
Cables1	190.461	-1.15915	0.329304	-0.483283	0.628895	1
Cables2	64.8361	-0.594823	0.383227	0	1	1
Cacfd1	40.1612	-0.562378	0.51503	0	1	1
Cacna1d	198.789	0.957938	0.268763	0	1	1
Cacna1s	165.486	0.927392	0.363013	0	1	1
Cacul1	95.0242	0.971887	0.299212	0	1	1
Cacybp	558.804	0.200173	0.258667	0	1	1
Cad	57.4392	0.377297	0.413386	0	1	1
Cadm1	1086.56	-0.233643	0.155296	0	1	1
Cahm	134.251	-0.432723	0.347609	0	1	1
Calcrl	43.2309	-1.34415	0.409208	-0.841006	0.400344	1
Calm1	5190.23	0.0889967	0.252797	0	1	1
Calm2	5352.39	-0.510846	0.230718	0	1	1
Calm3	349.12	1.01687	0.242555	0.0695403	0.94456	1
Calr	1372.54	0.123419	0.193318	0	1	1
Calu	353.606	-1.12016	0.302535	-0.397179	0.691235	1
Camk1	2301.66	-0.257682	0.208863	0	1	1
Camk1d	372.048	-0.0260404	0.230519	0	1	1
Camk2d	487.843	0.202684	0.194428	0	1	1
Camk2g	48.8148	-0.0888745	0.434371	0	1	1
Camk2n1	132.182	-1.00611	0.380582	-0.0160432	0.9872	1
Camkk1	35.9456	-0.652239	0.550117	0	1	1
Camkk2	120.001	-0.0533244	0.29408	0	1	1
Camkmt	76.2379	-0.9143	0.417615	0	1	1
Caml	345.028	-0.316067	0.252238	0	1	1
Camsap1	124.165	0.246656	0.38094	0	1	1
Camsap2	75.3061	0.730532	0.363546	0	1	1
Camta1	126.211	0.388062	0.348256	0	1	1
Camta2	127.733	0.789037	0.307298	0	1	1
Cand1	122.054	0.165365	0.304027	0	1	1
Cant1	159.85	1.2033	0.33364	0.609343	0.542297	1
Canx	2221.19	0.00673194	0.192434	0	1	1
Cap1	189.483	-0.436547	0.222001	0	1	1
Capg	626.182	-0.457566	0.239016	0	1	1
Capn15	83.209	0.461627	0.39434	0	1	1
Capn3	648.019	-0.102149	0.195253	0	1	1
Capn7	162.821	0.255258	0.288943	0	1	1
Capns1	225.777	0.478807	0.328365	0	1	1
Caprin1	335.352	0.212532	0.234934	0	1	1
Capza1	196.857	-0.514623	0.293863	0	1	1
Capza2	7566.8	-0.398777	0.200237	0	1	1
Capzb	2322.08	-0.0150991	0.21635	0	1	1
Car2	167.432	-0.131111	0.415801	0	1	1
Card19	450.962	-0.158612	0.314764	0	1	1
Card6	71.1035	-0.726821	0.380803	0	1	1
Card9	39.4192	-1.41075	0.557698	-0.736512	0.461419	1
Carmil1	49.4089	-0.65136	0.440435	0	1	1
Cars	95.6271	-0.141755	0.309759	0	1	1
Cars2	110.113	0.225364	0.273024	0	1	1
Casc3	94.2539	-0.154839	0.418057	0	1	1
Casd1	214.358	-0.302389	0.256809	0	1	1
Casp1	908.974	0.263379	0.233884	0	1	1
Casp2	53.4723	-0.566095	0.436889	0	1	1
Casp3	47.2042	-0.23637	0.366328	0	1	1
Casp4	245.096	0.887494	0.254649	0	1	1
Casp6	290.295	-0.00578141	0.245454	0	1	1
Casp7	60.4911	0.445723	0.429442	0	1	1
Casp8	1017.99	-0.707698	0.178936	0	1	1
Casp8ap2	278.959	0.415137	0.209452	0	1	1
Casp9	60.671	0.586489	0.424402	0	1	1
Cast	183.184	0.0075899	0.291794	0	1	1
Castor1	98.1621	0.352789	0.332061	0	1	1
Cat	225.524	-0.594485	0.325657	0	1	1
Catip	65.4853	-0.0286715	0.456259	0	1	1
Cbfa2t2	43.4561	-0.353611	0.468789	0	1	1
Cbfb	218.741	-0.0171756	0.263958	0	1	1
Cbl	116.605	-0.026673	0.275592	0	1	1
Cbll1	203.917	-0.132121	0.23614	0	1	1
Cbr1	300.937	-0.29335	0.214669	0	1	1
Cbr3	79.0842	-0.403645	0.47821	0	1	1
Cbr4	89.6742	-0.397889	0.316873	0	1	1
Cbwd1	73.6478	1.41555	0.420866	0.987375	0.323459	1
Cbx1	423.575	-0.0847215	0.316965	0	1	1
Cbx4	49.8527	0.257502	0.39497	0	1	1
Cbx5	143.585	0.308603	0.306603	0	1	1
Cbx7	55.4318	1.14928	0.46222	0.322968	0.74672	1
Cbx8	44.0933	-1.6541	0.393386	-1.66274	0.0963653	1
Cby1	63.6588	-0.0411957	0.427952	0	1	1
Cc2d1b	80.9349	0.0960356	0.379361	0	1	1
Ccar1	433.074	0.323122	0.204496	0	1	1
Ccar2	44.428	0.206792	0.491272	0	1	1
Ccdc106	185.13	-1.20353	0.402778	-0.505316	0.613337	1
Ccdc107	664.847	-0.119367	0.267389	0	1	1
Ccdc115	212.485	-0.696283	0.242519	0	1	1
Ccdc117	79.5846	-0.474009	0.443266	0	1	1
Ccdc12	754.597	-0.0190368	0.267949	0	1	1
Ccdc122	121.368	0.257567	0.454644	0	1	1
Ccdc124	440.495	-0.195747	0.314699	0	1	1
Ccdc126	96.8572	-0.849259	0.304404	0	1	1
Ccdc127	220.542	-0.278178	0.285471	0	1	1
Ccdc130	136.459	-0.674289	0.28149	0	1	1
Ccdc134	52.3472	-0.637669	0.401454	0	1	1
Ccdc137	71.1742	0.0923678	0.416411	0	1	1
Ccdc163	57.9807	1.17758	0.381974	0.464903	0.642001	1
Ccdc166	45.7438	-0.899298	0.458248	0	1	1
Ccdc17	107.972	0.249188	0.289577	0	1	1
Ccdc173	57.2986	0.949871	0.431974	0	1	1
Ccdc174	248.358	-0.0646496	0.317944	0	1	1
Ccdc181	106.683	-0.579186	0.382373	0	1	1
Ccdc186	135.566	0.0140775	0.263947	0	1	1
Ccdc191	240.923	0.687746	0.292211	0	1	1
Ccdc25	176.56	0.556094	0.371199	0	1	1
Ccdc28a	100.102	0.760163	0.363687	0	1	1
Ccdc28b	175.687	-0.211745	0.361958	0	1	1
Ccdc32	122.544	0.358732	0.357874	0	1	1
Ccdc34	146.663	1.19208	0.384002	0.50021	0.616927	1
Ccdc43	86.1182	-0.782792	0.413546	0	1	1
Ccdc47	641.522	-0.377292	0.238722	0	1	1
Ccdc50	516.188	-0.111755	0.193131	0	1	1
Ccdc51	60.6834	-0.563678	0.343603	0	1	1
Ccdc58	122.454	0.241989	0.306686	0	1	1
Ccdc59	392.148	0.352265	0.325092	0	1	1
Ccdc6	104.872	0.138782	0.294593	0	1	1
Ccdc62	57.62	-0.43155	0.391709	0	1	1
Ccdc66	85.1907	0.355351	0.363443	0	1	1
Ccdc71	43.4208	-1.0917	0.486868	-0.188349	0.850603	1
Ccdc71l	58.6149	-0.112077	0.451756	0	1	1
Ccdc77	48.2381	0.778941	0.346254	0	1	1
Ccdc82	142.272	-0.00978011	0.312189	0	1	1
Ccdc84	90.1867	-0.204683	0.317764	0	1	1
Ccdc85b	62.5467	-0.559453	0.344343	0	1	1
Ccdc86	244.772	1.03111	0.308443	0.100854	0.919667	1
Ccdc88a	322.324	0.109994	0.234258	0	1	1
Ccdc88b	159.169	0.148588	0.372685	0	1	1
Ccdc9	39.7831	1.04152	0.393568	0.105502	0.915978	1
Ccdc90b	326.943	-0.104127	0.292844	0	1	1
Ccdc91	61.6098	-0.221377	0.470582	0	1	1
Ccdc93	239.195	0.175109	0.219233	0	1	1
Ccdc97	62.8723	-0.0381086	0.402544	0	1	1
Ccl12	9381.59	1.58853	0.442798	1.32913	0.183806	1
Ccl2	615.932	1.89896	0.576947	1.55814	0.1192	1
Ccl3	927.284	0.832233	0.463199	0	1	1
Ccl4	1249.95	1.16049	0.639897	0.250812	0.801959	1
Ccl7	80.3424	0.925968	1.19506	0	1	1
Ccm2	227.239	-0.48707	0.259344	0	1	1
Ccnb2	32.828	-2.16901	1.64604	-0.710194	0.477584	1
Ccnc	169.608	-0.791047	0.318316	0	1	1
Ccnd1	189.854	-0.832342	0.269385	0	1	1
Ccnd3	49.4373	-0.507974	0.457745	0	1	1
Ccndbp1	343.327	0.0303979	0.221686	0	1	1
Ccng1	220.461	0.985583	0.285112	0	1	1
Ccng2	424.803	-1.19632	0.273861	-0.716877	0.47345	1
Ccnh	236.827	-0.713156	0.272019	0	1	1
Ccni	485.262	0.0552564	0.218052	0	1	1
Ccnk	47.0849	1.02395	0.466397	0.0513407	0.959054	1
Ccnl1	846.16	0.458089	0.176923	0	1	1
Ccnl2	498.115	0.383614	0.168624	0	1	1
Ccnq	270.393	-0.819108	0.244411	0	1	1
Ccnt1	214.975	-0.247485	0.259471	0	1	1
Ccnt2	585.941	0.129703	0.309553	0	1	1
Ccny	162.949	0.647793	0.269573	0	1	1
Ccp110	43.8051	0.612063	0.503194	0	1	1
Ccpg1	319.174	-0.23406	0.266837	0	1	1
Ccpg1os	45.0036	0.92606	0.558136	0	1	1
Ccr5	687.007	-1.35467	0.217948	-1.62732	0.10367	1
Ccrl2	180.63	0.199382	0.294651	0	1	1
Ccs	227.158	0.14483	0.248491	0	1	1
Ccser2	97.8592	-0.23518	0.301041	0	1	1
Cct2	389.553	0.398834	0.208356	0	1	1
Cct3	413.099	-0.267277	0.240232	0	1	1
Cct4	608.493	0.0253572	0.278438	0	1	1
Cct5	729.544	-0.32154	0.227576	0	1	1
Cct6a	599.26	-0.408892	0.225318	0	1	1
Cct7	572.885	-0.390674	0.215522	0	1	1
Cct8	877.436	-0.407215	0.223996	0	1	1
Ccz1	281.593	-0.110025	0.232674	0	1	1
Cd101	136.853	-0.0641182	0.325569	0	1	1
Cd151	51.1338	-0.796609	0.380185	0	1	1
Cd180	646.768	0.172253	0.217446	0	1	1
Cd200r1	101.156	-0.894092	0.307474	0	1	1
Cd244a	184.759	1.33513	0.310138	1.08058	0.279882	1
Cd2ap	277.994	0.506945	0.260016	0	1	1
Cd2bp2	84.1555	0.436809	0.324244	0	1	1
Cd300a	517.843	-0.622852	0.198325	0	1	1
Cd300c2	3379.14	0.258254	0.217331	0	1	1
Cd302	930.189	-0.849805	0.252303	0	1	1
Cd320	84.7439	-1.52253	0.462167	-1.13061	0.258218	1
Cd33	848.821	-0.736541	0.203779	0	1	1
Cd34	1115.62	-1.25875	0.277199	-0.933434	0.350596	1
Cd36	369.246	1.43165	0.660256	0.653754	0.51327	1
Cd37	1708.73	-1.04212	0.194775	-0.216236	0.828804	1
Cd3d	40.7686	3.16895	1.47969	1.46582	0.142697	1
Cd3eap	96.8696	-1.21632	0.391346	-0.552766	0.580423	1
Cd3g	56.0411	3.85162	1.48026	1.92644	0.0540496	1
Cd47	892.365	0.0874875	0.235078	0	1	1
Cd48	3855.41	0.2586	0.231652	0	1	1
Cd53	8628.58	-0.878353	0.208116	0	1	1
Cd68	11202.5	0.285986	0.241692	0	1	1
Cd79b	338.233	-0.763587	0.336356	0	1	1
Cd80	115.812	-0.963923	0.315225	0	1	1
Cd81	23111.9	-0.692555	0.209521	0	1	1
Cd82	253.909	-1.2511	0.277948	-0.903406	0.366311	1
Cd83	1266.83	-0.102349	0.233967	0	1	1
Cd84	2992.29	0.500761	0.146401	0	1	1
Cd86	2269.67	0.208597	0.205561	0	1	1
Cd9	22028.6	-0.266339	0.248019	0	1	1
Cd99l2	54.6187	0.252933	0.431261	0	1	1
Cdadc1	198.794	-0.22301	0.257802	0	1	1
Cdan1	116.82	0.593286	0.378949	0	1	1
Cdc123	553.997	0.125158	0.299571	0	1	1
Cdc14a	47.1333	0.094031	0.443121	0	1	1
Cdc16	192.889	-0.771954	0.289197	0	1	1
Cdc23	82.8482	-0.419419	0.450376	0	1	1
Cdc26	173.718	0.0948805	0.292929	0	1	1
Cdc27	126.704	0.399583	0.331705	0	1	1
Cdc34	101.049	0.392349	0.28353	0	1	1
Cdc37	502.806	-0.391382	0.246971	0	1	1
Cdc37l1	464.447	0.0368107	0.204114	0	1	1
Cdc40	351.999	0.364308	0.246945	0	1	1
Cdc42	4556	-0.420405	0.165915	0	1	1
Cdc42bpa	35.4145	-0.86588	0.462463	0	1	1
Cdc42ep3	253.312	0.318106	0.247738	0	1	1
Cdc42se1	310.551	-0.198217	0.221925	0	1	1
Cdc42se2	271.66	-1.03338	0.282338	-0.118229	0.905886	1
Cdc5l	295.591	0.0681351	0.258197	0	1	1
Cdc73	131.003	0.184916	0.312691	0	1	1
Cdca4	133.432	-0.890536	0.334786	0	1	1
Cdca7	84.3324	-1.72345	0.394427	-1.83418	0.0666279	1
Cdca8	30.9707	-0.260764	1.1451	0	1	1
Cdh23	34.2196	-0.97858	0.422075	0	1	1
Cdhr1	54.6927	0.300054	0.495937	0	1	1
Cdip1	122.227	-0.389153	0.338886	0	1	1
Cdipt	235.842	-0.545647	0.200408	0	1	1
Cdk1	69.7852	0.110435	0.459854	0	1	1
Cdk10	84.841	-0.314414	0.336532	0	1	1
Cdk11b	693.168	0.257982	0.232368	0	1	1
Cdk12	175.307	0.614275	0.285261	0	1	1
Cdk13	89.4926	0.577533	0.379983	0	1	1
Cdk14	103.682	0.339589	0.299178	0	1	1
Cdk17	117.384	0.00518915	0.360909	0	1	1
Cdk19	188.634	-0.0955762	0.3201	0	1	1
Cdk2	60.9258	0.483996	0.404141	0	1	1
Cdk2ap2	977.237	-0.0328908	0.251822	0	1	1
Cdk4	383.379	-0.37722	0.241365	0	1	1
Cdk5	128.126	0.306747	0.291541	0	1	1
Cdk5r1	57.341	-0.753265	0.408882	0	1	1
Cdk5rap1	56.3556	-0.221591	0.439577	0	1	1
Cdk5rap2	57.1711	0.135374	0.456084	0	1	1
Cdk5rap3	171.712	-0.296078	0.301131	0	1	1
Cdk6	104.795	-0.232052	0.362712	0	1	1
Cdk7	282.982	-0.0725649	0.230449	0	1	1
Cdk8	76.623	0.788784	0.391791	0	1	1
Cdk9	318.702	-0.572607	0.246187	0	1	1
Cdkal1	225.814	0.183196	0.340629	0	1	1
Cdkl3	48.7514	0.524316	0.427843	0	1	1
Cdkn1a	433.684	2.13075	0.619004	1.82672	0.0677416	1
Cdkn1b	45.5115	0.436569	0.421585	0	1	1
Cdkn2aip	100.14	-0.743874	0.319038	0	1	1
Cdkn2aipnl	295.367	-0.537934	0.234129	0	1	1
Cdkn2c	95.4162	-0.00655438	0.383075	0	1	1
Cdkn2d	129.219	-0.459207	0.308051	0	1	1
Cdo1	89.5114	0.979797	0.527398	0	1	1
Cdpf1	85.1638	-0.140292	0.351748	0	1	1
Cds1	171.799	-0.147547	0.256742	0	1	1
Cds2	168.444	0.15756	0.267755	0	1	1
Cdt1	35.2716	-0.329569	0.552244	0	1	1
Cdv3	80.4811	1.09249	0.348227	0.265599	0.790548	1
Cdyl	50.5737	-0.0962459	0.434876	0	1	1
Ceacam1	165.806	-0.862146	0.258475	0	1	1
Cebpb	613.975	-0.338228	0.247349	0	1	1
Cebpd	379.355	-1.36263	0.284142	-1.27621	0.201881	1
Cebpg	846.109	-0.534697	0.174888	0	1	1
Cebpz	648.063	0.0419768	0.277535	0	1	1
Cebpzos	680.111	0.114218	0.279125	0	1	1
Cela1	74.9704	1.79947	0.458378	1.74414	0.081135	1
Celf1	317.374	0.190471	0.259056	0	1	1
Celf2	1274.1	-0.0253916	0.192243	0	1	1
Cenpa	40.5486	-1.12351	0.585875	-0.210804	0.83304	1
Cenpb	41.3347	0.579799	0.484519	0	1	1
Cenpc1	77.66	-0.644493	0.322169	0	1	1
Cenpj	39.513	0.00256834	0.45216	0	1	1
Cenpl	57.8303	-1.01409	0.492243	-0.0286317	0.977158	1
Cenpo	77.1944	-0.413542	0.434291	0	1	1
Cenpq	67.8783	0.0842775	0.452119	0	1	1
Cenpx	488.816	0.517936	0.307087	0	1	1
Cep112	60.2283	-0.547014	0.391357	0	1	1
Cep120	105.046	0.573526	0.346765	0	1	1
Cep135	74.9685	0.0264608	0.423232	0	1	1
Cep152	135.065	-0.714266	0.306206	0	1	1
Cep162	106.302	1.13362	0.342522	0.390092	0.696469	1
Cep164	134.406	0.462094	0.411226	0	1	1
Cep170	245.476	-0.777287	0.238746	0	1	1
Cep19	51.6858	0.335663	0.451391	0	1	1
Cep192	235.999	0.0365174	0.261927	0	1	1
Cep250	99.7321	0.499883	0.291455	0	1	1
Cep290	296.042	0.830326	0.288061	0	1	1
Cep295	160.239	-0.413373	0.361951	0	1	1
Cep350	258.519	0.610048	0.262806	0	1	1
Cep44	56.4431	0.695589	0.380002	0	1	1
Cep57	147.338	-0.651365	0.297432	0	1	1
Cep57l1	63.9265	0.825155	0.415526	0	1	1
Cep63	175.156	0.358694	0.272761	0	1	1
Cep68	106.745	-0.727367	0.346668	0	1	1
Cep70	197.257	0.799839	0.357467	0	1	1
Cep78	38.4303	0.411454	0.529548	0	1	1
Cep83	91.8433	0.647998	0.371145	0	1	1
Cep83os	43.9603	0.184282	0.505294	0	1	1
Cep85	59.1671	-0.901685	0.419238	0	1	1
Cep85l	95.4233	-0.230082	0.404275	0	1	1
Cep95	86.6892	0.480794	0.404348	0	1	1
Cept1	956.299	-0.0112793	0.255877	0	1	1
Cerk	264.278	0.479742	0.279697	0	1	1
Cers2	801.867	-0.812066	0.221962	0	1	1
Cers5	218.319	-0.539024	0.307048	0	1	1
Cetn2	422.584	0.398743	0.22803	0	1	1
Cetn3	659.363	0.106418	0.249813	0	1	1
Cfap20	209.198	-0.529205	0.298118	0	1	1
Cfap298	87.0071	0.203172	0.306133	0	1	1
Cfap36	180.565	0.447129	0.395137	0	1	1
Cfap410	124.941	0.65224	0.29819	0	1	1
Cfap74	132.355	-0.706413	0.25224	0	1	1
Cfap97	221.397	0.363962	0.320056	0	1	1
Cfdp1	349.838	0.682876	0.208205	0	1	1
Cfl1	2206.67	-0.271007	0.266393	0	1	1
Cfl2	177.059	-0.648336	0.237345	0	1	1
Cflar	655.492	0.949715	0.267016	0	1	1
Cgas	275.487	-0.563412	0.27435	0	1	1
Cggbp1	625.268	0.00285343	0.218017	0	1	1
Cgrrf1	451.615	-0.08483	0.242887	0	1	1
Ch25h	123.8	1.73209	0.723724	1.01156	0.311749	1
Chac2	59.4188	-0.995101	0.453158	0	1	1
Champ1	105.482	-0.637796	0.321941	0	1	1
Chchd1	434.511	0.298504	0.276135	0	1	1
Chchd10	110.754	0.730997	0.376447	0	1	1
Chchd2	401.346	0.783145	0.254138	0	1	1
Chchd3	200.605	-0.263704	0.271889	0	1	1
Chchd4	142.867	-0.551344	0.317278	0	1	1
Chchd5	167.177	0.283064	0.312334	0	1	1
Chchd6	66.8179	0.0775835	0.369319	0	1	1
Chchd7	183.185	-0.221894	0.335262	0	1	1
Chd1	256.672	0.213483	0.222673	0	1	1
Chd2	314.326	0.251737	0.260808	0	1	1
Chd3	131.168	0.292321	0.368857	0	1	1
Chd4	306.71	0.970786	0.304285	0	1	1
Chd6	303.762	0.223079	0.273441	0	1	1
Chd7	501.791	0.231917	0.202722	0	1	1
Chd8	108.586	0.291149	0.379669	0	1	1
Chd9	642.865	-0.338184	0.218675	0	1	1
Chek2	61.8127	0.965151	0.320011	0	1	1
Cherp	79.9934	0.206507	0.361552	0	1	1
Chfr	142.506	0.312736	0.261514	0	1	1
Chic1	69.1729	1.87523	0.529708	1.65229	0.0984753	1
Chic2	358.937	-0.379139	0.218652	0	1	1
Chid1	78.7647	0.118629	0.325457	0	1	1
Chka	84.8297	0.497689	0.364689	0	1	1
Chkb	50.1977	0.424682	0.358119	0	1	1
Chm	138.292	-0.526111	0.324508	0	1	1
Chmp1a	187.394	-0.418681	0.296807	0	1	1
Chmp1b	382.136	-0.565398	0.210057	0	1	1
Chmp2a	1127.49	0.431833	0.248013	0	1	1
Chmp2b	271.281	-0.238249	0.232859	0	1	1
Chmp3	447.128	-0.0682129	0.202225	0	1	1
Chmp4b	299.304	1.09859	0.305835	0.322359	0.747181	1
Chmp5	568.168	0.580696	0.222588	0	1	1
Chmp6	232.333	-0.744508	0.27892	0	1	1
Chmp7	68.3623	-0.428614	0.534573	0	1	1
Chordc1	261.836	-0.554093	0.230461	0	1	1
Chp1	62.2838	0.240096	0.421269	0	1	1
Chpf2	60.1928	0.888993	0.463515	0	1	1
Chpt1	132	-0.0830647	0.261504	0	1	1
Chrac1	768.163	0.328682	0.280133	0	1	1
Chst1	212.203	0.800818	0.324905	0	1	1
Chst11	39.9518	0.209338	0.469595	0	1	1
Chst12	368.971	-0.984674	0.22159	0	1	1
Chst14	89.6984	0.494094	0.341506	0	1	1
Chst15	56.2191	0.680956	0.464993	0	1	1
Chsy1	149.699	-0.718849	0.401102	0	1	1
Chtf8	39.5407	0.158618	0.382398	0	1	1
Chtop	171.894	0.0719316	0.369507	0	1	1
Chuk	410.718	0.433406	0.187498	0	1	1
Churc1	248.528	0.664269	0.286009	0	1	1
Ciao1	175.423	-0.777734	0.292259	0	1	1
Ciao2a	872.725	0.595324	0.223972	0	1	1
Ciao2b	492.716	0.263608	0.292728	0	1	1
Ciao3	88.9491	0.595062	0.34709	0	1	1
Ciapin1	106.485	-1.20296	0.345166	-0.588019	0.55652	1
Cib1	262.664	-0.185182	0.340343	0	1	1
Cib2	144.415	-0.63415	0.286475	0	1	1
Cilk1	55.8833	-0.640408	0.414648	0	1	1
Cinp	122.066	-0.679674	0.345938	0	1	1
Cipc	46.5735	0.513757	0.636383	0	1	1
Cir1	59.1092	0.784887	0.392135	0	1	1
Cirbp	304.382	-1.02236	0.332827	-0.0671937	0.946428	1
Cisd1	364.528	0.19941	0.27023	0	1	1
Cisd2	403.753	0.283994	0.207557	0	1	1
Cisd3	75.3753	0.815751	0.402488	0	1	1
Cited2	175.995	-0.339891	0.284143	0	1	1
Ciz1	88.6736	0.200088	0.340064	0	1	1
Ckap4	52.4039	-1.60505	0.45629	-1.32602	0.184834	1
Ckap5	327.973	0.0052168	0.191121	0	1	1
Ckb	970.063	-0.987726	0.241175	0	1	1
Cklf	754.388	-0.258827	0.310674	0	1	1
Cks1b	76.4414	0.238836	0.402092	0	1	1
Clasp1	67.8436	-0.118854	0.354571	0	1	1
Clasp2	234.356	-0.365077	0.269519	0	1	1
Clasrp	49.9823	0.645258	0.51274	0	1	1
Clcc1	608.538	0.0221263	0.212567	0	1	1
Clcf1	41.3098	-0.362661	0.544346	0	1	1
Clcn3	251.462	0.190173	0.218824	0	1	1
Clcn4	331.445	-0.197282	0.242122	0	1	1
Cldnd1	468.981	-0.467624	0.243559	0	1	1
Clec12a	56.2975	-0.846059	0.875393	0	1	1
Clec16a	74.4247	0.0421091	0.34475	0	1	1
Clec1b	34.922	-0.615	0.637354	0	1	1
Clec4a2	311.855	-1.4712	0.344199	-1.36897	0.171008	1
Clec4a3	767.513	0.733423	0.307531	0	1	1
Clec5a	1108.08	-0.840245	0.197939	0	1	1
Clec7a	1139.85	0.559022	0.196248	0	1	1
Clgn	132.22	0.158963	0.386793	0	1	1
Clic1	2025.84	-0.191206	0.237718	0	1	1
Clic4	95.9928	1.74926	0.387027	1.93594	0.0528753	1
Clint1	580.243	-0.0406198	0.224232	0	1	1
Clip1	619.973	-0.30623	0.20318	0	1	1
Clk1	1884.68	-0.356559	0.234901	0	1	1
Clk2	63.9135	1.05359	0.40579	0.132069	0.89493	1
Clk3	316.637	-0.145561	0.204348	0	1	1
Clk4	670.501	0.0417799	0.17369	0	1	1
Cln3	398.102	0.617446	0.186648	0	1	1
Cln5	473.161	-0.124295	0.242739	0	1	1
Cln8	225.127	-0.618595	0.305145	0	1	1
Clns1a	369.13	-0.378963	0.301782	0	1	1
Clock	204.685	0.637636	0.299821	0	1	1
Clp1	180.138	-0.411335	0.294591	0	1	1
Clpb	66.4379	-1.27702	0.386956	-0.715893	0.474058	1
Clpp	358.396	0.191417	0.260144	0	1	1
Clptm1	205.11	-0.54063	0.320087	0	1	1
Clptm1l	565.212	0.0481628	0.203584	0	1	1
Clpx	187.866	-0.672403	0.297543	0	1	1
Clstn1	139.309	0.138452	0.333383	0	1	1
Clta	1540.08	0.597858	0.164839	0	1	1
Cltb	173.586	-0.261807	0.270418	0	1	1
Cltc	1081.53	-0.076683	0.229611	0	1	1
Clu	188.069	0.47544	0.399756	0	1	1
Cluap1	225.351	-0.156753	0.300048	0	1	1
Clybl	114.663	0.578165	0.446991	0	1	1
Cmas	337.879	-0.211654	0.202251	0	1	1
Cmc1	185.253	1.34007	0.347785	0.97781	0.328168	1
Cmc2	114.667	0.480997	0.324132	0	1	1
Cmc4	45.6256	0.244054	0.411702	0	1	1
Cmip	181.386	0.740329	0.319818	0	1	1
Cmklr1	103.85	0.219138	0.403664	0	1	1
Cmpk1	295.502	-0.0838421	0.241583	0	1	1
Cmpk2	34.6069	0.181746	0.62682	0	1	1
Cmss1	48.5709	0.817625	0.435126	0	1	1
Cmtm3	685.244	-0.402732	0.196696	0	1	1
Cmtm4	76.5763	0.25467	0.316536	0	1	1
Cmtm6	1113.17	-1.41524	0.293061	-1.41691	0.156509	1
Cmtm7	669.099	-0.58778	0.223582	0	1	1
Cmtm8	118.662	-0.218474	0.345276	0	1	1
Cmtr1	37.2409	0.988781	0.478928	0	1	1
Cnbp	2865.29	-0.725333	0.198063	0	1	1
Cndp2	445.538	0.336376	0.269321	0	1	1
Cnep1r1	107.982	-0.108397	0.304959	0	1	1
Cnga1	285.683	-0.0565325	0.580307	0	1	1
Cngb1	162.06	-0.0831718	0.405941	0	1	1
Cnih1	382.104	-0.419687	0.211993	0	1	1
Cnih4	931.491	0.564863	0.297756	0	1	1
Cnn2	68.5399	-1.18152	0.364496	-0.497998	0.618485	1
Cnn3	45.5316	0.320068	0.44801	0	1	1
Cnnm3	43.1837	0.714951	0.453687	0	1	1
Cnot1	142.807	0.0836812	0.353872	0	1	1
Cnot10	105.757	0.289634	0.38626	0	1	1
Cnot11	52.2911	-0.24659	0.371588	0	1	1
Cnot2	532.777	-0.630437	0.277948	0	1	1
Cnot3	102.044	-0.205245	0.372045	0	1	1
Cnot4	791.997	0.156386	0.242327	0	1	1
Cnot6	150.814	0.613752	0.277388	0	1	1
Cnot6l	353.372	-0.0324259	0.207663	0	1	1
Cnot7	238.751	-0.439395	0.26306	0	1	1
Cnot8	648.024	-0.846562	0.220966	0	1	1
Cnot9	134.08	0.0329994	0.355454	0	1	1
Cnp	173.353	-0.646747	0.346085	0	1	1
Cnppd1	188.566	-0.250507	0.253015	0	1	1
Cnpy2	1143.93	0.22162	0.238578	0	1	1
Cnpy3	368.991	-0.893159	0.220081	0	1	1
Cnpy4	108.376	-0.950929	0.368402	0	1	1
Cnr2	59.7654	0.758737	0.415947	0	1	1
Cnrip1	73.4898	-1.36439	0.415782	-0.876399	0.380813	1
Cnst	54.0222	0.880998	0.596092	0	1	1
Cntln	50.0212	0.088325	0.374145	0	1	1
Cntrl	668.422	0.293328	0.190378	0	1	1
Coa3	866.696	0.386467	0.284222	0	1	1
Coa4	212.52	0.307441	0.339646	0	1	1
Coa5	220.061	1.00741	0.336624	0.0220184	0.982433	1
Coa6	225.148	0.73579	0.335272	0	1	1
Coa7	92.3541	0.700971	0.348723	0	1	1
Coasy	98.3525	-0.400167	0.356588	0	1	1
Cog2	93.9944	0.111107	0.366346	0	1	1
Cog3	74.5992	-0.249067	0.449408	0	1	1
Cog4	164.109	0.567973	0.29468	0	1	1
Cog5	56.6683	-0.665912	0.389426	0	1	1
Cog6	106.703	-1.22476	0.31319	-0.717633	0.472984	1
Cog7	56.7305	-0.0477351	0.427014	0	1	1
Cog8	133.562	-0.542529	0.304375	0	1	1
Coil	69.9091	0.689545	0.547989	0	1	1
Col27a1	278.563	-1.01457	0.365657	-0.039848	0.968214	1
Col4a3bp	78.9868	0.828335	0.360802	0	1	1
Colec12	46.2458	2.08325	1.06765	1.01461	0.310291	1
Colgalt1	349.438	0.220375	0.247835	0	1	1
Commd1	543.997	0.552701	0.253195	0	1	1
Commd10	246.23	-0.66901	0.281756	0	1	1
Commd2	455.293	-0.00528953	0.261113	0	1	1
Commd3	950.492	0.229428	0.227674	0	1	1
Commd4	756.193	0.428892	0.243961	0	1	1
Commd5	173.256	-0.451174	0.280017	0	1	1
Commd6	498.298	0.0546593	0.29108	0	1	1
Commd7	559.394	-0.336059	0.227868	0	1	1
Commd8	1597.48	-1.2263	0.184456	-1.22685	0.21988	1
Commd9	416.598	0.111536	0.21932	0	1	1
Comt	1522.71	-0.316231	0.208492	0	1	1
Comtd1	72.3007	-0.223277	0.336832	0	1	1
Cop1	54.9086	-0.0260683	0.410119	0	1	1
Copa	391.14	0.484737	0.215803	0	1	1
Copb1	750.419	-0.26465	0.233715	0	1	1
Copb2	341.595	0.195532	0.23957	0	1	1
Cope	1015.88	-0.16995	0.220246	0	1	1
Copg1	153.23	-0.21596	0.339733	0	1	1
Copg2	78.0635	0.110455	0.31963	0	1	1
Coprs	128.546	-0.282008	0.28204	0	1	1
Cops2	292.27	-0.0238275	0.238852	0	1	1
Cops3	273.928	-0.683275	0.242994	0	1	1
Cops4	1126.62	-0.976307	0.227965	0	1	1
Cops5	326.716	0.0216387	0.191	0	1	1
Cops6	614.422	-0.101618	0.266244	0	1	1
Cops7a	228.688	-0.0473004	0.287201	0	1	1
Cops7b	70.8295	-0.704541	0.37015	0	1	1
Cops8	281.383	-0.521001	0.237727	0	1	1
Cops9	1133.03	1.33104	0.260428	1.27115	0.203675	1
Copz1	531.526	-0.183674	0.265273	0	1	1
Copz2	158.095	0.0604088	0.351952	0	1	1
Coq10a	73.3584	-0.229887	0.322086	0	1	1
Coq10b	134.202	-0.270096	0.356305	0	1	1
Coq2	155.383	0.0519471	0.295508	0	1	1
Coq3	118.103	0.101357	0.302146	0	1	1
Coq4	45.589	-1.02601	0.459194	-0.0566343	0.954837	1
Coq5	142.522	-0.4358	0.380268	0	1	1
Coq6	55.1646	-0.389273	0.561961	0	1	1
Coq7	210.97	1.3532	0.285312	1.23793	0.215743	1
Coq8a	36.663	0.438809	0.591748	0	1	1
Coq9	114.996	-0.496076	0.325869	0	1	1
Coro1a	1214.95	-0.949758	0.248618	0	1	1
Coro1b	1023.11	-0.120165	0.245946	0	1	1
Coro1c	232.63	0.6995	0.281467	0	1	1
Coro2a	34.1281	0.648389	0.518386	0	1	1
Coro7	154.296	0.85802	0.224972	0	1	1
Cotl1	453.215	0.0672023	0.233197	0	1	1
Cox10	82.6745	-0.693359	0.353586	0	1	1
Cox11	51.8655	-0.696586	0.390908	0	1	1
Cox14	757.95	0.662877	0.257726	0	1	1
Cox15	77.3268	-0.424651	0.354922	0	1	1
Cox16	149.006	-0.00810533	0.333131	0	1	1
Cox17	1124.91	0.879699	0.292765	0	1	1
Cox18	61.368	-0.709676	0.373129	0	1	1
Cox19	145.985	0.510403	0.315573	0	1	1
Cox4i1	4026.83	1.34001	0.238046	1.42833	0.153198	1
Cox5a	1060.17	0.982464	0.273911	0	1	1
Cox5b	369.668	1.15654	0.284811	0.549627	0.582575	1
Cox6a1	2000.39	0.771601	0.268041	0	1	1
Cox6a2	263.958	1.77952	0.546833	1.42552	0.154008	1
Cox6b1	1853.35	1.06481	0.258384	0.250826	0.801949	1
Cox6b2	31.3373	-1.08919	1.04363	-0.0854635	0.931893	1
Cox6c	1083.24	1.16913	0.26905	0.628634	0.529589	1
Cox7a2	1255.9	0.854819	0.279759	0	1	1
Cox7a2l	428.779	1.02643	0.219865	0.120209	0.904317	1
Cox7b	663.561	1.09147	0.273047	0.335003	0.737623	1
Cox7c	89.4707	0.516823	0.317726	0	1	1
Cox8a	2002.86	1.2203	0.269054	0.818789	0.412907	1
Cp	229.174	1.3383	0.311582	1.08575	0.277591	1
Cpe	196.323	-0.660414	0.372653	0	1	1
Cpeb2	153.278	-0.32046	0.301645	0	1	1
Cpeb4	121.559	1.36489	0.41436	0.880603	0.378533	1
Cplane1	67.3171	-0.176694	0.299521	0	1	1
Cplx4	127.058	-0.384911	0.434996	0	1	1
Cpne1	88.3825	-0.674583	0.31263	0	1	1
Cpne3	348.536	0.160553	0.230159	0	1	1
Cpox	43.1203	-0.662492	0.425594	0	1	1
Cpped1	43.5587	0.906531	0.45649	0	1	1
Cpq	349.365	1.4564	0.247589	1.84337	0.0652745	1
Cpsf1	88.1362	-0.105544	0.377997	0	1	1
Cpsf2	169.383	-0.262196	0.280203	0	1	1
Cpsf3	352.341	-0.462702	0.292063	0	1	1
Cpsf4	159.68	0.611356	0.272638	0	1	1
Cpsf6	401.429	-0.17816	0.244143	0	1	1
Cpsf7	138.087	0.765932	0.347106	0	1	1
Cpt1a	64.0844	0.821321	0.522233	0	1	1
Cpt2	85.2709	-0.680818	0.388325	0	1	1
Cr1l	542.88	-0.518586	0.232676	0	1	1
Cradd	56.0825	-0.565276	0.373462	0	1	1
Cramp1l	55.7353	0.890901	0.420494	0	1	1
Crat	123.545	-0.500867	0.406812	0	1	1
Crbn	306.294	-0.343372	0.247493	0	1	1
Crcp	187.955	-0.517192	0.306693	0	1	1
Creb1	239.217	-0.283424	0.280162	0	1	1
Creb3	838.834	-0.629831	0.218544	0	1	1
Creb3l1	56.4586	0.539645	0.527057	0	1	1
Creb3l2	43.5312	-1.18559	0.461183	-0.402418	0.687376	1
Creb5	52.7786	1.08876	0.395494	0.224421	0.82243	1
Crebbp	192.14	0.459308	0.239218	0	1	1
Crebrf	366.697	0.529126	0.210999	0	1	1
Crebzf	174.543	0.146775	0.312011	0	1	1
Creg1	3938.1	0.661108	0.189433	0	1	1
Creld2	396.991	-0.000675997	0.234693	0	1	1
Crem	51.518	0.280559	0.489613	0	1	1
Crip1	173.194	0.331938	0.631134	0	1	1
Cript	587.477	0.0402418	0.265427	0	1	1
Crk	220.12	-0.0669782	0.237562	0	1	1
Crkl	82.5022	-0.225308	0.368357	0	1	1
Crlf2	68.5794	0.916573	0.378889	0	1	1
Crlf3	590.481	-0.633424	0.191587	0	1	1
Crls1	150.975	-0.685218	0.266134	0	1	1
Crnkl1	194.001	0.640326	0.327966	0	1	1
Crot	301.995	-1.12641	0.296192	-0.426785	0.669536	1
Crtap	88.8807	-0.22337	0.316437	0	1	1
Crtc2	42.5645	0.520137	0.485924	0	1	1
Crtc3	41.0854	-0.0372883	0.47757	0	1	1
Crx	46.6363	0.409261	0.517002	0	1	1
Cryab	83.3025	0.715561	0.485767	0	1	1
Cryba4	408.194	0.792932	0.258382	0	1	1
Crybb1	507.971	-0.0509403	0.268671	0	1	1
Crybg3	88.0663	0.239985	0.347506	0	1	1
Crym	37.2813	-0.451712	0.580727	0	1	1
Cryzl1	349.759	0.059766	0.267529	0	1	1
Cryzl2	115.425	0.438774	0.303135	0	1	1
Cs	173.469	-0.123251	0.283215	0	1	1
Csad	76.1065	0.117974	0.347193	0	1	1
Csde1	604.493	-0.237096	0.317132	0	1	1
Cse1l	205.308	-0.487067	0.341538	0	1	1
Csf1r	9233.63	-0.430922	0.196403	0	1	1
Csf2ra	294.069	1.1055	0.275907	0.382382	0.702178	1
Csf2rb	340.189	1.0502	0.282253	0.177863	0.85883	1
Csf2rb2	139.493	1.51875	0.340247	1.52462	0.127353	1
Csf3r	899.219	0.326286	0.199689	0	1	1
Csgalnact2	88.8624	-0.663435	0.379583	0	1	1
Csk	216.84	-0.142254	0.284361	0	1	1
Csnk1a1	936.732	-0.312134	0.178699	0	1	1
Csnk1d	211.462	0.263757	0.265666	0	1	1
Csnk1e	492.341	-0.741336	0.208169	0	1	1
Csnk1g1	81.2916	0.0740925	0.334692	0	1	1
Csnk1g2	93.2863	-0.100537	0.359915	0	1	1
Csnk1g3	119.978	0.452339	0.320873	0	1	1
Csnk2a1	63.3211	0.286333	0.398557	0	1	1
Csnk2a2	44.9226	0.134909	0.465875	0	1	1
Csnk2b	52.3038	0.435811	0.401527	0	1	1
Cspp1	231.682	0.40362	0.292971	0	1	1
Cstf1	125.231	-0.684234	0.258434	0	1	1
Cstf2	46.3641	-0.623639	0.486475	0	1	1
Cstf2t	106.67	-0.384851	0.436959	0	1	1
Cstf3	244.056	0.0984868	0.249669	0	1	1
Ctbp1	142.755	-0.499762	0.372358	0	1	1
Ctbp2	122.875	-0.430011	0.298902	0	1	1
Ctbs	277.389	-0.213281	0.222826	0	1	1
Ctc1	733.393	-0.687069	0.202849	0	1	1
Ctcf	442.076	0.107684	0.224608	0	1	1
Ctdnep1	77.6742	0.538617	0.320631	0	1	1
Ctdp1	44.6378	0.83547	0.514048	0	1	1
Ctdsp2	86.1024	0.606254	0.313557	0	1	1
Ctdspl2	271.052	0.0703675	0.220456	0	1	1
Ctla2b	425.367	1.02271	0.284723	0.0797676	0.936422	1
Ctnna1	224.261	-0.342474	0.268506	0	1	1
Ctnnal1	128.419	-1.15482	0.365404	-0.423701	0.671784	1
Ctnnb1	554.657	0.303451	0.254778	0	1	1
Ctnnbip1	113.998	-0.209161	0.26281	0	1	1
Ctnnbl1	115.928	-0.610739	0.403974	0	1	1
Ctnnd1	150.525	-0.98534	0.34497	0	1	1
Ctns	214.426	-0.355395	0.306454	0	1	1
Ctps2	319.775	-0.566184	0.233798	0	1	1
Ctr9	157.802	0.0685295	0.246281	0	1	1
Ctsa	7779.02	0.31626	0.267336	0	1	1
Ctsb	25473	0.94757	0.299692	0	1	1
Ctsc	11608.6	-0.319666	0.277984	0	1	1
Ctsd	26326.8	0.601619	0.269909	0	1	1
Ctse	55.6273	0.572957	0.40853	0	1	1
Ctsf	522.83	-0.87505	0.252124	0	1	1
Ctsh	8503.33	0.277744	0.197576	0	1	1
Ctsl	9506.21	0.25585	0.20184	0	1	1
Ctso	779.27	-0.907627	0.23516	0	1	1
Ctss	142898	0.763438	0.190572	0	1	1
Ctsz	17447.5	0.383696	0.200971	0	1	1
Cttnbp2nl	1514.15	-0.453311	0.25775	0	1	1
Ctu2	59.0465	-0.199431	0.388341	0	1	1
Cuedc2	432.441	0.00829362	0.25919	0	1	1
Cul1	1107.66	-0.490245	0.19943	0	1	1
Cul2	188.689	-0.759837	0.351009	0	1	1
Cul3	232.37	-0.260736	0.300219	0	1	1
Cul4a	90.5076	-0.619791	0.379801	0	1	1
Cul4b	122.278	0.355254	0.385007	0	1	1
Cul5	309.788	-0.0885328	0.27839	0	1	1
Cuta	742.624	0.267111	0.259517	0	1	1
Cutc	70.098	-0.0386063	0.401622	0	1	1
Cux1	443.74	0.216933	0.198174	0	1	1
Cwc15	523.29	0.0541329	0.204943	0	1	1
Cwc22	50.9775	-0.0325345	0.473266	0	1	1
Cwc25	189.219	0.221823	0.30983	0	1	1
Cwc27	152.193	-0.203737	0.278172	0	1	1
Cwf19l1	68.5994	-0.59223	0.383241	0	1	1
Cwf19l2	445.104	0.681902	0.273739	0	1	1
Cx3cr1	4074.12	-1.11853	0.167668	-0.706944	0.479601	1
Cxcl14	69.3204	0.635334	0.368255	0	1	1
Cxcr6	48.8595	3.59031	1.427	1.81522	0.0694903	1
Cxxc1	65.1107	0.172276	0.386564	0	1	1
Cxxc5	461.336	-0.739268	0.226686	0	1	1
Cyb561a3	702.995	-0.487654	0.296349	0	1	1
Cyb561d1	57.2181	0.251939	0.417193	0	1	1
Cyb561d2	243.72	-0.172599	0.287024	0	1	1
Cyb5a	1160.84	0.241741	0.268716	0	1	1
Cyb5b	175.742	0.687055	0.248819	0	1	1
Cyb5d2	83.8694	-0.556246	0.382253	0	1	1
Cyb5r1	299.829	-0.120659	0.23841	0	1	1
Cyb5r3	217.12	-0.278968	0.353804	0	1	1
Cyb5r4	128.515	0.320211	0.27878	0	1	1
Cyba	13529.5	1.12348	0.265867	0.464429	0.642341	1
Cybc1	353.851	-0.319487	0.318119	0	1	1
Cyc1	424.013	-0.490318	0.265113	0	1	1
Cyfip1	2004.63	-0.612039	0.165594	0	1	1
Cyhr1	188.652	-0.152016	0.216942	0	1	1
Cyld	259.353	0.704669	0.219149	0	1	1
Cyp20a1	194.148	-0.685602	0.25427	0	1	1
Cyp27a1	219.191	-0.253981	0.315703	0	1	1
Cyp2r1	96.3732	-0.382486	0.366382	0	1	1
Cyp4f13	281.977	-0.402751	0.264963	0	1	1
Cyp4f16	50.8692	0.158842	0.456694	0	1	1
Cyp4f18	396.175	1.49172	0.251934	1.95177	0.0509656	1
Cyp4v3	470.98	0.328863	0.270115	0	1	1
Cyp51	156.605	-0.686521	0.299565	0	1	1
Cyren	142.709	-0.215004	0.378274	0	1	1
Cysltr1	669.206	-1.33102	0.263903	-1.25431	0.209731	1
Cyth1	94.7628	1.25767	0.343166	0.750868	0.452732	1
Cyth2	152.433	-0.860456	0.265371	0	1	1
Cyth3	84.8221	0.23851	0.315698	0	1	1
Cyth4	1280.25	-0.243977	0.185185	0	1	1
Cytip	38.4402	-0.459299	0.528533	0	1	1
Czib	338.369	-0.200361	0.224089	0	1	1
D030028A08Rik	111.524	-0.376483	0.316256	0	1	1
D030056L22Rik	44.7506	-0.80182	0.451275	0	1	1
D10Wsu102e	46.2757	-0.249685	0.411419	0	1	1
D11Wsu47e	35.1072	-0.116664	0.524816	0	1	1
D130040H23Rik	38.5708	0.317121	0.490899	0	1	1
D16Ertd472e	78.8583	-0.727377	0.382406	0	1	1
D17H6S56E-5	409.239	0.1204	0.27133	0	1	1
D1Ertd622e	170.1	-1.15666	0.340637	-0.459898	0.64559	1
D230025D16Rik	50.7458	-0.643813	0.472273	0	1	1
D330023K18Rik	93.5495	-0.00242496	0.403317	0	1	1
[truncated: 6,360 more rows]

## Sheet: Table S4
Table S4. Female differentially expressed genes at D28 compared to naïve eyes (DESeq2 analysis; LFC>1, padj<0.05)
Gene ID	baseMean	log2FoldChange	lfcSE	stat	pvalue	padj
Ccl8	1656.51	8.76638	0.908155	8.55183	1.21e-17	5.98e-14
Slamf7	841.113	5.34845	0.509623	8.53268	1.43e-17	5.98e-14
Cd300lf	454.231	2.95509	0.247311	7.90539	2.67e-15	7.44e-12
Igf1	256.881	3.26985	0.298215	7.61146	2.71e-14	5.66e-11
4930455G09Rik	73.5794	4.99287	0.535418	7.45747	8.82e-14	1.47e-10
Cst7	3247.83	2.79968	0.264686	6.7993	1.05e-11	1.46e-08
P2ry14	118.756	3.32319	0.344772	6.73835	1.6e-11	1.91e-08
Fabp5	713.387	4.04162	0.463864	6.55713	5.49e-11	5.73e-08
Ly6i	801.976	4.12138	0.486431	6.4169	1.39e-10	1.29e-07
Pdzk1ip1	74.1322	3.59768	0.42104	6.16969	6.84e-10	5.72e-07
C4b	628.72	3.92547	0.496895	5.8875	3.92e-09	2.98e-06
Gpx3	326.544	3.10933	0.359841	5.86182	4.58e-09	3.19e-06
Cxcl9	531.97	7.32047	1.092	5.78796	7.12e-09	4.58e-06
Hpse	228.33	3.12866	0.384112	5.54177	2.99e-08	1.79e-05
Spp1	1591.23	5.40805	0.807084	5.4617	4.72e-08	2.63e-05
Csmd3	299.97	-2.53259	0.297456	-5.15232	2.57e-07	0.0001344
Lgals3	1034.91	4.16332	0.618636	5.11338	3.16e-07	0.000155581
H2-M2	67.26	6.92852	1.16481	5.08969	3.59e-07	0.000166532
Cdo1	89.5114	3.57847	0.512208	5.03402	4.8e-07	0.000211283
C3	445.604	4.63539	0.730954	4.97349	6.58e-07	0.000274802
Ikbke	92.6189	7.21982	1.26772	4.90629	9.28e-07	0.000369413
Apoe	96727.7	2.24979	0.263099	4.75026	2.03e-06	0.000771794
H2-Q6	552.78	2.1002	0.234968	4.68235	2.84e-06	0.000987672
Saa3	156.506	7.25195	1.33385	4.68714	2.77e-06	0.000987672
Gm1673	137.491	3.01957	0.436357	4.62824	3.69e-06	0.0012329
Nlrc5	165.27	2.69592	0.379437	4.46957	7.84e-06	0.00251954
Cd1d1	32.5723	-3.12964	0.510066	-4.17523	2.98e-05	0.00921481
Cd63	6505.12	2.02605	0.247587	4.14421	3.41e-05	0.0101784
Gpnmb	791.347	4.37895	0.834538	4.04888	5.15e-05	0.0148321
Tmem204	18.999	-3.73796	0.684068	-4.00247	6.27e-05	0.0174637
Afap1l1	28.7367	-3.18908	0.566254	-3.86589	0.000110684	0.0298419
Lilrb4a	800.391	2.1405	0.297922	3.82817	0.0001291	0.0337192
F630111L10Rik	78.1919	3.89909	0.78537	3.69137	0.000223048	0.0554847
Il18bp	568.744	2.94873	0.528346	3.68835	0.00022571	0.0554847
Cxcl13	3165.29	4.6792	1.02293	3.59672	0.000322254	0.0769543
AW112010	2125.23	2.00252	0.283162	3.54046	0.000399436	0.0927356
Pdyn	27.4589	5.29093	1.22288	3.50887	0.000450022	0.101656
Gpr18	116.822	3.34441	0.673424	3.48133	0.000498928	0.109738
S100a1	521.307	2.15515	0.338985	3.40767	0.000655207	0.140416
Fscn1	93.3829	-2.53859	0.456904	-3.36742	0.000758762	0.158543
Cd200r4	114.247	2.16237	0.354339	3.28038	0.00103669	0.211332
Ctla2a	83.5425	3.66976	0.81836	3.26233	0.001105	0.219896
Gbp8	136.92	3.59933	0.800546	3.24694	0.00116653	0.22674
Vcam1	174.56	2.04511	0.334802	3.12158	0.00179884	0.341697
Itgal	79.0354	3.65141	0.853814	3.10537	0.0019004	0.352967
Chst2	84.928	2.47135	0.477155	3.08359	0.00204519	0.363696
Lilr4b	93.3433	2.55857	0.505174	3.08521	0.0020341	0.363696
Tnni3	42.1066	2.64011	0.535697	3.06164	0.00220125	0.383293
H2-K1	8260.19	1.59123	0.193788	3.05091	0.00228146	0.389153
H2-Aa	10159.7	2.74843	0.582958	2.99924	0.00270654	0.452426
Il2rg	1600.51	1.94766	0.320787	2.95419	0.00313494	0.513761
Apoc4	99.2334	3.05002	0.711587	2.88092	0.00396523	0.614836
Cd74	31523	2.58002	0.54855	2.88035	0.00397238	0.614836
Il7r	75.5586	-2.32016	0.457021	-2.88863	0.00386925	0.614836
Id2	636.027	1.73526	0.258954	2.83935	0.00452051	0.674686
Il6	40.4232	-2.82976	0.644285	-2.83998	0.0045116	0.674686
Cd244a	184.759	1.8565	0.307567	2.78476	0.00535666	0.785456
H2-Q5	77.2001	2.03315	0.373325	2.76742	0.00565011	0.8142
Cdkn1c	28.8201	-2.43139	0.524304	-2.73007	0.00633208	0.897008
0610009B22Rik	449.137	0.313256	0.271044	0	1	1
0610010F05Rik	134.54	-0.578178	0.232648	0	1	1
0610010K14Rik	439.438	0.0374214	0.258859	0	1	1
0610012G03Rik	1008.57	0.44806	0.272479	0	1	1
0610030E20Rik	259.607	-0.0826128	0.229713	0	1	1
0610040J01Rik	417.316	-0.988061	0.251791	0	1	1
1110004F10Rik	545.585	-0.0918458	0.196714	0	1	1
1110006O24Rik	69.1246	-0.652359	0.510563	0	1	1
1110008P14Rik	73.4692	0.422139	0.421067	0	1	1
1110012L19Rik	95.7144	0.365744	0.30896	0	1	1
1110019D14Rik	74.6033	0.263955	0.419697	0	1	1
1110032A03Rik	265.436	0.954873	0.267295	0	1	1
1110038B12Rik	39.1721	0.618691	0.538168	0	1	1
1110038F14Rik	254.79	0.320005	0.292239	0	1	1
1110051M20Rik	83.1935	0.117217	0.319532	0	1	1
1110059E24Rik	183.08	0.140328	0.286113	0	1	1
1110059G10Rik	371.255	0.382445	0.241372	0	1	1
1190007I07Rik	103.681	0.607386	0.417889	0	1	1
1300002E11Rik	82.9982	0.281666	0.427399	0	1	1
1500011B03Rik	123.395	-0.216448	0.347783	0	1	1
1500015A07Rik	60.0495	0.426238	0.515543	0	1	1
1600010M07Rik	173.873	0.532593	0.307573	0	1	1
1600012H06Rik	255.107	-0.330878	0.278426	0	1	1
1600014C10Rik	330.427	-0.0852266	0.26886	0	1	1
1600020E01Rik	101.709	0.0453613	0.273579	0	1	1
1700003F12Rik	69.6348	1.75144	0.4299	1.74794	0.0804744	1
1700007L15Rik	36.0794	0.553936	0.519097	0	1	1
1700017B05Rik	462.762	-0.188165	0.263472	0	1	1
1700029J07Rik	41.3518	0.336718	0.44684	0	1	1
1700037H04Rik	57.8288	0.795548	0.4161	0	1	1
1700066B19Rik	96.8869	0.180291	0.461233	0	1	1
1700086O06Rik	51.1751	0.312445	0.512106	0	1	1
1700094D03Rik	57.751	0.601924	0.384604	0	1	1
1700096K18Rik	58.4965	0.709706	0.484208	0	1	1
1700123O20Rik	289.805	0.0353516	0.254948	0	1	1
1810013L24Rik	81.1608	-0.0108997	0.411445	0	1	1
1810014B01Rik	41.9781	0.596191	0.405569	0	1	1
1810026B05Rik	398.78	0.222878	0.258517	0	1	1
1810030O07Rik	257.401	-0.145263	0.232931	0	1	1
1810037I17Rik	653.487	0.486517	0.300812	0	1	1
1810058I24Rik	584.669	0.539487	0.267538	0	1	1
2010315B03Rik	253.329	-0.223898	0.230262	0	1	1
2010320M18Rik	113.773	0.473062	0.369164	0	1	1
2210016F16Rik	528.395	0.389068	0.223729	0	1	1
2210016L21Rik	162.36	0.255122	0.310352	0	1	1
2210408F21Rik	48.6072	0.712384	0.473552	0	1	1
2210408I21Rik	61.6812	-0.182158	0.858066	0	1	1
2300009A05Rik	97.6005	0.400247	0.341952	0	1	1
2310001H17Rik	83.2887	0.969456	0.454469	0	1	1
2310009B15Rik	44.5209	0.470022	0.387408	0	1	1
2310011J03Rik	121.619	-0.0482915	0.317722	0	1	1
2310015A10Rik	56.7341	-0.231544	0.470618	0	1	1
2310033P09Rik	331.919	0.170825	0.314909	0	1	1
2310039H08Rik	258.798	0.322714	0.328247	0	1	1
2310040G24Rik	175.571	0.735314	0.286915	0	1	1
2310057M21Rik	67.6561	-0.156489	0.448158	0	1	1
2310061I04Rik	76.8919	0.0434025	0.358722	0	1	1
2410002F23Rik	45.6346	-0.0158049	0.391691	0	1	1
2410004B18Rik	178.35	-0.0201082	0.323586	0	1	1
2410006H16Rik	492.92	0.915232	0.301928	0	1	1
2410022M11Rik	48.382	-0.635679	0.371243	0	1	1
2410131K14Rik	57.305	-0.461603	0.463592	0	1	1
2510002D24Rik	205.731	0.0840961	0.279839	0	1	1
2510009E07Rik	258.831	-0.271697	0.276074	0	1	1
2510039O18Rik	142.811	-0.0589465	0.317408	0	1	1
2610001J05Rik	517.92	0.277888	0.281553	0	1	1
2610002M06Rik	64.4895	0.0948397	0.304077	0	1	1
2610008E11Rik	63.8977	-0.238477	0.384802	0	1	1
2610024D14Rik	55.1114	-0.585764	0.552966	0	1	1
2610044O15Rik8	59.7449	-0.0585768	0.350944	0	1	1
2610203C22Rik	134.44	-0.228939	0.316372	0	1	1
2610301B20Rik	116.825	-0.142606	0.322885	0	1	1
2610306M01Rik	59.6681	0.32102	0.438197	0	1	1
2610507B11Rik	167.135	-0.0714173	0.271975	0	1	1
2610507I01Rik	83.283	-0.115261	0.35092	0	1	1
2610524H06Rik	94.5135	0.0436652	0.342839	0	1	1
2610528A11Rik	101.254	-0.349806	0.357363	0	1	1
2700046G09Rik	36.6452	0.71742	0.536401	0	1	1
2700049A03Rik	114.111	-0.164151	0.287272	0	1	1
2700062C07Rik	225.22	0.265569	0.274354	0	1	1
2700097O09Rik	70.075	-0.26719	0.325419	0	1	1
2810001G20Rik	54.2166	0.568379	0.375062	0	1	1
2810002D19Rik	70.9218	-0.30694	0.393214	0	1	1
2810004N23Rik	159.574	0.00387109	0.341147	0	1	1
2810006K23Rik	110.747	-0.158086	0.376332	0	1	1
2810013P06Rik	206.1	-0.338997	0.28481	0	1	1
2810025M15Rik	231.196	0.373163	0.276561	0	1	1
2810414N06Rik	46.7611	-0.344185	0.434324	0	1	1
2900076A07Rik	117.865	0.276019	0.406557	0	1	1
2900093K20Rik	140.919	0.482671	0.385083	0	1	1
2900097C17Rik	42.6866	0.0837789	0.350397	0	1	1
3110009E18Rik	42.9512	0.335299	0.576806	0	1	1
3110040N11Rik	138.145	0.819527	0.286466	0	1	1
3110056K07Rik	162.53	0.00799905	0.305182	0	1	1
3110082I17Rik	71.8171	0.012129	0.298287	0	1	1
3830403N18Rik	71.7047	0.693738	1.70903	0	1	1
3830406C13Rik	222.411	0.195634	0.248628	0	1	1
4632415L05Rik	109.238	-0.343379	0.442221	0	1	1
4632427E13Rik	123.465	-0.639696	0.309303	0	1	1
4833411C07Rik	142.079	0.778463	0.368215	0	1	1
4833417C18Rik	55.9619	0.34536	0.48206	0	1	1
4833420G17Rik	364.918	-0.250558	0.209982	0	1	1
4833438C02Rik	47.249	-0.381327	0.436687	0	1	1
4833439L19Rik	252.134	-0.476779	0.344467	0	1	1
4921524J17Rik	115.161	0.606176	0.452298	0	1	1
4930402H24Rik	37.5888	0.271418	0.549595	0	1	1
4930453N24Rik	137.561	-0.377369	0.266405	0	1	1
4930481A15Rik	68.0421	0.576266	0.36911	0	1	1
4930503L19Rik	60.3322	-0.487226	0.380711	0	1	1
4930523C07Rik	41.5168	-0.384644	0.491545	0	1	1
4930526I15Rik	70.9672	0.364195	0.389081	0	1	1
4930594C11Rik	71.0799	0.0488853	0.457858	0	1	1
4931406C07Rik	80.5389	0.483856	0.356543	0	1	1
4931406P16Rik	110.691	0.0418456	0.315951	0	1	1
4932438A13Rik	375.607	0.413112	0.238853	0	1	1
4933412E12Rik	86.6001	-0.251054	0.331753	0	1	1
4933421O10Rik	100.635	0.562966	0.345222	0	1	1
4933427D14Rik	88.7723	0.236099	0.516387	0	1	1
4933434E20Rik	291.879	-0.030925	0.223236	0	1	1
4933439C10Rik	95.8807	-0.24141	0.35826	0	1	1
5031439G07Rik	96.9343	0.203192	0.390595	0	1	1
5430405H02Rik	243.386	0.462872	0.355034	0	1	1
5430416N02Rik	38.5958	0.272346	0.502697	0	1	1
5430427O19Rik	659.932	0.175501	0.25396	0	1	1
5530601H04Rik	106.109	-0.647417	0.267794	0	1	1
5730455P16Rik	99.405	-0.533179	0.308576	0	1	1
5830454E08Rik	42.2802	0.512759	0.504293	0	1	1
6030458C11Rik	195.849	0.611959	0.269754	0	1	1
6030468B19Rik	40.0338	-1.8848	0.482342	-1.83437	0.0665986	1
6330407A03Rik	155.868	0.0028038	0.617665	0	1	1
6330418K02Rik	40.0448	-0.202122	0.444888	0	1	1
9130023H24Rik	37.2042	-1.27381	0.467723	-0.585411	0.558271	1
9130401M01Rik	87.366	0.148573	0.367477	0	1	1
9330133O14Rik	83.1066	-0.371019	0.361147	0	1	1
9430015G10Rik	32.0856	-0.0657563	0.457121	0	1	1
9430038I01Rik	95.8049	0.603085	0.335835	0	1	1
9430060I03Rik	50.572	0.162238	0.426151	0	1	1
9530068E07Rik	524.075	-0.54297	0.288721	0	1	1
9630028I04Rik	70.2859	0.345741	0.34977	0	1	1
9930021J03Rik	131.689	0.372398	0.318819	0	1	1
A130010J15Rik	61.1081	-0.95189	0.385339	0	1	1
A230072C01Rik	42.0916	0.180255	0.515031	0	1	1
A430005L14Rik	303.323	0.0787788	0.268265	0	1	1
A430033K04Rik	33.3084	-0.421999	0.593573	0	1	1
A430046D13Rik	53.5016	-0.376115	0.443786	0	1	1
A630001G21Rik	256.394	-0.143556	0.288463	0	1	1
A630066F11Rik	50.697	-0.695617	0.419739	0	1	1
A630072M18Rik	73.2628	0.465028	0.401396	0	1	1
A730063M14Rik	137.819	0.0263341	0.365354	0	1	1
A930003A15Rik	80.2812	-0.558494	0.841483	0	1	1
A930005H10Rik	108.618	0.57243	0.367468	0	1	1
A930013F10Rik	65.6619	-0.0353435	0.353988	0	1	1
AB124611	105.761	1.10151	0.341285	0.297428	0.76614	1
AI413582	639.425	0.707433	0.250906	0	1	1
AI467606	175.657	-0.384325	0.317167	0	1	1
AI597479	67.2325	-0.904213	0.39481	0	1	1
AI837181	93.0026	-0.326885	0.30451	0	1	1
AI847159	76.2111	-0.960547	0.536672	0	1	1
AI987944	232.357	-0.345429	0.265385	0	1	1
AU022252	59.6175	0.186232	0.389865	0	1	1
AU022793	73.6076	-0.121499	0.323365	0	1	1
AU040320	105.05	-0.307545	0.352529	0	1	1
AU041133	179.688	0.019032	0.339084	0	1	1
AW146154	90.1231	0.14556	0.293861	0	1	1
AW209491	146.221	-0.314983	0.406647	0	1	1
AW549877	360.045	-0.116012	0.2362	0	1	1
AW554918	58.413	0.290655	0.381552	0	1	1
Aaas	78.3199	-0.0757241	0.311367	0	1	1
Aagab	222.773	-0.531258	0.255958	0	1	1
Aak1	85.849	0.325248	0.434078	0	1	1
Aamdc	171.434	0.482292	0.278057	0	1	1
Aamp	529.834	-0.257179	0.231129	0	1	1
Aar2	98.998	-0.359319	0.473305	0	1	1
Aars	338.235	-0.194821	0.274943	0	1	1
Aarsd1	157.057	0.27061	0.300291	0	1	1
Aasdh	40.3822	0.0485841	0.462788	0	1	1
Aasdhppt	229.717	0.233156	0.263747	0	1	1
Aatf	157.112	-0.181604	0.272648	0	1	1
Abca1	571.996	0.0371578	0.338249	0	1	1
Abca2	48.0802	-0.131266	0.575423	0	1	1
Abca4	36.6313	0.546995	0.478429	0	1	1
Abca7	52.0323	-0.312957	0.364055	0	1	1
Abca9	818.424	-0.835665	0.217915	0	1	1
Abcb10	47.4693	-0.514163	0.440649	0	1	1
Abcb1b	104.263	-0.52641	0.304434	0	1	1
Abcb4	52.4387	-1.86015	0.490017	-1.75535	0.0791999	1
Abcb7	54.8863	-0.694532	0.441085	0	1	1
Abcc1	65.5812	-0.637578	0.376115	0	1	1
Abcc10	58.004	0.175707	0.464622	0	1	1
Abcc3	153.349	-0.458155	0.358814	0	1	1
Abcc4	31.926	0.171363	0.540091	0	1	1
Abcc5	245.886	0.000403187	0.255286	0	1	1
Abcd1	106	-0.588168	0.348415	0	1	1
Abcd2	537.044	-0.19643	0.211664	0	1	1
Abcd3	184.858	-0.485525	0.299441	0	1	1
Abcd4	43.1333	-0.030383	0.577925	0	1	1
Abce1	266.164	-0.576039	0.229171	0	1	1
Abcf1	402.012	0.340554	0.225377	0	1	1
Abcf2	137.674	-0.41707	0.368744	0	1	1
Abcf3	176.929	-0.0521614	0.364969	0	1	1
Abcg1	125.769	-0.369972	0.489528	0	1	1
Abcg2	185.4	-0.66038	0.281748	0	1	1
Abhd10	110.451	0.493307	0.34572	0	1	1
Abhd11	160.551	-0.193233	0.263944	0	1	1
Abhd11os	33.7015	1.45239	0.614718	0.735923	0.461777	1
Abhd12	2643.61	-0.318447	0.187332	0	1	1
Abhd13	125.524	-0.334331	0.376477	0	1	1
Abhd14a	47.0967	-0.276093	0.456152	0	1	1
Abhd14b	42.3698	0.013328	0.41142	0	1	1
Abhd15	114.724	-0.389858	0.365995	0	1	1
Abhd16a	225.38	-0.172526	0.281253	0	1	1
Abhd17a	149.959	0.0368299	0.277118	0	1	1
Abhd17b	85.5283	-0.496553	0.321023	0	1	1
Abhd17c	172.358	-0.694039	0.361942	0	1	1
Abhd4	151.01	-0.647343	0.340161	0	1	1
Abhd5	85.5415	-0.451027	0.362154	0	1	1
Abhd6	608.04	-0.0184887	0.282892	0	1	1
Abi1	424.004	-0.580785	0.24996	0	1	1
Abi2	47.836	-0.585672	0.430718	0	1	1
Abi3	1193.06	-0.250812	0.207254	0	1	1
Abitram	59.9263	0.278137	0.404835	0	1	1
Abl1	160.618	0.23276	0.294852	0	1	1
Abl2	120.309	-0.215754	0.361113	0	1	1
Ablim1	38.0056	-0.500327	0.547353	0	1	1
Abr	254.554	0.738975	0.294449	0	1	1
Abracl	542.728	0.782061	0.29286	0	1	1
Abraxas1	126.03	-0.335462	0.27596	0	1	1
Abraxas2	313.695	-0.0316937	0.276507	0	1	1
Abt1	132.078	0.00372676	0.294444	0	1	1
Abtb1	91.1262	0.00545568	0.35893	0	1	1
Acaa1a	134.027	-0.0296256	0.260815	0	1	1
Acaa2	182.575	0.302392	0.274065	0	1	1
Acad8	115.112	-0.20514	0.334168	0	1	1
Acad9	75.42	-0.442617	0.326384	0	1	1
Acadl	269.724	0.00456046	0.235086	0	1	1
Acadm	478.968	-0.00522658	0.221395	0	1	1
Acadsb	181.935	-0.151813	0.283433	0	1	1
Acadvl	113.694	-0.0556151	0.311509	0	1	1
Acap2	1035.05	0.400303	0.233526	0	1	1
Acat1	337.054	-0.106071	0.20321	0	1	1
Acat2	40.6204	-0.979077	0.471285	0	1	1
Acbd3	428.347	0.147002	0.238725	0	1	1
Acbd5	240.677	0.102158	0.256802	0	1	1
Acbd6	121.767	0.289505	0.329073	0	1	1
Accs	123.31	-0.431033	0.258774	0	1	1
Acd	115.654	-0.191256	0.396054	0	1	1
Acer3	1564.71	-0.311585	0.221136	0	1	1
Acin1	409.719	0.185037	0.275324	0	1	1
Acly	264.884	-0.333471	0.305746	0	1	1
Aco1	67.945	-0.534724	0.353109	0	1	1
Aco2	162.868	-0.155185	0.311976	0	1	1
Acod1	165.179	1.6088	1.04779	0.581025	0.561223	1
Acot10	75.5501	0.653893	0.339332	0	1	1
Acot13	629.838	0.565026	0.279734	0	1	1
Acot7	106.93	-0.428719	0.293059	0	1	1
Acot8	40.4947	-0.0870294	0.43472	0	1	1
Acot9	406.623	0.745711	0.248819	0	1	1
Acox1	101.371	0.110928	0.353721	0	1	1
Acox3	279.883	0.0122584	0.284151	0	1	1
Acp1	71.2731	0.2885	0.316332	0	1	1
Acp2	642.041	-0.240858	0.193419	0	1	1
Acp6	117.243	-0.192186	0.360134	0	1	1
Acsl1	124.024	0.173417	0.295974	0	1	1
Acsl3	42.9551	-0.439964	0.494953	0	1	1
Acsl4	238.879	-0.381432	0.256165	0	1	1
Acsl5	414.472	-0.355309	0.257189	0	1	1
Acss1	140.134	-0.284685	0.371768	0	1	1
Actb	12093.7	-0.161074	0.160706	0	1	1
Actg1	46.6616	-1.22425	0.425365	-0.527185	0.598065	1
Actl6a	165.534	-0.0169211	0.270237	0	1	1
Actn4	87.8795	-0.582055	0.413068	0	1	1
Actr10	348.184	-0.184452	0.258077	0	1	1
Actr1a	126.226	-0.344255	0.369273	0	1	1
Actr1b	70.5981	-0.609685	0.378182	0	1	1
Actr2	578.141	0.100681	0.184431	0	1	1
Actr3	526.338	-0.465076	0.220695	0	1	1
Actr5	48.6604	-0.31564	0.509004	0	1	1
Actr6	245.894	0.64346	0.357828	0	1	1
Actr8	143.595	-0.00973694	0.332111	0	1	1
Acvr1	87.6057	-0.935257	0.34621	0	1	1
Acvr2a	60.0167	-0.506178	0.355027	0	1	1
Acvr2b	84.7068	0.538382	0.426897	0	1	1
Acvrl1	124.332	0.145411	0.333004	0	1	1
Acyp1	150.403	0.360218	0.389393	0	1	1
Adal	48.068	0.351263	0.511394	0	1	1
Adam10	1254.86	-0.220096	0.200437	0	1	1
Adam15	201.794	-0.842756	0.260117	0	1	1
Adam17	586.049	-0.0179971	0.24285	0	1	1
Adam3	33.6127	-1.35244	0.42184	-0.835479	0.403448	1
Adam9	168.043	-0.53471	0.351233	0	1	1
Adap1	82.9061	0.0627337	0.414921	0	1	1
Adap2	459.256	-0.0950117	0.222864	0	1	1
Adar	133.204	0.237385	0.332761	0	1	1
Adck1	42.649	-0.407929	0.493327	0	1	1
Adck2	65.3308	-0.390595	0.417283	0	1	1
Adck5	43.8291	-0.567702	0.45047	0	1	1
Adcy7	499.262	0.410921	0.213881	0	1	1
Adcy9	46.8523	-0.858015	0.49903	0	1	1
Add1	279.267	-0.246175	0.301351	0	1	1
Add3	117.904	-0.856666	0.248158	0	1	1
Adgre1	4324.83	1.05097	0.265275	0.192135	0.847637	1
Adgrg1	459.219	-0.649402	0.264577	0	1	1
Adh5	579.193	0.157523	0.228244	0	1	1
Adi1	362.154	0.473486	0.235266	0	1	1
Adipor1	910.37	0.0249141	0.21893	0	1	1
Adipor2	202.446	0.0938034	0.287429	0	1	1
Adk	60.9844	-0.0805092	0.401621	0	1	1
Ado	74.0542	-1.08495	0.394905	-0.215112	0.82968	1
Adora1	64.0345	2.11978	0.434469	2.57735	0.00995604	1
Adora3	131.677	-0.111012	0.402386	0	1	1
Adpgk	37.9937	-0.835329	0.531994	0	1	1
Adprh	276.218	-0.0327571	0.257507	0	1	1
Adprhl2	73.5776	-0.913061	0.378256	0	1	1
Adprm	142.464	0.0264695	0.317777	0	1	1
Adrb1	56.7122	-1.27652	0.437018	-0.632752	0.526896	1
Adrb2	1114.14	-1.01325	0.303675	-0.0436484	0.965185	1
Adrm1	84.817	0.00343327	0.312665	0	1	1
Adsl	141.125	-0.594875	0.29501	0	1	1
Adss	144.48	-0.843585	0.308929	0	1	1
Adssl1	60.2725	0.537391	0.496876	0	1	1
Aebp2	103.967	-0.299716	0.342218	0	1	1
Afap1	55.1055	0.550368	0.428655	0	1	1
Afdn	65.9383	0.621518	0.438329	0	1	1
Aff1	95.4527	0.106073	0.346771	0	1	1
Aff4	196.963	-0.105063	0.290591	0	1	1
Afg3l1	110.466	0.173587	0.284786	0	1	1
Afg3l2	107.845	-0.0900558	0.39987	0	1	1
Afmid	44.2619	-0.744106	0.380712	0	1	1
Afp	183.696	1.15563	0.361276	0.430782	0.666627	1
Aftph	435.088	-0.200325	0.22016	0	1	1
Aga	819.597	0.264682	0.226741	0	1	1
Agbl3	52.8131	0.376591	0.519313	0	1	1
Agfg1	235.13	0.0996307	0.205398	0	1	1
Agfg2	44.8996	0.384057	0.511744	0	1	1
Aggf1	220.234	0.345564	0.22319	0	1	1
Agk	43.7463	-0.266226	0.445613	0	1	1
Agl	63.9446	0.00933478	0.358127	0	1	1
Agmo	174.304	-1.47596	0.316785	-1.50246	0.132979	1
Ago1	161.483	0.427033	0.333718	0	1	1
Ago3	148.342	0.00543083	0.309582	0	1	1
Ago4	38.9451	-0.525322	0.504021	0	1	1
Agpat2	124.586	-0.743377	0.299574	0	1	1
Agpat3	268.696	-0.102648	0.250562	0	1	1
Agpat5	370.424	0.218798	0.234683	0	1	1
Agps	289.416	-0.0262066	0.266802	0	1	1
Agtpbp1	58.6796	0.355507	0.471914	0	1	1
Agtrap	148.911	0.30483	0.247306	0	1	1
Ahctf1	81.8412	-0.210166	0.406167	0	1	1
Ahcyl1	152.703	-0.655173	0.358261	0	1	1
Ahi1	81.8471	0.807541	0.345907	0	1	1
Ahsa1	373.427	0.0162563	0.201043	0	1	1
Ahsa2	87.5134	-0.0010923	0.379001	0	1	1
Aida	45.7785	0.248734	0.464388	0	1	1
Aif1	14427.1	0.910733	0.287744	0	1	1
Aifm1	169.594	0.145357	0.271282	0	1	1
Aig1	252.29	0.913695	0.233918	0	1	1
Aim2	327.572	0.319515	0.230267	0	1	1
Aimp1	250.72	0.551934	0.276395	0	1	1
Aimp2	198.343	0.00287357	0.337447	0	1	1
Aip	426.107	-0.144369	0.255875	0	1	1
Aipl1	61.5329	-0.237567	0.477859	0	1	1
Ak1	118.776	-0.235394	0.313728	0	1	1
Ak2	421.368	0.332189	0.229525	0	1	1
Ak3	106.024	-0.616366	0.398333	0	1	1
Ak6	155.042	0.656135	0.343663	0	1	1
Akap10	108.567	-0.0751651	0.323392	0	1	1
Akap11	85.7373	-0.0915194	0.317126	0	1	1
Akap13	627.558	0.642467	0.192	0	1	1
Akap7	93.3701	-0.399816	0.310245	0	1	1
Akap8	329.404	0.255166	0.232556	0	1	1
Akap8l	566.123	0.465986	0.270504	0	1	1
Akap9	1013.45	0.474909	0.256606	0	1	1
Akip1	377.203	0.659364	0.260133	0	1	1
Akirin1	367.494	0.296683	0.204103	0	1	1
Akirin2	236.858	-0.341309	0.237743	0	1	1
Akna	158.467	-0.138128	0.287146	0	1	1
Akr1a1	2635.93	0.400036	0.207262	0	1	1
Akr1b10	520.717	0.220452	0.211909	0	1	1
Akr1e1	226.66	-0.0796009	0.23781	0	1	1
Akr7a5	60.2383	-0.144935	0.382843	0	1	1
Akt1	179.379	-0.570825	0.364493	0	1	1
Akt3	47.3339	-0.902888	0.548586	0	1	1
Aktip	183.09	-0.0470627	0.26296	0	1	1
Alad	97.6542	-0.0871471	0.347045	0	1	1
Alas1	507.623	0.686206	0.227668	0	1	1
Aldh16a1	55.9174	0.342844	0.506059	0	1	1
Aldh2	46.7946	-0.0077746	0.609392	0	1	1
Aldh3a2	125.378	-0.0171446	0.339609	0	1	1
Aldh3b1	83.531	-0.101425	0.414059	0	1	1
Aldh6a1	80.0081	-0.478196	0.375768	0	1	1
Aldh7a1	68.4061	0.147404	0.336058	0	1	1
Aldh9a1	125.569	-0.3317	0.290427	0	1	1
Aldoa	2232.73	0.523908	0.199978	0	1	1
Aldoart1	46.822	0.346932	0.43976	0	1	1
Aldoc	87.7718	-0.588551	0.678947	0	1	1
Alg1	140.987	0.177146	0.331048	0	1	1
Alg11	147.996	-0.384199	0.280822	0	1	1
Alg12	38.0779	-0.278172	0.488289	0	1	1
Alg13	60.6928	0.487339	0.390055	0	1	1
Alg14	151.24	0.222549	0.343906	0	1	1
Alg2	91.7269	-0.67737	0.293429	0	1	1
Alg3	237.214	-0.337856	0.318674	0	1	1
Alg5	1137.36	0.142175	0.226253	0	1	1
Alg6	115.785	0.178809	0.36275	0	1	1
Alg8	235.166	-0.0809821	0.257475	0	1	1
Alg9	83.7646	-0.592995	0.328005	0	1	1
Alkbh1	96.1552	0.0883132	0.328721	0	1	1
Alkbh2	254.553	0.837389	0.256863	0	1	1
Alkbh3	192.376	0.0935856	0.255997	0	1	1
Alkbh4	49.2535	-0.528957	0.487346	0	1	1
Alkbh5	62.0206	0.896742	0.470152	0	1	1
Alkbh6	282.076	0.0795126	0.284027	0	1	1
Alkbh7	178.202	0.396145	0.36197	0	1	1
Alkbh8	48.4219	-0.0848009	0.488569	0	1	1
Alox5	73.928	-1.24165	0.431976	-0.559405	0.575885	1
Alox5ap	2643.15	-0.0566865	0.209783	0	1	1
Alyref	271.108	-0.0445663	0.229317	0	1	1
Alyref2	142.245	0.123354	0.336368	0	1	1
Amacr	60.3015	-0.141857	0.445759	0	1	1
Ambra1	39.462	0.259864	0.54582	0	1	1
Amdhd2	205.334	0.611889	0.265899	0	1	1
Amer1	65.562	-0.196155	0.310441	0	1	1
Amfr	242.429	-1.04192	0.283216	-0.148002	0.882341	1
Ammecr1l	123.263	-0.133509	0.34078	0	1	1
Amn1	109.392	0.0510415	0.362279	0	1	1
Ampd3	60.756	-0.295876	0.399194	0	1	1
Amz1	179.453	0.244805	0.354576	0	1	1
Amz2	186.348	0.335237	0.293178	0	1	1
Anapc1	147.826	-0.187734	0.272563	0	1	1
Anapc10	237.494	0.401452	0.315851	0	1	1
Anapc11	415.807	0.3688	0.216484	0	1	1
Anapc13	653.031	0.753102	0.281089	0	1	1
Anapc15	108.27	0.842993	0.331664	0	1	1
Anapc16	295.76	0.135719	0.24712	0	1	1
Anapc2	202.304	-0.0131108	0.253628	0	1	1
Anapc4	254.043	-0.0887493	0.232512	0	1	1
Anapc5	375.896	-0.354547	0.271709	0	1	1
Anapc7	65.1554	-0.588149	0.471904	0	1	1
Ang	1179.41	0.422854	0.293754	0	1	1
Angel2	367.576	-0.0510367	0.213274	0	1	1
Ank	67.8131	-0.33134	0.434763	0	1	1
Ank2	99.532	-0.576824	0.331584	0	1	1
Ankfy1	174.408	-0.12242	0.280546	0	1	1
Ankhd1	268.025	0.331097	0.288584	0	1	1
Ankib1	81.522	0.386356	0.381964	0	1	1
Ankle2	381.339	-0.189653	0.240894	0	1	1
Ankmy2	96.0022	-0.595021	0.374119	0	1	1
Ankra2	297.816	0.374383	0.276368	0	1	1
Ankrd10	294.14	-0.232597	0.236205	0	1	1
Ankrd11	517.675	0.242277	0.199439	0	1	1
Ankrd12	477.079	0.449246	0.273856	0	1	1
Ankrd13a	210.556	-1.12422	0.323138	-0.384432	0.700658	1
Ankrd13c	71.9776	-0.508393	0.40361	0	1	1
Ankrd16	114.716	-0.102583	0.354268	0	1	1
Ankrd17	241.89	0.194248	0.261647	0	1	1
Ankrd26	112.738	0.139965	0.318909	0	1	1
Ankrd27	87.2993	-0.342567	0.345041	0	1	1
Ankrd39	61.2059	-0.684268	0.372366	0	1	1
Ankrd40	111.349	-0.286089	0.299992	0	1	1
Ankrd44	442.745	-0.157305	0.225017	0	1	1
Ankrd46	138.873	-0.694727	0.327018	0	1	1
Ankrd49	233.012	-0.0880139	0.240675	0	1	1
Ankrd54	47.3364	-0.835559	0.427457	0	1	1
Anks1	66.0264	-0.231816	0.34981	0	1	1
Anks3	120.679	0.157628	0.393096	0	1	1
Ankzf1	69.8607	0.328168	0.36015	0	1	1
Ano10	100.671	-0.414911	0.365574	0	1	1
Ano6	338.273	0.329544	0.308023	0	1	1
Ano7	77.7651	-0.639631	0.391585	0	1	1
Anp32a	328.507	0.0725642	0.304313	0	1	1
Anp32b	199.304	0.1157	0.258311	0	1	1
Anp32e	194.388	-0.444933	0.263597	0	1	1
Anxa2	149.845	1.45807	0.331578	1.38148	0.167132	1
Anxa3	3607.82	-0.313723	0.17513	0	1	1
Anxa4	355.825	0.46878	0.22573	0	1	1
Anxa5	845.974	0.558752	0.229816	0	1	1
Anxa6	139.587	-0.513185	0.325003	0	1	1
Anxa7	212.945	0.205641	0.260098	0	1	1
Aoah	138.102	0.425435	0.630037	0	1	1
Aopep	152.149	0.0207604	0.277009	0	1	1
Ap1ar	91.8922	0.318954	0.302525	0	1	1
Ap1b1	142.008	0.117606	0.282943	0	1	1
Ap1g1	193.628	0.424248	0.340939	0	1	1
Ap1g2	47.3146	-1.26346	0.474561	-0.555173	0.578777	1
Ap1m1	203.065	-0.551864	0.25815	0	1	1
Ap1s1	158.345	0.358	0.260527	0	1	1
Ap1s2	306.14	-0.443787	0.207708	0	1	1
Ap2a2	153.535	-0.255999	0.314869	0	1	1
Ap2b1	93.78	0.0436333	0.293042	0	1	1
Ap2m1	151.895	-0.594498	0.323188	0	1	1
Ap2s1	575.658	0.211941	0.26323	0	1	1
Ap3b1	302.236	-0.186622	0.21705	0	1	1
Ap3d1	257.027	0.132667	0.261909	0	1	1
Ap3m1	148.935	-0.937196	0.325742	0	1	1
Ap3m2	96.1351	0.183824	0.332816	0	1	1
Ap3s1	85.4963	0.219706	0.282109	0	1	1
Ap3s2	87.1759	-0.530364	0.337237	0	1	1
Ap4b1	68.0382	-0.545821	0.369396	0	1	1
Ap4e1	60.7897	-0.276271	0.388705	0	1	1
Ap4s1	178.509	-0.00982734	0.296589	0	1	1
Ap5m1	140.888	-0.545781	0.340664	0	1	1
Ap5s1	108.61	0.163081	0.34302	0	1	1
Ap5z1	50.9088	0.373164	0.48204	0	1	1
Apaf1	52.3219	0.148233	0.448463	0	1	1
Apbb1ip	1005.31	-0.413702	0.197713	0	1	1
Apbb2	180.246	0.192169	0.301637	0	1	1
Apc	254.173	-0.0773732	0.303845	0	1	1
Apeh	101.963	-0.0212413	0.323846	0	1	1
Apex1	431.422	0.14096	0.260814	0	1	1
Aph1c	46.8574	1.45765	0.44147	1.03665	0.299901	1
Api5	248.376	-0.268865	0.32328	0	1	1
Apip	210.426	0.388355	0.28583	0	1	1
Aplp2	981.997	0.444084	0.191584	0	1	1
Apmap	157.692	0.0406489	0.317353	0	1	1
Apobec1	1206.17	0.660955	0.172317	0	1	1
Apobec3	442.791	-0.512513	0.285786	0	1	1
Apobr	39.378	-0.429741	0.495565	0	1	1
Apoc1	336.523	1.73917	0.698468	1.05828	0.289928	1
Apof	35.5587	0.243931	0.605564	0	1	1
Apool	156.47	-0.0241771	0.334287	0	1	1
Apopt1	199.477	0.25866	0.25972	0	1	1
App	427.966	0.125857	0.253587	0	1	1
Appbp2	158.9	-0.435908	0.304822	0	1	1
Appl1	288.713	0.158058	0.270108	0	1	1
Appl2	207.855	0.0772313	0.274732	0	1	1
Aprt	412.908	0.887651	0.226009	0	1	1
Aptx	167.36	0.284534	0.257575	0	1	1
Aqr	176.001	-0.244399	0.25807	0	1	1
Araf	255.51	0.0067213	0.232697	0	1	1
Arap1	209.877	0.148248	0.240614	0	1	1
Arap3	86.1312	-0.49597	0.362885	0	1	1
Arcn1	382.994	-0.799918	0.263668	0	1	1
Arel1	100.843	0.272757	0.341804	0	1	1
Arf1	811.944	-0.220494	0.201731	0	1	1
Arf2	271.356	-0.23275	0.267756	0	1	1
Arf3	146.152	0.607155	0.332821	0	1	1
Arf4	1032.63	-0.225547	0.209103	0	1	1
Arf5	343.938	-0.0749042	0.210919	0	1	1
Arf6	230.443	-0.318393	0.230718	0	1	1
Arfgap1	81.9776	-0.190516	0.319295	0	1	1
Arfgap3	79.7079	-0.131196	0.405007	0	1	1
Arfgef1	171.633	0.00654017	0.289565	0	1	1
Arfgef2	71.0591	0.30839	0.409138	0	1	1
Arfip1	156.98	-0.260091	0.299115	0	1	1
Arfrp1	172.178	-0.0958881	0.243749	0	1	1
Arglu1	493.795	0.193102	0.243596	0	1	1
Arhgap1	112.946	-0.798333	0.406099	0	1	1
Arhgap11a	65.6154	-0.235335	0.43254	0	1	1
Arhgap12	333.354	-0.541662	0.214744	0	1	1
Arhgap15	518.895	0.376575	0.24462	0	1	1
Arhgap17	336.609	-0.27792	0.232448	0	1	1
Arhgap18	110.875	-0.275395	0.293211	0	1	1
Arhgap19	90.9111	1.30718	0.36201	0.848544	0.396135	1
Arhgap22	167.615	0.0111238	0.276886	0	1	1
Arhgap24	186.984	0.659984	0.249011	0	1	1
Arhgap25	337.799	-0.316258	0.275497	0	1	1
Arhgap27	189.267	0.471252	0.302322	0	1	1
Arhgap30	346.39	-0.0191664	0.240497	0	1	1
Arhgap31	161.33	-0.320485	0.397459	0	1	1
Arhgap39	114.949	-0.088591	0.268935	0	1	1
Arhgap4	264.61	-0.0754982	0.26102	0	1	1
Arhgap45	1071.43	0.209686	0.230105	0	1	1
Arhgap5	2157.46	-0.556487	0.18694	0	1	1
Arhgap9	220.901	-0.356343	0.288163	0	1	1
Arhgdia	825.303	-0.35735	0.264856	0	1	1
Arhgdib	5170.32	0.0788044	0.229187	0	1	1
Arhgef1	225.416	0.107698	0.229983	0	1	1
Arhgef12	94.8055	0.493231	0.42722	0	1	1
Arhgef18	56.0832	-0.243574	0.36414	0	1	1
Arhgef2	236.883	0.133998	0.217737	0	1	1
Arhgef3	78.2687	0.155351	0.412395	0	1	1
Arhgef40	107.253	-0.0410586	0.467334	0	1	1
Arhgef6	285.537	0.0412524	0.209141	0	1	1
Arhgef7	104.418	1.19475	0.329803	0.590495	0.554859	1
Arid1a	443.49	-0.0992953	0.254372	0	1	1
Arid1b	95.3263	0.27003	0.356558	0	1	1
Arid2	162.734	-0.0911175	0.32433	0	1	1
Arid3a	108.373	0.0905782	0.358573	0	1	1
Arid3b	105.829	-0.360642	0.356206	0	1	1
Arid4a	714.486	0.0654621	0.202024	0	1	1
Arid4b	496.432	0.220711	0.236485	0	1	1
Arid5a	106.971	-0.0696324	0.352377	0	1	1
Arid5b	329.629	0.551406	0.269529	0	1	1
Arih1	69.6382	-0.31219	0.370427	0	1	1
Arih2	90.3393	0.252894	0.301207	0	1	1
Arl1	112.353	-0.0632232	0.349075	0	1	1
Arl10	93.7016	-0.227921	0.334634	0	1	1
Arl11	379.236	0.0594338	0.206497	0	1	1
Arl13b	71.1196	-0.0446671	0.33978	0	1	1
Arl14ep	187.334	-0.354998	0.231011	0	1	1
Arl15	56.7247	-0.0909009	0.404348	0	1	1
Arl16	105.309	-0.35031	0.490233	0	1	1
Arl2	235.061	0.698421	0.27887	0	1	1
Arl2bp	45.8128	-1.02865	0.55105	-0.0519983	0.95853	1
Arl3	119.64	0.185817	0.280339	0	1	1
Arl4a	93.3419	0.172881	0.34214	0	1	1
Arl4c	203.011	-0.36314	0.303828	0	1	1
Arl5a	113.583	0.0950473	0.268523	0	1	1
Arl5b	45.6095	0.0666337	0.473102	0	1	1
Arl5c	136.326	0.493981	0.306287	0	1	1
Arl6	83.1114	0.562527	0.388407	0	1	1
Arl6ip1	2976.96	0.272512	0.177504	0	1	1
Arl6ip4	216.161	0.446964	0.281663	0	1	1
Arl6ip5	261.799	0.0384856	0.218101	0	1	1
Arl6ip6	124.349	0.304438	0.280178	0	1	1
Arl8a	208.973	-0.148667	0.253161	0	1	1
Arl8b	696.68	0.113055	0.185593	0	1	1
Armc1	221.51	-0.208067	0.245303	0	1	1
Armc10	80.4437	-0.620867	0.346216	0	1	1
Armc3	77.7201	-0.711435	0.389357	0	1	1
Armc5	99.7437	0.201314	0.327589	0	1	1
Armc7	74.3825	-0.624463	0.379971	0	1	1
Armc8	192.863	-0.451689	0.269235	0	1	1
Armt1	76.0225	-1.03879	0.336924	-0.115135	0.908338	1
Arnt	67.0385	-0.277646	0.338287	0	1	1
Arpc1a	270.405	0.0477727	0.225521	0	1	1
Arpc1b	1076.7	-0.138424	0.230036	0	1	1
Arpc2	2537.51	-0.123931	0.166005	0	1	1
Arpc3	378.459	0.154308	0.298283	0	1	1
Arpc4	860.984	-0.180119	0.219572	0	1	1
Arpc5	2122.7	-0.150637	0.163614	0	1	1
Arpc5l	629.712	-0.0011825	0.216743	0	1	1
Arpp19	1008.34	0.142643	0.250095	0	1	1
Arrb1	87.9765	-0.365415	0.473198	0	1	1
Arrb2	247.939	-0.328486	0.261712	0	1	1
Arrdc1	326.872	-0.449869	0.233362	0	1	1
Arrdc2	46.5326	-0.831548	0.428849	0	1	1
Arrdc3	85.5158	-0.996833	0.441394	0	1	1
Arrdc4	148.899	0.84818	0.313636	0	1	1
Arsa	73.5713	0.310534	0.331585	0	1	1
Arsb	402.339	-1.1013	0.271452	-0.373192	0.709005	1
Arsg	70.1231	-0.210402	0.478897	0	1	1
Arsk	221.128	-0.438489	0.286	0	1	1
Arv1	103.024	0.111875	0.373789	0	1	1
Arvcf	38.7994	-1.42593	0.461055	-0.923827	0.355576	1
As3mt	297.076	-0.177152	0.287098	0	1	1
Asah1	4242.19	-0.221897	0.244504	0	1	1
Asap1	934.635	0.0525899	0.199783	0	1	1
Asap3	97.8196	-0.145041	0.445709	0	1	1
Asb13	131.741	0.601404	0.287661	0	1	1
Asb2	175.082	-0.555584	0.301651	0	1	1
Asb3	183.989	-0.165133	0.335062	0	1	1
Asb6	41.667	-1.04244	0.420882	-0.10083	0.919685	1
Asb7	41.3685	-0.349659	0.454907	0	1	1
Asb8	136.819	-0.126121	0.350569	0	1	1
Ascc1	194.418	0.193913	0.239109	0	1	1
Ascc2	44.3532	0.555091	0.470346	0	1	1
Ascc3	396.008	0.215654	0.282746	0	1	1
Asf1a	223.129	-0.147779	0.236534	0	1	1
Asf1b	44.854	-1.35993	0.519156	-0.693305	0.488118	1
Ash1l	451.182	-0.402992	0.229397	0	1	1
Ash2l	200.451	-0.0135886	0.263238	0	1	1
Asl	116.748	-0.368431	0.33162	0	1	1
Asna1	59.1008	-0.137047	0.360462	0	1	1
Asnsd1	150.943	-0.0380922	0.31143	0	1	1
Asph	1299.66	-0.510966	0.246527	0	1	1
Aspscr1	99.1009	-0.447444	0.349182	0	1	1
Aste1	41.6086	0.242251	0.458308	0	1	1
Asxl1	90.5719	-0.32303	0.344174	0	1	1
Asxl2	316.523	-0.0871642	0.249563	0	1	1
Atad1	398.314	-0.607588	0.243576	0	1	1
Atad2	114.017	0.0886367	0.350793	0	1	1
Atad2b	307.138	0.108865	0.268969	0	1	1
Atad3a	89.0519	-0.16092	0.328616	0	1	1
Atad5	46.9725	0.0829916	0.525519	0	1	1
Atat1	70.9234	-0.316843	0.360143	0	1	1
Ate1	395.406	0.331984	0.305217	0	1	1
Atf1	117.362	-0.054895	0.265135	0	1	1
Atf2	226.521	-0.214979	0.256689	0	1	1
Atf3	269.595	0.667378	0.245709	0	1	1
Atf4	397.231	-0.0523452	0.237308	0	1	1
Atf6	310.21	0.154915	0.242471	0	1	1
Atf6b	59.8789	-0.484004	0.402194	0	1	1
Atf7	137.826	0.307158	0.312043	0	1	1
Atf7ip	176.988	-0.16752	0.259323	0	1	1
Atg10	167.377	0.178883	0.26962	0	1	1
Atg101	248.997	-0.0108338	0.338041	0	1	1
Atg12	223.636	-0.0673472	0.274553	0	1	1
Atg13	46.9436	-0.210201	0.437891	0	1	1
Atg14	212.129	0.468132	0.260087	0	1	1
Atg16l1	116.033	-0.399529	0.272557	0	1	1
Atg2b	48.0857	0.0809953	0.447389	0	1	1
Atg3	372.273	0.0534939	0.260466	0	1	1
Atg4b	124.027	-0.107791	0.233075	0	1	1
Atg4c	49.2113	-0.513271	0.500038	0	1	1
Atg5	583.55	0.323623	0.198159	0	1	1
Atg7	58.7912	0.257877	0.447871	0	1	1
Atg9a	37.8534	0.358208	0.511938	0	1	1
Atic	112.203	0.441877	0.338897	0	1	1
Atl2	84.1004	-0.494311	0.367295	0	1	1
Atl3	57.2398	-0.287069	0.325092	0	1	1
Atm	154.969	0.736312	0.301757	0	1	1
Atmin	106.312	-0.675776	0.311612	0	1	1
Atox1	2235.17	0.894822	0.282392	0	1	1
Atp10d	66.151	-0.774698	0.464034	0	1	1
Atp11b	132.116	-0.311604	0.275888	0	1	1
Atp11c	145.191	-0.440656	0.298572	0	1	1
Atp13a1	161.682	-0.0158081	0.375698	0	1	1
Atp13a2	287.481	0.963438	0.332898	0	1	1
Atp13a3	121.551	-0.400225	0.331963	0	1	1
Atp1a1	331.003	0.338535	0.265543	0	1	1
Atp1a3	135.105	0.0778091	0.297844	0	1	1
Atp1b2	47.6864	-0.667748	0.548982	0	1	1
Atp1b3	1305.8	-0.0315909	0.202609	0	1	1
Atp23	57.3169	0.29536	0.363881	0	1	1
Atp2a2	236.093	-0.095486	0.217138	0	1	1
Atp2b1	1362.95	0.0267224	0.189784	0	1	1
Atp2c1	565.698	-0.444137	0.274155	0	1	1
Atp5a1	1160.16	-0.15107	0.229516	0	1	1
Atp5b	1846.15	-0.0177879	0.237876	0	1	1
Atp5c1	1280.49	0.436785	0.230432	0	1	1
Atp5d	577.634	0.274873	0.233427	0	1	1
Atp5e	1066.83	0.939722	0.253619	0	1	1
Atp5g1	140.116	0.6984	0.357842	0	1	1
Atp5g3	1196.53	0.561344	0.245356	0	1	1
Atp5h	621.328	0.841379	0.250817	0	1	1
Atp5j	1752.92	0.914624	0.271636	0	1	1
Atp5j2	1308.9	0.821931	0.277822	0	1	1
Atp5k	545.197	0.56892	0.292627	0	1	1
Atp5l	72.1209	0.687547	0.350902	0	1	1
Atp5md	221.363	0.634253	0.313412	0	1	1
Atp5mpl	741.086	0.884715	0.283372	0	1	1
Atp5o	739.185	0.398058	0.274639	0	1	1
Atp5pb	876.34	0.046768	0.179317	0	1	1
Atp6ap1	1243.6	-0.120027	0.251314	0	1	1
Atp6ap2	1561.04	0.0198877	0.233742	0	1	1
Atp6v0a1	249.479	-0.312306	0.227554	0	1	1
Atp6v0a2	419.62	-0.238563	0.265413	0	1	1
Atp6v0b	3856.7	0.218107	0.191097	0	1	1
Atp6v0d1	289.527	-0.126401	0.24674	0	1	1
Atp6v0e	3128.26	0.856678	0.251153	0	1	1
Atp6v1a	364.978	0.726783	0.249589	0	1	1
Atp6v1b2	815.478	-0.0885975	0.278785	0	1	1
Atp6v1c1	1664.68	0.320593	0.217755	0	1	1
Atp6v1d	1225.88	0.532403	0.223202	0	1	1
Atp6v1e1	978.468	0.589012	0.204143	0	1	1
Atp6v1f	1873.29	0.749286	0.25807	0	1	1
Atp6v1g1	1330.24	0.681162	0.227836	0	1	1
Atp6v1h	368.605	-0.250296	0.257798	0	1	1
Atp7a	383.563	0.381415	0.216097	0	1	1
Atp8a1	880.208	0.515243	0.189621	0	1	1
Atp8a2	218.612	-0.413393	0.250067	0	1	1
Atp9b	136.079	-0.4245	0.291983	0	1	1
Atpaf2	84.6707	-0.562636	0.331148	0	1	1
Atpif1	2314.57	0.774167	0.264974	0	1	1
Atpsckmt	114.684	0.24592	0.249844	0	1	1
Atr	115.621	-0.434141	0.367269	0	1	1
Atraid	1882.4	0.217393	0.211618	0	1	1
Atrn	76.3864	0.217405	0.35215	0	1	1
Atrx	921.03	-0.157714	0.192336	0	1	1
Atxn1	44.0114	0.329406	0.473653	0	1	1
Atxn10	582.409	0.016313	0.220982	0	1	1
Atxn2	147.597	0.548937	0.343698	0	1	1
Atxn2l	48.2187	0.0356354	0.352726	0	1	1
Atxn3	100.351	-0.0325532	0.32679	0	1	1
Atxn7	100.102	-0.460753	0.28068	0	1	1
Atxn7l1	119.119	0.491667	0.286568	0	1	1
Atxn7l3b	890.293	0.0761183	0.260252	0	1	1
Auh	95.9511	0.0291493	0.361622	0	1	1
Aup1	970.425	-0.183951	0.210026	0	1	1
Aurkaip1	517.383	0.290698	0.239976	0	1	1
Avl9	152.245	0.0516153	0.297346	0	1	1
Axin1	54.5154	0.471602	0.429555	0	1	1
Axl	774.718	1.0501	0.281876	0.177727	0.858938	1
Azi2	199.371	-0.255364	0.226827	0	1	1
Azin1	223.239	-0.0383443	0.260175	0	1	1
B130006D01Rik	60.4233	-0.0382299	0.40372	0	1	1
B130034C11Rik	46.0763	0.0629384	0.48449	0	1	1
B230118H07Rik	156.995	0.576329	0.321044	0	1	1
B230219D22Rik	513.162	0.239381	0.282425	0	1	1
B230307C23Rik	103.196	-0.423915	0.291118	0	1	1
B230354K17Rik	49.1211	-0.28658	0.485543	0	1	1
B2m	74662.5	1.34005	0.252722	1.34556	0.178444	1
B3galnt1	252.828	-0.296728	0.27401	0	1	1
B3galnt2	39.7182	-0.0237722	0.497809	0	1	1
B3galt4	49.3516	0.143973	0.479127	0	1	1
B3galt5	89.0391	0.197388	0.393205	0	1	1
B3galt6	52.1841	-0.576992	0.54048	0	1	1
B3gat3	55.9958	-0.556617	0.376174	0	1	1
B3glct	68.3451	-0.520013	0.336691	0	1	1
B3gnt2	515.36	-0.172895	0.205696	0	1	1
B3gnt7	37.6092	0.632885	0.436886	0	1	1
B3gnt8	62.0122	0.161536	0.513563	0	1	1
B430306N03Rik	100.499	-0.207712	0.302689	0	1	1
B4galnt1	57.8111	0.00758928	0.440524	0	1	1
B4galt1	269.628	0.11101	0.272411	0	1	1
B4galt3	113.355	-0.225675	0.36165	0	1	1
B4galt4	308.585	-0.529549	0.229451	0	1	1
B4galt6	102.973	0.127884	0.378772	0	1	1
B4galt7	58.6597	-0.354024	0.461179	0	1	1
B4gat1	167.276	-0.848818	0.312247	0	1	1
B930059L03Rik	59.1561	0.276361	0.578722	0	1	1
B9d2	135.351	0.298735	0.322106	0	1	1
BC003965	345.556	0.436146	0.226999	0	1	1
BC004004	568.224	-0.027604	0.213326	0	1	1
BC005537	170.462	0.0245348	0.257257	0	1	1
BC005624	276.672	0.223503	0.261	0	1	1
BC028528	762.866	0.378108	0.283291	0	1	1
BC031181	926.308	0.258549	0.240267	0	1	1
BC035044	385.789	-0.544954	0.207632	0	1	1
BC037704	34.7721	-0.600007	0.499206	0	1	1
BC064078	90.4724	0.935454	0.363759	0	1	1
BC147527	127.826	-0.461986	0.332313	0	1	1
Babam1	202.67	0.146987	0.23443	0	1	1
Babam2	213.774	-0.296859	0.282389	0	1	1
Bace1	58.3178	-0.626488	0.445794	0	1	1
Bach1	189.268	-0.159233	0.315869	0	1	1
Bach2	143.234	0.0694661	0.389692	0	1	1
Bach2os	57.4941	0.54114	0.382592	0	1	1
Bad	302.71	0.370435	0.278026	0	1	1
Bag1	1016.04	0.319537	0.178864	0	1	1
Bag3	52.9503	0.208735	0.413273	0	1	1
Bag4	52.9792	-0.151962	0.442417	0	1	1
Bag5	249.578	0.0654519	0.304999	0	1	1
Bag6	108.779	-0.431802	0.370161	0	1	1
Baiap2	59.5703	0.00812383	0.536723	0	1	1
Bambi	45.4249	0.95647	0.53623	0	1	1
Banf1	628.489	0.308373	0.243891	0	1	1
Bank1	45.5712	-2.90349	0.96049	-1.98179	0.0475024	1
Banp	68.5767	-0.389025	0.3568	0	1	1
Bap1	53.3854	0.51084	0.400291	0	1	1
Basp1	987.271	-0.211143	0.215986	0	1	1
Batf	95.0516	0.290207	0.335442	0	1	1
Batf2	40.1773	1.8893	0.453931	1.95912	0.0500991	1
Batf3	231.461	0.11814	0.315294	0	1	1
Bax	571.543	0.461028	0.236197	0	1	1
Baz1a	304.057	0.233659	0.191025	0	1	1
Baz1b	243.389	0.245119	0.321758	0	1	1
Baz2a	91.8698	-0.00327218	0.326467	0	1	1
Baz2b	276.196	-0.0377056	0.278357	0	1	1
Bbip1	442.418	0.445315	0.217714	0	1	1
Bbs10	49.1741	0.123311	0.409057	0	1	1
Bbs12	60.4763	-0.621432	0.424993	0	1	1
Bbs2	39.481	1.06475	0.632058	0.102442	0.918406	1
Bbs4	88.1295	-0.34752	0.334555	0	1	1
Bbs5	83.9326	0.22933	0.736098	0	1	1
Bbs7	64.0357	-0.698846	0.411369	0	1	1
Bbs9	177.178	-1.17656	0.259764	-0.679696	0.496697	1
Bbx	223.722	0.26392	0.277645	0	1	1
Bcap29	732.91	0.282671	0.195434	0	1	1
Bcap31	2787.97	0.190038	0.232857	0	1	1
Bcas2	955.875	0.299307	0.244744	0	1	1
Bcas3	76.4321	-0.328773	0.3822	0	1	1
Bcat2	91.1627	-0.196509	0.332145	0	1	1
Bccip	383.995	0.424517	0.224705	0	1	1
Bcdin3d	148.53	-0.0253805	0.271112	0	1	1
Bckdha	117.642	-0.196493	0.342013	0	1	1
Bckdhb	69.5812	-0.11664	0.38801	0	1	1
Bckdk	244.389	-0.40952	0.270649	0	1	1
Bcl10	371.386	-0.358615	0.232243	0	1	1
Bcl2a1a	413.208	0.414652	0.273103	0	1	1
Bcl2a1b	1796.84	0.462398	0.260684	0	1	1
Bcl2a1d	147.828	0.721748	0.312179	0	1	1
Bcl2l1	94.768	-0.561767	0.368181	0	1	1
Bcl2l11	110.113	0.991113	0.374961	0	1	1
Bcl2l12	44.0474	0.302732	0.413499	0	1	1
Bcl3	44.9709	0.6281	0.488883	0	1	1
Bcl6	37.8437	1.36918	0.405949	0.909425	0.363126	1
Bcl7b	221.345	-0.371664	0.254187	0	1	1
Bcl9	46.0122	-0.0691735	0.446828	0	1	1
Bcl9l	37.0083	-0.275979	0.515178	0	1	1
Bclaf1	582.987	0.190285	0.188043	0	1	1
Bclaf3	141.908	0.0551681	0.273646	0	1	1
Bco2	324.358	-0.345081	0.225714	0	1	1
Bcor	101.773	-0.210168	0.413398	0	1	1
Bcs1l	83.0993	0.139857	0.285802	0	1	1
Bdp1	196.533	0.15947	0.351797	0	1	1
Becn1	324.128	-0.33326	0.322683	0	1	1
Bend6	165.654	0.0250895	0.294917	0	1	1
Bet1	296.508	0.152926	0.293637	0	1	1
Bet1l	332.851	0.628882	0.305593	0	1	1
Bex3	199.535	1.17147	0.339488	0.505072	0.613508	1
Bfar	352.371	-0.0563211	0.195442	0	1	1
Bhlhb9	43.2378	-0.554667	0.437681	0	1	1
Bhlhe40	45.4292	2.0259	0.503752	2.03653	0.0416975	1
Bhlhe41	434.607	0.16883	0.266078	0	1	1
Bicd2	229.421	-0.0613372	0.310564	0	1	1
Bicral	54.4793	-0.104522	0.445262	0	1	1
Bid	250.475	-0.3812	0.250331	0	1	1
Bin1	1436.19	-0.172652	0.187466	0	1	1
Bin2	1566.77	-0.298628	0.229244	0	1	1
Bin3	210.933	-0.276787	0.249289	0	1	1
Birc2	214.056	0.123725	0.319578	0	1	1
Birc3	149.229	-0.472342	0.300536	0	1	1
Birc6	296.384	0.0821166	0.278926	0	1	1
Blcap	93.579	-0.319895	0.337648	0	1	1
Blmh	203.582	-0.445369	0.283161	0	1	1
Blnk	1616.96	0.0467537	0.188696	0	1	1
Bloc1s1	557.077	0.840547	0.286395	0	1	1
Bloc1s2	125.18	0.54962	0.325202	0	1	1
Bloc1s4	121.247	-0.0606385	0.271057	0	1	1
Bloc1s5	94.0928	0.0689422	0.286341	0	1	1
Bloc1s6	119.648	-0.102662	0.287546	0	1	1
Bloc1s6os	35.7103	0.802486	0.643395	0	1	1
Blvra	450.291	0.233134	0.226055	0	1	1
Blvrb	350.115	0.695582	0.333436	0	1	1
Blzf1	103	-0.275359	0.275625	0	1	1
Bmf	75.4655	0.270243	0.380514	0	1	1
Bmi1	100.246	-0.429366	0.329697	0	1	1
Bmp2k	553.193	-0.068833	0.216583	0	1	1
Bmpr1a	215.85	0.739528	0.30606	0	1	1
Bmpr2	257.262	-0.166474	0.316647	0	1	1
Bms1	83.5432	0.745081	0.324607	0	1	1
Bmt2	183.109	-0.214212	0.237362	0	1	1
Bmyc	1443.77	0.0193333	0.255218	0	1	1
Bnip1	105.032	-0.265737	0.36927	0	1	1
Bnip2	651.874	0.0799862	0.172817	0	1	1
Bnip3	251.286	0.200662	0.284231	0	1	1
Bnip3l	330.547	0.0795186	0.188324	0	1	1
Bod1	94.89	-0.271551	0.317511	0	1	1
Bod1l	702.835	0.096367	0.172472	0	1	1
Bola1	373.033	0.579942	0.312749	0	1	1
Bola2	399.184	1.26142	0.293782	0.889843	0.37355	1
Bola3	190.957	1.08913	0.327032	0.272538	0.785208	1
Bop1	59.0827	-0.694243	0.413482	0	1	1
Borcs5	70.4153	-0.332223	0.379108	0	1	1
Borcs7	237.778	0.177014	0.322544	0	1	1
Borcs8	94.8921	0.342241	0.337788	0	1	1
Bpgm	75.0106	-0.0300147	0.328433	0	1	1
Bphl	186.151	0.251608	0.264124	0	1	1
Bpnt1	54.456	-0.524542	0.413576	0	1	1
Bptf	336.84	0.209424	0.35575	0	1	1
Braf	113.201	-0.772956	0.374077	0	1	1
Brap	95.6197	-0.200859	0.315754	0	1	1
Brat1	62.4743	-0.485011	0.360273	0	1	1
Brca2	44.3877	-0.912468	0.435755	0	1	1
Brcc3	325.414	-0.0320663	0.263943	0	1	1
Brd1	166.358	0.110739	0.247996	0	1	1
Brd2	210.121	-0.00207036	0.238898	0	1	1
Brd3	173.595	-0.147364	0.316948	0	1	1
Brd4	286.014	0.0266291	0.245188	0	1	1
Brd7	346.156	0.0462551	0.207616	0	1	1
Brd8	450.539	0.565219	0.255762	0	1	1
Brd9	402.127	0.193428	0.362341	0	1	1
Brf1	226.006	-0.369575	0.269531	0	1	1
Bri3	63.3914	0.609997	0.407816	0	1	1
Bri3bp	86.8915	0.0864425	0.352696	0	1	1
Brip1os	84.57	-0.0508444	0.399678	0	1	1
Brix1	551.947	-0.0336583	0.253281	0	1	1
Brk1	2043.63	0.185096	0.209228	0	1	1
Brms1	249.174	0.151307	0.272637	0	1	1
Brms1l	75.5031	-0.122474	0.33589	0	1	1
Brox	144.862	-0.253085	0.249656	0	1	1
Brpf1	103.474	-0.177118	0.343309	0	1	1
Brwd1	157.334	-0.325961	0.298527	0	1	1
Brwd3	49.4725	-0.0761106	0.447197	0	1	1
Bscl2	444.145	0.0917854	0.247559	0	1	1
Bsdc1	66.6736	0.154717	0.420641	0	1	1
Bsg	2908.56	-0.0301937	0.20524	0	1	1
Bst1	32.6247	1.86859	1.28092	0.6781	0.497708	1
Bst2	1261.62	0.438415	0.307672	0	1	1
Btaf1	206.087	0.0455818	0.228534	0	1	1
Btbd1	120.964	-0.718749	0.339699	0	1	1
Btbd10	70.2397	-0.196233	0.373687	0	1	1
Btbd19	108.512	-0.247764	0.327253	0	1	1
Btbd2	50.3296	-0.536771	0.404239	0	1	1
Btbd6	44.3633	-1.24561	0.463205	-0.530246	0.595941	1
Btbd7	64.159	-0.0445989	0.437601	0	1	1
Btbd8	66.0738	0.692071	0.395115	0	1	1
Btbd9	179.66	-0.541073	0.258438	0	1	1
Btd	104.836	-0.44449	0.339953	0	1	1
Btf3	332.708	0.355589	0.257974	0	1	1
Btf3l4	81.6288	-0.203986	0.3054	0	1	1
Btg1	691.747	-0.0691751	0.180491	0	1	1
Btg2	617.068	-0.356281	0.279262	0	1	1
Btk	239.744	-0.139742	0.270945	0	1	1
Btrc	87.9314	-0.215993	0.303706	0	1	1
Bub3	675.826	-0.0208058	0.201792	0	1	1
Bud13	47.7711	0.174944	0.403383	0	1	1
Bud23	173.552	-0.0825427	0.240344	0	1	1
Bud31	407.03	0.411271	0.2775	0	1	1
Bzw1	627.499	-0.453481	0.227888	0	1	1
Bzw2	76.9422	-1.28049	0.366621	-0.765073	0.444228	1
C030034I22Rik	94.2407	0.240534	0.393706	0	1	1
C130050O18Rik	124.862	-0.414562	0.340401	0	1	1
C1d	795.924	0.0426602	0.236452	0	1	1
C1galt1c1	537.767	0.272527	0.3102	0	1	1
C1qa	25648.3	0.614908	0.223226	0	1	1
C1qb	74886.5	0.592912	0.228376	0	1	1
C1qbp	382.975	0.301741	0.208252	0	1	1
C1qc	50219	0.414812	0.203365	0	1	1
C1rl	54.1195	0.460278	0.433335	0	1	1
C2	129.751	1.25994	0.817964	0.317785	0.750648	1
C2cd2l	45.3475	-0.0892272	0.424009	0	1	1
C2cd3	59.9042	0.178289	0.393845	0	1	1
C2cd5	40.8929	-0.114726	0.515519	0	1	1
C330007P06Rik	60.3194	-0.456492	0.486388	0	1	1
C330018D20Rik	121.354	0.236243	0.32876	0	1	1
C3ar1	2184.34	0.0724374	0.197781	0	1	1
C5ar1	1166.6	-0.531515	0.218877	0	1	1
C5ar2	100.776	-0.0241597	0.329549	0	1	1
C87436	290.389	-0.302264	0.258936	0	1	1
C920009B18Rik	39.1067	0.42223	0.527328	0	1	1
C920021L13Rik	74.4134	0.211043	0.396473	0	1	1
C9orf72	348.56	0.378891	0.22839	0	1	1
Caap1	87.0545	-0.564763	0.310825	0	1	1
Cab39	266.692	-0.363305	0.322199	0	1	1
Cab39l	204.79	-0.383879	0.289576	0	1	1
Cabin1	235.117	-0.0215409	0.262375	0	1	1
Cables1	190.461	-0.612976	0.325372	0	1	1
Cables2	64.8361	-0.915037	0.3822	0	1	1
Cacfd1	40.1612	-0.613912	0.510956	0	1	1
Cacna1d	198.789	0.341843	0.269339	0	1	1
Cacna1s	165.486	1.06974	0.361461	0.192931	0.847013	1
Cacul1	95.0242	0.402077	0.300026	0	1	1
Cacybp	558.804	0.334562	0.257946	0	1	1
Cad	57.4392	0.361566	0.410289	0	1	1
Cadm1	1086.56	-0.0610517	0.154575	0	1	1
Cahm	134.251	-0.074118	0.344088	0	1	1
Calcrl	43.2309	-0.475547	0.390269	0	1	1
Calhm6	344.403	1.50199	0.246819	2.03385	0.041967	1
Calm1	5190.23	0.340678	0.252699	0	1	1
Calm2	5352.39	-0.000594435	0.230557	0	1	1
Calm3	349.12	0.749188	0.242232	0	1	1
Calr	1372.54	-0.106307	0.193168	0	1	1
Calu	353.606	-0.801671	0.300736	0	1	1
Camk1	2301.66	0.123364	0.208523	0	1	1
Camk1d	372.048	-0.121283	0.229748	0	1	1
Camk2d	487.843	-0.236076	0.194435	0	1	1
Camk2g	48.8148	-0.999425	0.439421	0	1	1
Camk2n1	132.182	-0.25115	0.374975	0	1	1
Camkk1	35.9456	-0.246418	0.540864	0	1	1
Camkk2	120.001	-0.171519	0.292346	0	1	1
Camkmt	76.2379	-0.15482	0.408982	0	1	1
Caml	345.028	0.0422153	0.250402	0	1	1
Camsap1	124.165	-0.124162	0.380684	0	1	1
Camsap2	75.3061	-0.0194858	0.365626	0	1	1
Camta1	126.211	0.582242	0.345757	0	1	1
Camta2	127.733	0.0295617	0.30878	0	1	1
Cand1	122.054	-0.159546	0.303474	0	1	1
Cant1	159.85	0.575937	0.33423	0	1	1
Canx	2221.19	-0.0268488	0.192252	0	1	1
Cap1	189.483	-0.279526	0.219077	0	1	1
Capg	626.182	-0.125758	0.23794	0	1	1
Capn15	83.209	0.758951	0.390512	0	1	1
Capn3	648.019	-0.0633225	0.194518	0	1	1
Capn7	162.821	-0.061867	0.288479	0	1	1
Capns1	225.777	-0.0696167	0.328645	0	1	1
Caprin1	335.352	-0.418917	0.235427	0	1	1
Capza1	196.857	-0.526969	0.292267	0	1	1
Capza2	7566.8	-0.259598	0.200157	0	1	1
Capzb	2322.08	-0.0596009	0.216198	0	1	1
Car2	167.432	-0.0712742	0.414395	0	1	1
Card19	450.962	0.246153	0.313612	0	1	1
Card6	71.1035	-0.326346	0.373996	0	1	1
Card9	39.4192	-0.0653926	0.536372	0	1	1
Carmil1	49.4089	-1.0389	0.439971	-0.0884241	0.92954	1
Cars	95.6271	-0.609877	0.310022	0	1	1
Cars2	110.113	-0.0310906	0.271953	0	1	1
Casc3	94.2539	-0.304713	0.416606	0	1	1
Casd1	214.358	-0.139451	0.254617	0	1	1
Cask	301.315	-1.74981	0.285152	-2.62951	0.00855084	1
Casp1	908.974	0.497188	0.233318	0	1	1
Casp12	49.0726	1.31121	0.506665	0.614225	0.539066	1
Casp2	53.4723	-1.20868	0.439104	-0.475236	0.634618	1
Casp3	47.2042	-0.546852	0.364929	0	1	1
Casp4	245.096	-0.0832565	0.256217	0	1	1
Casp6	290.295	0.231484	0.243674	0	1	1
Casp7	60.4911	0.419918	0.426722	0	1	1
Casp8	1017.99	-0.304257	0.177908	0	1	1
Casp8ap2	278.959	0.248288	0.208643	0	1	1
Casp9	60.671	0.63916	0.421226	0	1	1
Cast	183.184	-0.217572	0.291027	0	1	1
Castor1	98.1621	0.651734	0.328145	0	1	1
Cat	225.524	-0.661371	0.324524	0	1	1
Catip	65.4853	0.245124	0.451776	0	1	1
Cav2	68.8164	-1.10715	0.351688	-0.304687	0.760604	1
Cbfa2t2	43.4561	-1.01054	0.471322	-0.0223625	0.982159	1
Cbfa2t3	77.054	-1.7706	0.36713	-2.09898	0.0358188	1
Cbfb	218.741	-0.430651	0.263886	0	1	1
Cbl	116.605	-0.455727	0.275582	0	1	1
Cbll1	203.917	0.0832411	0.233538	0	1	1
Cbr1	300.937	0.181243	0.211876	0	1	1
Cbr3	79.0842	0.347939	0.471843	0	1	1
Cbr4	89.6742	-0.0919071	0.311555	0	1	1
Cbwd1	73.6478	1.32325	0.419182	0.771142	0.440623	1
Cbx1	423.575	-0.109186	0.316359	0	1	1
Cbx4	49.8527	-0.28181	0.396025	0	1	1
Cbx5	143.585	-0.0588231	0.306323	0	1	1
Cbx7	55.4318	0.541774	0.463332	0	1	1
Cbx8	44.0933	-0.679829	0.370203	0	1	1
Cby1	63.6588	0.197439	0.42327	0	1	1
Cc2d1b	80.9349	-0.290375	0.379067	0	1	1
Ccar1	433.074	-0.091903	0.204453	0	1	1
Ccar2	44.428	-0.408238	0.492909	0	1	1
Ccdc106	185.13	-0.439895	0.398714	0	1	1
Ccdc107	664.847	0.25917	0.266504	0	1	1
Ccdc115	212.485	-0.308911	0.239005	0	1	1
Ccdc117	79.5846	-0.188493	0.438995	0	1	1
Ccdc12	754.597	0.149259	0.267377	0	1	1
Ccdc122	121.368	-0.340814	0.45522	0	1	1
Ccdc124	440.495	0.130614	0.313616	0	1	1
Ccdc126	96.8572	-0.131035	0.295593	0	1	1
Ccdc127	220.542	0.040741	0.283082	0	1	1
Ccdc130	136.459	-0.192396	0.276291	0	1	1
Ccdc134	52.3472	-0.715922	0.397654	0	1	1
Ccdc137	71.1742	0.32402	0.412266	0	1	1
Ccdc163	57.9807	0.379059	0.384741	0	1	1
Ccdc166	45.7438	-0.561101	0.449645	0	1	1
Ccdc17	107.972	0.444338	0.286006	0	1	1
Ccdc173	57.2986	0.574624	0.431588	0	1	1
Ccdc174	248.358	-0.00243133	0.316719	0	1	1
Ccdc181	106.683	-0.0768288	0.37748	0	1	1
Ccdc186	135.566	-0.089477	0.262189	0	1	1
Ccdc191	240.923	0.676745	0.291197	0	1	1
Ccdc25	176.56	0.404694	0.370443	0	1	1
Ccdc28a	100.102	0.583024	0.36251	0	1	1
Ccdc28b	175.687	0.285799	0.359087	0	1	1
Ccdc32	122.544	0.385442	0.35601	0	1	1
Ccdc34	146.663	0.923048	0.38353	0	1	1
Ccdc43	86.1182	-0.218553	0.407267	0	1	1
Ccdc47	641.522	0.0504924	0.23757	0	1	1
Ccdc50	516.188	-0.192434	0.192425	0	1	1
Ccdc51	60.6834	-0.285942	0.336401	0	1	1
Ccdc58	122.454	0.580648	0.303025	0	1	1
Ccdc59	392.148	0.316313	0.324527	0	1	1
Ccdc6	104.872	-0.432722	0.29549	0	1	1
Ccdc62	57.62	-0.268497	0.3862	0	1	1
Ccdc66	85.1907	0.346152	0.361014	0	1	1
Ccdc71	43.4208	-0.731201	0.477528	0	1	1
Ccdc71l	58.6149	-0.284234	0.449796	0	1	1
Ccdc77	48.2381	0.413919	0.345624	0	1	1
Ccdc82	142.272	-0.0309384	0.310406	0	1	1
Ccdc84	90.1867	-0.069383	0.313863	0	1	1
Ccdc85b	62.5467	-0.596009	0.340354	0	1	1
Ccdc86	244.772	0.755262	0.308098	0	1	1
Ccdc88a	322.324	-0.153173	0.233821	0	1	1
Ccdc88b	159.169	-0.305794	0.372746	0	1	1
Ccdc9	39.7831	0.734203	0.392324	0	1	1
Ccdc90b	326.943	-0.0830782	0.291905	0	1	1
Ccdc91	61.6098	-1.05768	0.473782	-0.121742	0.903104	1
Ccdc93	239.195	-0.0148951	0.218368	0	1	1
Ccdc97	62.8723	-0.0518377	0.399379	0	1	1
Ccl12	9381.59	0.855266	0.442809	0	1	1
Ccl2	615.932	0.562825	0.577381	0	1	1
Ccl3	927.284	0.362392	0.463211	0	1	1
Ccl4	1249.95	0.208024	0.64001	0	1	1
Ccl5	3865.15	1.26526	0.568637	0.466487	0.640867	1
Ccl6	2314.25	-0.750228	0.254702	0	1	1
Ccl7	80.3424	-0.516594	1.19719	0	1	1
Ccl9	972.311	-1.22162	0.330202	-0.67115	0.502125	1
Ccm2	227.239	-0.252156	0.256948	0	1	1
Ccnb2	32.828	-3.43004	1.65506	-1.46825	0.142036	1
Ccnc	169.608	-0.551012	0.315436	0	1	1
Ccnd1	189.854	-0.400171	0.265512	0	1	1
Ccnd3	49.4373	-0.556982	0.454067	0	1	1
Ccndbp1	343.327	0.137685	0.220344	0	1	1
Ccng1	220.461	0.0833413	0.286427	0	1	1
Ccng2	424.803	-0.765479	0.271934	0	1	1
Ccnh	236.827	-0.502057	0.269746	0	1	1
Ccni	485.262	-0.275965	0.217858	0	1	1
Ccnk	47.0849	0.45975	0.467389	0	1	1
Ccnl1	846.16	0.122267	0.176801	0	1	1
Ccnl2	498.115	-0.050761	0.168625	0	1	1
Ccnq	270.393	-0.32401	0.241208	0	1	1
Ccnt1	214.975	-0.46397	0.258661	0	1	1
Ccnt2	585.941	0.43036	0.308806	0	1	1
Ccny	162.949	0.486658	0.26852	0	1	1
Ccp110	43.8051	0.938168	0.497434	0	1	1
Ccpg1	319.174	-0.523307	0.266475	0	1	1
Ccpg1os	45.0036	0.998371	0.554874	0	1	1
Ccr1	86.6902	-3.50497	0.953218	-2.62791	0.00859107	1
Ccr5	687.007	-0.735051	0.216058	0	1	1
Ccrl2	180.63	-0.0422956	0.29397	0	1	1
Ccs	227.158	0.307067	0.246555	0	1	1
Ccser2	97.8592	-0.61126	0.300652	0	1	1
Cct2	389.553	-0.115645	0.208539	0	1	1
Cct3	413.099	-0.0834063	0.238976	0	1	1
Cct4	608.493	0.12527	0.277837	0	1	1
Cct5	729.544	-0.259072	0.226953	0	1	1
Cct6a	599.26	0.0193995	0.224004	0	1	1
Cct7	572.885	-0.0655232	0.214256	0	1	1
Cct8	877.436	-0.102427	0.223214	0	1	1
Ccz1	281.593	-0.165989	0.231534	0	1	1
Cd101	136.853	-0.0468728	0.323602	0	1	1
Cd14	3180.87	-0.531162	0.282305	0	1	1
Cd151	51.1338	-0.377818	0.370364	0	1	1
Cd164	1512.72	-1.17049	0.235299	-0.724566	0.468718	1
Cd180	646.768	-0.144898	0.217283	0	1	1
Cd200r1	101.156	-0.0694946	0.298271	0	1	1
Cd22	158.779	1.25717	0.308271	0.83422	0.404157	1
Cd274	197.887	0.582241	0.31617	0	1	1
Cd2ap	277.994	-0.119852	0.260507	0	1	1
Cd2bp2	84.1555	0.286143	0.322438	0	1	1
Cd300a	517.843	-0.301324	0.196715	0	1	1
Cd300c2	3379.14	0.625619	0.217135	0	1	1
Cd302	930.189	-0.153683	0.2512	0	1	1
Cd320	84.7439	-0.131879	0.449385	0	1	1
Cd33	848.821	-0.303614	0.202653	0	1	1
Cd34	1115.62	-0.612472	0.276289	0	1	1
Cd36	369.246	0.508907	0.660589	0	1	1
Cd37	1708.73	-0.274577	0.193904	0	1	1
Cd3d	40.7686	1.54387	1.48294	0.366751	0.713804	1
Cd3eap	96.8696	-0.400277	0.383029	0	1	1
Cd3g	56.0411	1.70708	1.48405	0.476455	0.63375	1
Cd40	59.8015	0.286345	0.470371	0	1	1
Cd44	108.707	1.35893	0.429251	0.836188	0.403049	1
Cd47	892.365	0.0035104	0.234757	0	1	1
Cd48	3855.41	0.645425	0.231487	0	1	1
Cd52	9330.03	1.22609	0.276573	0.817474	0.413657	1
Cd53	8628.58	-0.172183	0.207969	0	1	1
Cd68	11202.5	0.685739	0.241637	0	1	1
Cd69	135.359	1.73786	0.398876	1.84985	0.0643356	1
Cd72	1478.62	1.54403	0.315365	1.72508	0.0845139	1
Cd79b	338.233	-0.366102	0.334692	0	1	1
Cd80	115.812	-0.580608	0.309869	0	1	1
Cd81	23111.9	-0.0384494	0.209472	0	1	1
Cd82	253.909	-0.361664	0.27319	0	1	1
Cd83	1266.83	-0.222243	0.233752	0	1	1
Cd84	2992.29	0.522674	0.146218	0	1	1
Cd86	2269.67	0.38831	0.20532	0	1	1
Cd9	22028.6	0.344865	0.247981	0	1	1
Cd99l2	54.6187	-0.163863	0.431139	0	1	1
Cdadc1	198.794	-0.0751013	0.255548	0	1	1
Cdan1	116.82	-0.00663686	0.379625	0	1	1
Cdc123	553.997	0.296864	0.298891	0	1	1
Cdc14a	47.1333	-0.354645	0.443284	0	1	1
Cdc16	192.889	-0.554934	0.286517	0	1	1
Cdc23	82.8482	-0.526109	0.44848	0	1	1
Cdc26	173.718	0.106493	0.291287	0	1	1
Cdc27	126.704	-0.0779846	0.331896	0	1	1
Cdc34	101.049	0.00981469	0.283226	0	1	1
Cdc37	502.806	-0.133869	0.245815	0	1	1
Cdc37l1	464.447	0.127553	0.203066	0	1	1
Cdc40	351.999	0.509265	0.245767	0	1	1
Cdc42	4556	-0.174088	0.165726	0	1	1
Cdc42bpa	35.4145	-1.64828	0.468422	-1.38398	0.166366	1
Cdc42ep3	253.312	0.0511885	0.247248	0	1	1
Cdc42se1	310.551	-0.0474925	0.220247	0	1	1
Cdc42se2	271.66	-0.871499	0.280376	0	1	1
Cdc5l	295.591	0.338238	0.256482	0	1	1
Cdc73	131.003	0.0017218	0.311554	0	1	1
Cdca4	133.432	-0.724759	0.33158	0	1	1
Cdca7	84.3324	-0.135525	0.37667	0	1	1
Cdca8	30.9707	-1.50261	1.151	-0.436675	0.662347	1
Cdh23	34.2196	-0.599633	0.40879	0	1	1
Cdhr1	54.6927	-0.658419	0.49991	0	1	1
Cdip1	122.227	-0.648372	0.337974	0	1	1
Cdipt	235.842	-0.508474	0.198252	0	1	1
Cdk1	69.7852	0.0226151	0.457821	0	1	1
Cdk10	84.841	-0.258091	0.333046	0	1	1
Cdk11b	693.168	0.178219	0.231961	0	1	1
Cdk12	175.307	0.0314697	0.285795	0	1	1
Cdk13	89.4926	0.409631	0.378637	0	1	1
Cdk14	103.682	0.322445	0.296804	0	1	1
Cdk17	117.384	-0.635263	0.361923	0	1	1
Cdk19	188.634	-0.0329587	0.318496	0	1	1
Cdk2	60.9258	-0.0691516	0.405035	0	1	1
Cdk2ap2	977.237	-0.0033734	0.251454	0	1	1
Cdk4	383.379	-0.203062	0.24	0	1	1
Cdk5	128.126	-0.140236	0.291613	0	1	1
Cdk5r1	57.341	0.104197	0.396846	0	1	1
Cdk5rap1	56.3556	0.116189	0.433469	0	1	1
Cdk5rap2	57.1711	0.316033	0.451762	0	1	1
Cdk5rap3	171.712	-0.730953	0.301136	0	1	1
Cdk6	104.795	-0.698439	0.362899	0	1	1
Cdk7	282.982	0.105361	0.228647	0	1	1
Cdk8	76.623	0.296924	0.392123	0	1	1
Cdk9	318.702	-0.462883	0.244665	0	1	1
Cdkal1	225.814	0.186897	0.339573	0	1	1
Cdkl3	48.7514	0.213279	0.426827	0	1	1
Cdkn1a	433.684	0.38495	0.619905	0	1	1
Cdkn1b	45.5115	-0.187337	0.423471	0	1	1
Cdkn2aip	100.14	-0.75621	0.315981	0	1	1
Cdkn2aipnl	295.367	-0.26988	0.231957	0	1	1
Cdkn2c	95.4162	0.0781496	0.380369	0	1	1
Cdkn2d	129.219	-0.147721	0.304145	0	1	1
Cdpf1	85.1638	0.332356	0.345959	0	1	1
Cds1	171.799	-0.187327	0.25498	0	1	1
Cds2	168.444	-0.0842004	0.266953	0	1	1
Cdt1	35.2716	-0.0665139	0.545068	0	1	1
Cdv3	80.4811	0.480938	0.349289	0	1	1
Cdyl	50.5737	-0.176213	0.431751	0	1	1
Ceacam1	165.806	-0.409174	0.253707	0	1	1
Cebpb	613.975	0.181408	0.246082	0	1	1
Cebpd	379.355	-0.362579	0.280646	0	1	1
Cebpg	846.109	-0.0130706	0.173525	0	1	1
Cebpz	648.063	0.101104	0.27701	0	1	1
Cebpzos	680.111	0.299482	0.278517	0	1	1
Cela1	74.9704	1.21684	0.459032	0.472392	0.636647	1
Celf1	317.374	-0.0285791	0.258561	0	1	1
Celf2	1274.1	-0.00274813	0.19188	0	1	1
Cenpa	40.5486	-0.988398	0.579631	0	1	1
Cenpb	41.3347	0.63408	0.480395	0	1	1
Cenpc1	77.66	0.10627	0.312113	0	1	1
Cenpj	39.513	-0.0902202	0.44855	0	1	1
Cenpl	57.8303	0.021445	0.480038	0	1	1
Cenpo	77.1944	-0.163357	0.430062	0	1	1
Cenpq	67.8783	0.449807	0.447318	0	1	1
Cenpx	488.816	0.535122	0.306562	0	1	1
Cep112	60.2283	-0.190673	0.384243	0	1	1
Cep120	105.046	-0.213533	0.348577	0	1	1
Cep135	74.9685	-0.382133	0.423075	0	1	1
Cep152	135.065	-0.965877	0.305159	0	1	1
Cep162	106.302	1.2191	0.340297	0.643845	0.519676	1
Cep164	134.406	0.461841	0.409847	0	1	1
Cep170	245.476	-0.828205	0.237197	0	1	1
Cep19	51.6858	0.425478	0.447442	0	1	1
Cep192	235.999	-0.185864	0.26126	0	1	1
Cep250	99.7321	-0.094758	0.292484	0	1	1
Cep290	296.042	0.641005	0.287579	0	1	1
Cep295	160.239	0.252502	0.358085	0	1	1
Cep350	258.519	-0.0117603	0.263305	0	1	1
Cep44	56.4431	0.0804038	0.38152	0	1	1
Cep57	147.338	0.0827707	0.291701	0	1	1
Cep57l1	63.9265	0.117947	0.417338	0	1	1
Cep63	175.156	0.0600649	0.272247	0	1	1
Cep68	106.745	-0.351562	0.3418	0	1	1
Cep70	197.257	0.616156	0.356867	0	1	1
Cep78	38.4303	0.490555	0.525185	0	1	1
Cep83	91.8433	-0.156386	0.373159	0	1	1
Cep83os	43.9603	-0.707959	0.509612	0	1	1
Cep85	59.1671	-0.46851	0.411115	0	1	1
Cep85l	95.4233	-0.992206	0.406205	0	1	1
Cep95	86.6892	0.191279	0.403613	0	1	1
Cept1	956.299	-0.00461325	0.255527	0	1	1
Cerk	264.278	-0.178264	0.28026	0	1	1
Cers2	801.867	-0.769633	0.221318	0	1	1
Cers5	218.319	-0.329166	0.30498	0	1	1
Cetn2	422.584	0.528941	0.227001	0	1	1
Cetn3	659.363	0.225667	0.249184	0	1	1
Cfap20	209.198	0.141006	0.294407	0	1	1
Cfap298	87.0071	0.35538	0.3022	0	1	1
Cfap36	180.565	0.490525	0.393959	0	1	1
Cfap410	124.941	0.059601	0.298954	0	1	1
Cfap74	132.355	-0.603351	0.248624	0	1	1
Cfap97	221.397	-0.0987453	0.320126	0	1	1
Cfb	261.039	0.187174	1.39439	0	1	1
Cfdp1	349.838	0.343517	0.207979	0	1	1
Cfh	2924.64	-0.842495	0.226777	0	1	1
Cfl1	2206.67	-0.231317	0.266225	0	1	1
Cfl2	177.059	-0.239835	0.233009	0	1	1
Cflar	655.492	0.292175	0.267233	0	1	1
Cgas	275.487	-0.290656	0.272326	0	1	1
Cggbp1	625.268	0.0628206	0.217321	0	1	1
Cgrrf1	451.615	0.256229	0.241531	0	1	1
Ch25h	123.8	0.640929	0.724939	0	1	1
Chac2	59.4188	-0.351483	0.443648	0	1	1
Champ1	105.482	-0.867549	0.320565	0	1	1
Chchd1	434.511	0.322707	0.275442	0	1	1
Chchd10	110.754	0.866463	0.374181	0	1	1
Chchd2	401.346	0.678777	0.253595	0	1	1
Chchd3	200.605	-0.142026	0.269841	0	1	1
Chchd4	142.867	0.389268	0.310905	0	1	1
Chchd5	167.177	0.347052	0.310617	0	1	1
Chchd6	66.8179	0.0921183	0.365929	0	1	1
Chchd7	183.185	0.0897772	0.332861	0	1	1
Chd1	256.672	0.327906	0.220937	0	1	1
Chd2	314.326	-0.0232512	0.260441	0	1	1
Chd3	131.168	0.211803	0.367527	0	1	1
Chd4	306.71	0.0407491	0.305235	0	1	1
Chd6	303.762	0.25056	0.272422	0	1	1
Chd7	501.791	-0.539761	0.203391	0	1	1
Chd8	108.586	-0.368375	0.380732	0	1	1
Chd9	642.865	-0.288199	0.217955	0	1	1
Chek2	61.8127	0.27405	0.322256	0	1	1
Cherp	79.9934	-0.170567	0.361191	0	1	1
Chfr	142.506	0.0772983	0.260557	0	1	1
Chic1	69.1729	1.07329	0.531255	0.137956	0.890275	1
Chic2	358.937	0.0415203	0.216433	0	1	1
Chid1	78.7647	-0.167052	0.324382	0	1	1
Chka	84.8297	0.423332	0.362682	0	1	1
Chkb	50.1977	0.244992	0.355684	0	1	1
Chm	138.292	-0.501972	0.322283	0	1	1
Chmp1a	187.394	-0.390321	0.295048	0	1	1
Chmp1b	382.136	-0.190737	0.207899	0	1	1
Chmp2a	1127.49	0.409611	0.24775	0	1	1
Chmp2b	271.281	0.0792753	0.23051	0	1	1
Chmp3	447.128	-0.0769878	0.201306	0	1	1
Chmp4b	299.304	0.456139	0.306213	0	1	1
Chmp5	568.168	0.285961	0.222391	0	1	1
Chmp6	232.333	-0.402454	0.276213	0	1	1
Chmp7	68.3623	-0.440304	0.532099	0	1	1
Chn2	222.258	-1.01194	0.271417	-0.0439796	0.964921	1
Chordc1	261.836	-0.202166	0.227688	0	1	1
Chp1	62.2838	-0.089746	0.420539	0	1	1
Chpf2	60.1928	0.276919	0.464605	0	1	1
Chpt1	132	-0.536759	0.261641	0	1	1
Chrac1	768.163	0.368012	0.279736	0	1	1
Chst1	212.203	0.373307	0.324884	0	1	1
Chst11	39.9518	-0.0438367	0.467838	0	1	1
Chst12	368.971	-0.426495	0.218698	0	1	1
Chst14	89.6984	0.102138	0.341269	0	1	1
Chst15	56.2191	-0.421267	0.469937	0	1	1
Chsy1	149.699	-0.665531	0.399221	0	1	1
Chtf8	39.5407	-0.0795244	0.380062	0	1	1
Chtop	171.894	-0.365875	0.369513	0	1	1
Chuk	410.718	0.178507	0.187081	0	1	1
Churc1	248.528	0.475264	0.285415	0	1	1
Ciao1	175.423	-0.141306	0.287599	0	1	1
Ciao2a	872.725	0.416934	0.223742	0	1	1
Ciao2b	492.716	0.519276	0.291867	0	1	1
Ciao3	88.9491	0.0305439	0.347857	0	1	1
Ciapin1	106.485	0.0750235	0.333583	0	1	1
Cib1	262.664	-0.10963	0.339198	0	1	1
Cib2	144.415	-0.228808	0.282072	0	1	1
Cilk1	55.8833	-0.470415	0.408896	0	1	1
Cinp	122.066	0.238837	0.338994	0	1	1
Cipc	46.5735	0.325949	0.634916	0	1	1
Cir1	59.1092	0.564981	0.390605	0	1	1
Cirbp	304.382	-0.743754	0.331073	0	1	1
Cisd1	364.528	0.482755	0.268909	0	1	1
Cisd2	403.753	-0.033003	0.207294	0	1	1
Cisd3	75.3753	0.536984	0.401631	0	1	1
Cited2	175.995	-0.632131	0.283533	0	1	1
Ciz1	88.6736	-0.0475363	0.338924	0	1	1
Ckap4	52.4039	-0.884584	0.442419	0	1	1
Ckap5	327.973	0.0250445	0.189746	0	1	1
Ckb	970.063	-0.765916	0.240477	0	1	1
Cklf	754.388	0.273003	0.309856	0	1	1
Cks1b	76.4414	0.342645	0.39894	0	1	1
Clasp1	67.8436	-0.27372	0.352296	0	1	1
Clasp2	234.356	-0.454448	0.268363	0	1	1
Clasrp	49.9823	0.135596	0.513262	0	1	1
Clcc1	608.538	0.379653	0.211421	0	1	1
Clcf1	41.3098	-0.468747	0.541288	0	1	1
Clcn3	251.462	0.0929423	0.217696	0	1	1
Clcn4	331.445	-0.169062	0.240968	0	1	1
Clcn7	191.537	0.762724	0.354634	0	1	1
Cldnd1	468.981	-0.196821	0.242255	0	1	1
Clec12a	56.2975	-0.647921	0.872338	0	1	1
Clec16a	74.4247	0.03969	0.341595	0	1	1
Clec1b	34.922	-0.677557	0.633553	0	1	1
Clec4a2	311.855	-0.523043	0.340679	0	1	1
Clec4a3	767.513	0.658114	0.307272	0	1	1
Clec5a	1108.08	-0.08537	0.196706	0	1	1
Clec7a	1139.85	0.227322	0.196164	0	1	1
Clgn	132.22	0.446524	0.384221	0	1	1
Clic1	2025.84	-0.0261792	0.237469	0	1	1
Clic4	95.9928	0.557133	0.390425	0	1	1
Clint1	580.243	0.284005	0.223123	0	1	1
Clip1	619.973	-0.364134	0.202555	0	1	1
Clk1	1884.68	-0.240365	0.23464	0	1	1
Clk2	63.9135	0.210322	0.408514	0	1	1
Clk3	316.637	-0.186787	0.203145	0	1	1
Clk4	670.501	-0.0487297	0.173122	0	1	1
Cln3	398.102	0.30425	0.186365	0	1	1
Cln5	473.161	-0.361921	0.242387	0	1	1
Cln8	225.127	-0.850625	0.304457	0	1	1
Clns1a	369.13	-0.22263	0.300673	0	1	1
Clock	204.685	0.180408	0.299883	0	1	1
Clp1	180.138	-0.0982733	0.291686	0	1	1
Clpb	66.4379	-0.214055	0.372194	0	1	1
Clpp	358.396	0.559819	0.258586	0	1	1
Clptm1	205.11	-0.733757	0.319253	0	1	1
Clptm1l	565.212	-0.0286615	0.202987	0	1	1
Clpx	187.866	-0.582299	0.295419	0	1	1
Clstn1	139.309	-0.484856	0.3342	0	1	1
Clta	1540.08	0.294149	0.164746	0	1	1
Cltb	173.586	0.0330097	0.267342	0	1	1
Cltc	1081.53	-0.246513	0.229396	0	1	1
Clu	188.069	0.0781846	0.39966	0	1	1
Cluap1	225.351	0.307468	0.297477	0	1	1
Clybl	114.663	1.25155	0.443326	0.567409	0.570436	1
Cmas	337.879	0.100711	0.200109	0	1	1
Cmc1	185.253	0.966821	0.347631	0	1	1
Cmc2	114.667	0.503392	0.322011	0	1	1
Cmc4	45.6256	0.249335	0.407506	0	1	1
Cmip	181.386	0.276233	0.319903	0	1	1
Cmklr1	103.85	-0.116467	0.403217	0	1	1
Cmpk1	295.502	-0.126998	0.240506	0	1	1
Cmpk2	34.6069	-1.11153	0.635824	-0.175412	0.860756	1
Cmss1	48.5709	1.38901	0.427383	0.910223	0.362705	1
Cmtm3	685.244	-0.0507454	0.195491	0	1	1
Cmtm4	76.5763	-0.0533411	0.315607	0	1	1
Cmtm6	1113.17	-1.14252	0.292437	-0.487349	0.626011	1
Cmtm7	669.099	-0.539936	0.22286	0	1	1
Cmtm8	118.662	-0.267973	0.343368	0	1	1
Cmtr1	37.2409	0.670465	0.477891	0	1	1
Cnbp	2865.29	-0.121703	0.197656	0	1	1
Cndp2	445.538	-0.0967701	0.269315	0	1	1
Cnep1r1	107.982	-0.334554	0.303713	0	1	1
Cnga1	285.683	-0.663888	0.580524	0	1	1
Cngb1	162.06	-0.157666	0.404854	0	1	1
Cnih1	382.104	-0.0769533	0.210012	0	1	1
Cnih4	931.491	0.693097	0.297407	0	1	1
Cnn2	68.5399	-1.25135	0.360605	-0.697022	0.485789	1
Cnn3	45.5316	0.416493	0.44346	0	1	1
Cnnm3	43.1837	0.516448	0.451696	0	1	1
Cnot1	142.807	-0.292402	0.353644	0	1	1
Cnot10	105.757	0.290867	0.384345	0	1	1
Cnot11	52.2911	-0.252035	0.367212	0	1	1
Cnot2	532.777	-0.35457	0.276887	0	1	1
Cnot3	102.044	-0.067678	0.369055	0	1	1
Cnot4	791.997	0.401028	0.241677	0	1	1
Cnot6	150.814	0.203493	0.277292	0	1	1
Cnot6l	353.372	-0.330939	0.207294	0	1	1
Cnot7	238.751	-0.41831	0.261512	0	1	1
Cnot8	648.024	-0.335193	0.219444	0	1	1
Cnot9	134.08	0.144118	0.353294	0	1	1
Cnp	173.353	-0.494295	0.3439	0	1	1
Cnppd1	188.566	0.132572	0.249652	0	1	1
Cnpy2	1143.93	0.432731	0.238148	0	1	1
Cnpy3	368.991	-0.559921	0.217853	0	1	1
Cnpy4	108.376	-0.317529	0.362136	0	1	1
Cnr2	59.7654	0.390018	0.415511	0	1	1
Cnrip1	73.4898	-0.716888	0.406345	0	1	1
Cnst	54.0222	0.360696	0.596539	0	1	1
Cntln	50.0212	0.43643	0.366605	0	1	1
Cntrl	668.422	-0.00209472	0.190172	0	1	1
Coa3	866.696	0.32305	0.28395	0	1	1
Coa4	212.52	0.131715	0.338986	0	1	1
Coa5	220.061	-0.147718	0.338431	0	1	1
Coa6	225.148	0.626036	0.334544	0	1	1
Coa7	92.3541	0.693485	0.346516	0	1	1
Coasy	98.3525	-0.325918	0.353557	0	1	1
Cog2	93.9944	-0.162296	0.365457	0	1	1
Cog3	74.5992	-0.162611	0.446291	0	1	1
Cog4	164.109	0.155189	0.294601	0	1	1
Cog5	56.6683	-0.373808	0.382253	0	1	1
Cog6	106.703	-1.18174	0.309343	-0.587494	0.556872	1
Cog7	56.7305	0.0768163	0.422649	0	1	1
Cog8	133.562	-0.152453	0.30008	0	1	1
Coil	69.9091	0.618628	0.546378	0	1	1
Col27a1	278.563	-0.404488	0.363188	0	1	1
Col4a3bp	78.9868	0.356381	0.361035	0	1	1
Colec12	46.2458	1.79005	1.06722	0.740283	0.459128	1
Colgalt1	349.438	-0.0273341	0.247428	0	1	1
Commd1	543.997	0.346435	0.252901	0	1	1
Commd10	246.23	-0.327015	0.279282	0	1	1
Commd2	455.293	0.225976	0.26005	0	1	1
Commd3	950.492	0.266329	0.227273	0	1	1
Commd4	756.193	0.250595	0.243709	0	1	1
Commd5	173.256	-0.165733	0.27692	0	1	1
Commd6	498.298	0.194287	0.290331	0	1	1
Commd7	559.394	-0.0428578	0.226704	0	1	1
Commd8	1597.48	-0.514956	0.18346	0	1	1
Commd9	416.598	0.160781	0.218331	0	1	1
Comt	1522.71	0.0756165	0.207965	0	1	1
Comtd1	72.3007	-0.20103	0.33311	0	1	1
Cop1	54.9086	-0.0587512	0.406738	0	1	1
Copa	391.14	-0.0754152	0.216075	0	1	1
Copb1	750.419	-0.255794	0.233193	0	1	1
Copb2	341.595	0.0136231	0.238992	0	1	1
Cope	1015.88	0.178544	0.21956	0	1	1
Copg1	153.23	-0.288758	0.338323	0	1	1
Copg2	78.0635	-0.199616	0.318712	0	1	1
Coprs	128.546	0.0876613	0.277647	0	1	1
Cops2	292.27	-0.149663	0.237989	0	1	1
Cops3	273.928	-0.17301	0.239889	0	1	1
Cops4	1126.62	-0.402334	0.227026	0	1	1
Cops5	326.716	0.254478	0.189006	0	1	1
Cops6	614.422	0.107965	0.265477	0	1	1
Cops7a	228.688	0.0803627	0.28556	0	1	1
Cops7b	70.8295	-0.766418	0.366908	0	1	1
Cops8	281.383	-0.185709	0.235291	0	1	1
Cops9	1133.03	0.976582	0.260383	0	1	1
Copz1	531.526	-0.157533	0.264614	0	1	1
Copz2	158.095	0.22473	0.349933	0	1	1
Coq10a	73.3584	0.0143925	0.316485	0	1	1
Coq10b	134.202	0.204941	0.352527	0	1	1
Coq2	155.383	0.170004	0.293264	0	1	1
Coq3	118.103	0.479218	0.297998	0	1	1
Coq4	45.589	-0.278292	0.44581	0	1	1
Coq5	142.522	-0.299907	0.378041	0	1	1
Coq6	55.1646	0.0105511	0.556439	0	1	1
Coq7	210.97	0.934307	0.285268	0	1	1
Coq8a	36.663	-0.770892	0.59921	0	1	1
Coq9	114.996	-0.279398	0.3222	0	1	1
Coro1a	1214.95	-0.564454	0.247963	0	1	1
Coro1b	1023.11	-0.0980644	0.245584	0	1	1
Coro1c	232.63	0.566368	0.280689	0	1	1
Coro2a	34.1281	-0.233874	0.523087	0	1	1
Coro7	154.296	0.187502	0.226163	0	1	1
Cotl1	453.215	-0.241306	0.232961	0	1	1
Cox10	82.6745	0.0204794	0.34506	0	1	1
Cox11	51.8655	-0.271855	0.381663	0	1	1
Cox14	757.95	0.426216	0.257548	0	1	1
Cox15	77.3268	-0.0561522	0.348913	0	1	1
Cox16	149.006	0.189011	0.330721	0	1	1
Cox17	1124.91	0.735059	0.292617	0	1	1
Cox18	61.368	-0.210398	0.364175	0	1	1
Cox19	145.985	0.459564	0.314127	0	1	1
Cox4i1	4026.83	0.923543	0.238042	0	1	1
Cox5a	1060.17	0.653143	0.273849	0	1	1
Cox5b	369.668	0.890193	0.284552	0	1	1
Cox6a1	2000.39	0.817217	0.267891	0	1	1
Cox6a2	263.958	1.97048	0.546191	1.77681	0.0755995	1
Cox6b1	1853.35	0.83637	0.258313	0	1	1
Cox6b2	31.3373	-0.0389018	1.03263	0	1	1
Cox6c	1083.24	0.818815	0.269001	0	1	1
Cox7a2	1255.9	0.720258	0.279616	0	1	1
Cox7a2l	428.779	0.636933	0.219784	0	1	1
Cox7b	663.561	0.735657	0.272973	0	1	1
Cox7c	89.4707	0.65167	0.314327	0	1	1
Cox8a	2002.86	1.01761	0.268985	0.0654576	0.94781	1
Cp	229.174	0.525357	0.312458	0	1	1
Cpd	507.31	0.861845	0.319396	0	1	1
Cpe	196.323	-0.858008	0.371886	0	1	1
Cpeb2	153.278	-0.300231	0.299619	0	1	1
Cpeb4	121.559	0.698419	0.4151	0	1	1
Cplane1	67.3171	-0.11383	0.294746	0	1	1
Cplx4	127.058	-0.654617	0.434338	0	1	1
Cpne1	88.3825	-0.734059	0.309572	0	1	1
Cpne3	348.536	-0.0265494	0.229576	0	1	1
Cpox	43.1203	0.109634	0.411613	0	1	1
Cpped1	43.5587	0.256868	0.458357	0	1	1
Cpq	349.365	1.21131	0.24725	0.854626	0.392758	1
Cpsf1	88.1362	-0.324426	0.37671	0	1	1
Cpsf2	169.383	-0.585168	0.279711	0	1	1
Cpsf3	352.341	-0.370954	0.290966	0	1	1
Cpsf4	159.68	0.119728	0.272875	0	1	1
Cpsf6	401.429	-0.410438	0.243716	0	1	1
Cpsf7	138.087	0.368754	0.346971	0	1	1
Cpt1a	64.0844	0.302288	0.522662	0	1	1
Cpt2	85.2709	-0.314068	0.383008	0	1	1
Cr1l	542.88	-0.0302338	0.231135	0	1	1
Cradd	56.0825	-0.53487	0.368655	0	1	1
Cramp1l	55.7353	0.129452	0.422954	0	1	1
Crat	123.545	-0.872263	0.406522	0	1	1
Crbn	306.294	-0.110688	0.245698	0	1	1
Crcp	187.955	-0.199571	0.30392	0	1	1
Creb1	239.217	-0.122246	0.278364	0	1	1
Creb3	838.834	-0.0511621	0.217348	0	1	1
Creb3l1	56.4586	1.04873	0.521663	0.0934098	0.925578	1
Creb3l2	43.5312	0.380895	0.436289	0	1	1
Creb5	52.7786	0.199088	0.399292	0	1	1
Crebbp	192.14	0.119932	0.238854	0	1	1
Crebrf	366.697	0.112496	0.210957	0	1	1
Crebzf	174.543	0.124868	0.310606	0	1	1
Creg1	3938.1	0.798508	0.189304	0	1	1
Creld2	396.991	-0.0611298	0.233914	0	1	1
Crem	51.518	-0.224147	0.490152	0	1	1
Crip1	173.194	0.455404	0.63022	0	1	1
Cript	587.477	0.449224	0.264418	0	1	1
Crk	220.12	-0.263162	0.236666	0	1	1
Crkl	82.5022	0.463755	0.361218	0	1	1
Crlf2	68.5794	1.12802	0.374928	0.341455	0.732761	1
Crlf3	590.481	-0.477271	0.190423	0	1	1
Crls1	150.975	-0.0363577	0.260313	0	1	1
Crnkl1	194.001	0.42554	0.327368	0	1	1
Crot	301.995	-0.741591	0.293866	0	1	1
Crtap	88.8807	-0.00629448	0.311903	0	1	1
Crtc2	42.5645	0.547213	0.482149	0	1	1
Crtc3	41.0854	0.00120199	0.472991	0	1	1
Crx	46.6363	-1.1499	0.527742	-0.284045	0.776376	1
Cryab	83.3025	0.188829	0.486164	0	1	1
Cryba4	408.194	0.424276	0.258272	0	1	1
Crybb1	507.971	-0.173018	0.268215	0	1	1
Crybg3	88.0663	0.0504202	0.346046	0	1	1
Cryl1	188.962	-0.861468	0.242163	0	1	1
Crym	37.2813	-0.13562	0.573531	0	1	1
Cryzl1	349.759	0.207666	0.266358	0	1	1
Cryzl2	115.425	0.475871	0.300808	0	1	1
Cs	173.469	-0.613828	0.283458	0	1	1
Csad	76.1065	-0.0448674	0.345282	0	1	1
Csde1	604.493	-0.639405	0.317092	0	1	1
Cse1l	205.308	-0.345184	0.339777	0	1	1
Csf1	77.3356	1.11464	0.341051	0.336126	0.736776	1
Csf1r	9233.63	-0.629731	0.196373	0	1	1
Csf2ra	294.069	0.647334	0.275951	0	1	1
Csf2rb	340.189	0.378825	0.282668	0	1	1
Csf2rb2	139.493	0.355492	0.34288	0	1	1
Csf3r	899.219	-0.0804451	0.199657	0	1	1
Csgalnact2	88.8624	-0.173161	0.373648	0	1	1
Csk	216.84	-0.263417	0.283341	0	1	1
Csnk1a1	936.732	-0.127105	0.177942	0	1	1
Csnk1d	211.462	-0.28695	0.266065	0	1	1
Csnk1e	492.341	-0.35536	0.206369	0	1	1
Csnk1g1	81.2916	-0.381714	0.334873	0	1	1
Csnk1g2	93.2863	-0.0492824	0.357115	0	1	1
Csnk1g3	119.978	-0.837374	0.325602	0	1	1
Csnk2a1	63.3211	0.0809908	0.39691	0	1	1
Csnk2a2	44.9226	-0.469695	0.467524	0	1	1
Csnk2b	52.3038	0.498746	0.397443	0	1	1
Cspp1	231.682	0.311739	0.29207	0	1	1
Cst3	214613	-0.155191	0.259444	0	1	1
Cstb	2366.3	1.17768	0.285281	0.622834	0.533393	1
Cstf1	125.231	-0.276704	0.252773	0	1	1
Cstf2	46.3641	-0.910496	0.484983	0	1	1
Cstf2t	106.67	-0.451827	0.435283	0	1	1
Cstf3	244.056	0.0554455	0.248461	0	1	1
Ctbp1	142.755	-0.777945	0.371693	0	1	1
Ctbp2	122.875	-0.404895	0.296273	0	1	1
Ctbs	277.389	-0.0710723	0.220977	0	1	1
Ctc1	733.393	-0.150225	0.201415	0	1	1
Ctcf	442.076	-0.00366349	0.223989	0	1	1
Ctdnep1	77.6742	-0.254573	0.323347	0	1	1
Ctdp1	44.6378	0.556276	0.512933	0	1	1
Ctdsp2	86.1024	0.395457	0.312163	0	1	1
Ctdspl2	271.052	-0.00289479	0.219313	0	1	1
Ctla2b	425.367	0.884552	0.284324	0	1	1
Ctnna1	224.261	-0.504967	0.267549	0	1	1
Ctnnal1	128.419	-0.695493	0.36058	0	1	1
Ctnnb1	554.657	-0.226826	0.254905	0	1	1
Ctnnbip1	113.998	-0.0502706	0.258947	0	1	1
Ctnnbl1	115.928	-0.547839	0.4016	0	1	1
Ctnnd1	150.525	-0.81139	0.342081	0	1	1
Ctns	214.426	-0.544223	0.305652	0	1	1
Ctps2	319.775	-0.42716	0.232122	0	1	1
Ctr9	157.802	-0.088507	0.244935	0	1	1
Ctsa	7779.02	0.416144	0.267289	0	1	1
Ctsb	25473	0.41973	0.299694	0	1	1
Ctsc	11608.6	-0.109264	0.277943	0	1	1
Ctsd	26326.8	0.252345	0.269907	0	1	1
Ctse	55.6273	0.63306	0.404865	0	1	1
Ctsf	522.83	-0.762153	0.251118	0	1	1
Ctsh	8503.33	0.483524	0.197508	0	1	1
Ctsl	9506.21	0.493215	0.201777	0	1	1
Ctso	779.27	-0.382671	0.233931	0	1	1
Ctss	142898	0.754478	0.190569	0	1	1
Ctsz	17447.5	0.452178	0.200945	0	1	1
Cttnbp2nl	1514.15	-0.0191417	0.257285	0	1	1
Ctu2	59.0465	0.190241	0.381409	0	1	1
Cuedc2	432.441	0.16449	0.258188	0	1	1
Cul1	1107.66	-0.200929	0.198732	0	1	1
Cul2	188.689	-0.534173	0.34872	0	1	1
Cul3	232.37	-0.51384	0.299669	0	1	1
Cul4a	90.5076	-0.543931	0.376516	0	1	1
Cul4b	122.278	0.227674	0.383836	0	1	1
Cul5	309.788	0.0300363	0.277143	0	1	1
Cuta	742.624	0.487451	0.258905	0	1	1
Cutc	70.098	0.27148	0.396678	0	1	1
Cux1	443.74	0.302115	0.1971	0	1	1
Cwc15	523.29	-0.0049711	0.204273	0	1	1
Cwc22	50.9775	-0.42271	0.472913	0	1	1
Cwc25	189.219	0.271197	0.308323	0	1	1
Cwc27	152.193	0.0813948	0.274844	0	1	1
Cwf19l1	68.5994	0.0906988	0.37427	0	1	1
Cwf19l2	445.104	0.58907	0.273261	0	1	1
Cx3cr1	4074.12	-0.582779	0.167311	0	1	1
Cxcl10	533.221	-0.498439	0.240432	0	1	1
Cxcl14	69.3204	0.9793	0.3632	0	1	1
Cxcl16	1407.48	1.29737	0.21407	1.38912	0.164796	1
Cxcr6	48.8595	2.08303	1.42942	0.757668	0.44865	1
Cxxc1	65.1107	0.634871	0.38021	0	1	1
Cxxc5	461.336	-0.576141	0.225373	0	1	1
Cyb561a3	702.995	-0.40773	0.295812	0	1	1
Cyb561d1	57.2181	-0.175811	0.41716	0	1	1
Cyb561d2	243.72	0.536512	0.283862	0	1	1
Cyb5a	1160.84	0.285098	0.268434	0	1	1
Cyb5b	175.742	0.494211	0.24789	0	1	1
Cyb5d2	83.8694	0.0203623	0.37561	0	1	1
Cyb5r1	299.829	0.0598325	0.236742	0	1	1
Cyb5r3	217.12	-0.0647637	0.352099	0	1	1
Cyb5r4	128.515	-0.107948	0.27876	0	1	1
Cyba	13529.5	0.882454	0.265858	0	1	1
Cybb	1115.62	0.822539	0.271438	0	1	1
Cybc1	353.851	-0.45091	0.317546	0	1	1
Cyc1	424.013	-0.0653533	0.263505	0	1	1
Cyfip1	2004.63	-0.568761	0.165268	0	1	1
Cyhr1	188.652	-0.0388435	0.214349	0	1	1
Cyld	259.353	0.306701	0.21904	0	1	1
Cyp20a1	194.148	-0.118112	0.249861	0	1	1
Cyp27a1	219.191	-0.890252	0.316354	0	1	1
Cyp2r1	96.3732	0.152402	0.360818	0	1	1
Cyp4f13	281.977	-0.107413	0.262944	0	1	1
Cyp4f16	50.8692	-0.370468	0.457512	0	1	1
Cyp4f18	396.175	1.5612	0.251169	2.23437	0.0254586	1
Cyp4v3	470.98	0.148975	0.269747	0	1	1
Cyp51	156.605	0.337395	0.292826	0	1	1
Cyren	142.709	-0.115993	0.376289	0	1	1
Cysltr1	669.206	-0.50093	0.262022	0	1	1
Cyth1	94.7628	0.436136	0.345156	0	1	1
Cyth2	152.433	-0.540528	0.261045	0	1	1
Cyth3	84.8221	-0.0905959	0.314993	0	1	1
Cyth4	1280.25	-0.231939	0.184799	0	1	1
Cytip	38.4402	-0.638462	0.525823	0	1	1
Czib	338.369	-0.0972046	0.222675	0	1	1
D030028A08Rik	111.524	-0.0555141	0.311895	0	1	1
D030056L22Rik	44.7506	0.572135	0.431035	0	1	1
D10Wsu102e	46.2757	-0.12349	0.405654	0	1	1
D11Wsu47e	35.1072	0.116584	0.517911	0	1	1
D130040H23Rik	38.5708	0.236843	0.487573	0	1	1
D16Ertd472e	78.8583	-0.357224	0.376462	0	1	1
D17H6S56E-5	409.239	-0.439965	0.271553	0	1	1
D1Ertd622e	170.1	-0.955636	0.337778	0	1	1
D230025D16Rik	50.7458	-0.172431	0.464168	0	1	1
D330023K18Rik	93.5495	0.0130601	0.401028	0	1	1
D3Ertd751e	127.972	0.306214	0.3452	0	1	1
D5Ertd579e	73.6839	-0.19722	0.396618	0	1	1
D5Ertd605e	80.7587	0.534859	0.413223	0	1	1
D6Wsu163e	195.384	-0.547197	0.229568	0	1	1
D730003I15Rik	66.6132	0.0595501	0.445012	0	1	1
D730005E14Rik	104.258	-0.158222	0.367887	0	1	1
D830031N03Rik	58.2092	0.0884348	0.502603	0	1	1
D8Ertd738e	1090.13	0.448825	0.260893	0	1	1
Daam1	217.925	1.13296	0.285296	0.466055	0.641176	1
Dab2	190.889	-1.78986	0.75141	-1.05117	0.29318	1
Dad1	2221.45	0.463665	0.245654	0	1	1
Dag1	57.1201	-0.10073	0.403974	0	1	1
Daglb	841.295	-0.42199	0.288679	0	1	1
Dalrd3	122.452	-0.137962	0.347218	0	1	1
Dancr	71.1542	0.0119766	0.42762	0	1	1
Dand5	56.1761	-0.148869	0.438198	0	1	1
Dap	214.05	0.147219	0.249171	0	1	1
Dap3	172.135	0.642401	0.272137	0	1	1
Dapk3	88.5221	-0.343754	0.318953	0	1	1
Dapl1	50.7501	-0.305633	0.5552	0	1	1
Dapp1	481.269	-0.516303	0.223347	0	1	1
Dars	400.281	-0.268777	0.271865	0	1	1
Daxx	87.5317	-0.372448	0.395185	0	1	1
Dazap1	47.1059	0.295846	0.433907	0	1	1
Dazap2	2005.9	-0.199334	0.187162	0	1	1
Dbf4	52.1321	-0.351866	0.444669	0	1	1
Dbi	925.795	0.394369	0.275315	0	1	1
Dbndd2	91.1617	-0.0438377	0.30979	0	1	1
Dbnl	324.166	-0.252348	0.271852	0	1	1
Dbp	37.5098	1.0442	0.42395	0.104251	0.91697	1
Dbr1	38.7995	-0.338087	0.431786	0	1	1
Dbt	51.79	-0.157753	0.401654	0	1	1
Dcaf10	62.4389	-0.117541	0.453751	0	1	1
Dcaf11	195.127	-0.245596	0.328585	0	1	1
Dcaf12	202.298	-0.66621	0.301409	0	1	1
Dcaf13	391.316	0.0705702	0.240424	0	1	1
Dcaf17	439.94	0.0618784	0.234933	0	1	1
Dcaf4	79.097	0.461836	0.323922	0	1	1
Dcaf5	55.8943	-0.355614	0.409087	0	1	1
Dcaf7	131.841	-0.0893312	0.350052	0	1	1
Dcaf8	190.187	0.146528	0.294501	0	1	1
Dcakd	128.739	-0.332264	0.240964	0	1	1
Dcbld2	104.032	-0.600838	0.385416	0	1	1
Dck	75.2679	-0.197086	0.466418	0	1	1
Dclre1a	59.652	1.04542	0.385294	0.117878	0.906164	1
Dclre1b	67.3407	0.209405	0.341375	0	1	1
Dclre1c	226.783	-0.137433	0.286243	0	1	1
Dcp1a	46.9217	-0.38496	0.488971	0	1	1
Dcp1b	35.4935	0.126647	0.486875	0	1	1
Dcp2	156.033	0.674395	0.349897	0	1	1
Dcps	134.949	-0.220939	0.298924	0	1	1
Dctn1	77.7247	-0.254197	0.40633	0	1	1
Dctn2	277.577	0.23311	0.259968	0	1	1
Dctn3	525.129	0.377973	0.260154	0	1	1
Dctn4	162.194	-0.114548	0.264755	0	1	1
Dctn5	573.141	-0.0253947	0.183972	0	1	1
Dctn6	341.582	0.189567	0.26648	0	1	1
Dctpp1	356.926	0.583796	0.3033	0	1	1
Dcun1d1	112.13	-0.191543	0.30142	0	1	1
Dcun1d2	73.8209	-0.0482775	0.303527	0	1	1
Dcun1d4	48.6427	-0.0818788	0.416494	0	1	1
Dcun1d5	507.924	-0.105854	0.206462	0	1	1
Dcxr	391.058	0.525048	0.263433	0	1	1
Dda1	214.401	0.0374723	0.272121	0	1	1
Ddah2	75.1954	-1.1928	0.420383	-0.458622	0.646506	1
Ddb1	135.96	-0.466012	0.269891	0	1	1
Ddhd1	162.551	1.47573	0.361574	1.31572	0.188269	1
Ddhd2	326.163	0.669029	0.264677	0	1	1
Ddit3	297.137	0.611319	0.313847	0	1	1
Ddost	1164.8	-0.0987971	0.214702	0	1	1
Ddrgk1	657.546	0.0562066	0.200406	0	1	1
Ddt	187.642	0.618209	0.320401	0	1	1
Ddx1	372.21	0.0176222	0.235619	0	1	1
Ddx10	107.952	-0.143221	0.267946	0	1	1
Ddx17	771.818	0.283208	0.293034	0	1	1
Ddx18	212.408	0.0976298	0.319391	0	1	1
Ddx20	82.5677	-0.755008	0.363286	0	1	1
Ddx21	176.798	0.073584	0.271155	0	1	1
Ddx24	941.051	0.662597	0.282017	0	1	1
Ddx27	181.27	0.831101	0.294925	0	1	1
Ddx28	52.3814	-0.510173	0.439611	0	1	1
Ddx31	86.2116	-0.780478	0.408948	0	1	1
Ddx39	230.442	-0.520918	0.323081	0	1	1
Ddx39b	332.034	-0.196625	0.227932	0	1	1
Ddx3x	940.773	-0.104697	0.229841	0	1	1
Ddx41	154.491	-0.148094	0.298231	0	1	1
Ddx42	420.691	0.197644	0.24985	0	1	1
Ddx43	127.694	0.502473	0.337564	0	1	1
Ddx46	332.792	0.433052	0.222035	0	1	1
Ddx47	276.017	0.0595302	0.233231	0	1	1
Ddx49	44.4321	-0.0187538	0.388946	0	1	1
Ddx5	2775.21	-0.0903275	0.180605	0	1	1
Ddx50	194.157	-0.352758	0.252945	0	1	1
Ddx52	303.962	-0.0695875	0.214342	0	1	1
Ddx54	68.5745	-0.00210929	0.385003	0	1	1
Ddx55	69.3121	0.756882	0.326733	0	1	1
Ddx56	139.836	-0.023529	0.271217	0	1	1
Ddx58	185.264	-0.714441	0.278564	0	1	1
Ddx59	48.8859	-0.345994	0.523983	0	1	1
Ddx6	371.192	-0.0343707	0.208636	0	1	1
Ddx60	300.181	0.233828	0.272538	0	1	1
Deaf1	38.5001	0.184124	0.461354	0	1	1
Decr1	138.396	0.214499	0.289844	0	1	1
Decr2	65.3138	0.0776956	0.377788	0	1	1
Dedd	172.287	-0.140306	0.268175	0	1	1
Def6	53.4491	-0.0479977	0.466035	0	1	1
Degs1	653.266	-0.514515	0.249519	0	1	1
Dek	667.757	-0.0911337	0.251028	0	1	1
Denn2b	99.962	0.5791	0.342927	0	1	1
Dennd1b	130.478	0.438477	0.334162	0	1	1
Dennd1c	221.389	-0.0259554	0.332127	0	1	1
Dennd2c	58.1298	-0.638264	0.338131	0	1	1
Dennd4a	430.556	-0.138366	0.236006	0	1	1
Dennd4b	114.031	0.119433	0.354265	0	1	1
Dennd5a	208.725	-0.238205	0.304432	0	1	1
Dennd6a	446.536	-0.729019	0.250701	0	1	1
Denr	916.632	0.381122	0.23206	0	1	1
Depdc5	44.6284	0.382644	0.443266	0	1	1
Depdc7	110.87	0.0327283	0.361279	0	1	1
Dera	137.112	0.0287576	0.410616	0	1	1
Derl1	617.566	-0.449357	0.211551	0	1	1
Derl2	1007.28	-0.00590562	0.255604	0	1	1
Desi1	58.6862	0.161432	0.503772	0	1	1
Desi2	164.406	-0.282079	0.22221	0	1	1
Dexi	68.6223	0.331665	0.34264	0	1	1
Dffa	38.3333	0.0329138	0.554816	0	1	1
Dgat1	95.1479	0.0447456	0.304739	0	1	1
Dgcr2	116.74	0.205526	0.362495	0	1	1
Dgcr6	96.9966	-0.256776	0.282441	0	1	1
Dgka	40.2219	-1.27614	0.489619	-0.563987	0.572763	1
Dgkd	273.615	-0.50613	0.298186	0	1	1
Dgkz	336.744	0.524499	0.247431	0	1	1
Dglucy	140.262	-0.464345	0.331432	0	1	1
Dguok	534.549	0.124124	0.192403	0	1	1
Dhcr7	44.3986	-0.110228	0.462315	0	1	1
Dhdds	115.419	0.231181	0.331761	0	1	1
Dhodh	48.5426	-0.128471	0.399809	0	1	1
Dhps	315.763	0.441471	0.316565	0	1	1
Dhrs1	188.3	-0.463029	0.262416	0	1	1
Dhrs11	46.7904	-0.0210866	0.41866	0	1	1
Dhrs3	756.462	0.176127	0.199144	0	1	1
Dhrs4	56.8166	-0.000183777	0.435258	0	1	1
Dhrs7	995.005	0.118584	0.198154	0	1	1
Dhrs7b	349.499	0.252704	0.215011	0	1	1
Dhx15	252.016	-0.190984	0.231904	0	1	1
Dhx16	112.484	0.648299	0.259745	0	1	1
Dhx29	105.475	-0.010692	0.277163	0	1	1
Dhx30	123.564	0.522688	0.342894	0	1	1
Dhx32	120.878	-0.93736	0.407496	0	1	1
Dhx33	75.1601	-0.358626	0.43249	0	1	1
Dhx34	68.6598	0.697346	0.473236	0	1	1
Dhx35	50.9584	-0.930224	0.444849	0	1	1
Dhx36	252.688	-0.00841768	0.22482	0	1	1
Dhx38	48.7002	0.210542	0.475785	0	1	1
Dhx40	57.0978	0.00948184	0.460902	0	1	1
Dhx57	138.022	0.310352	0.316525	0	1	1
Dhx58	103.278	0.191881	0.430421	0	1	1
Dhx8	202.57	0.596643	0.29173	0	1	1
Dhx9	210.998	0.268599	0.304776	0	1	1
Diablo	335.598	-0.022156	0.261425	0	1	1
Diaph1	120.88	0.013746	0.346861	0	1	1
Diaph2	554.762	-0.174089	0.234303	0	1	1
Dicer1	138.875	0.18295	0.382549	0	1	1
Dido1	187.54	-0.0738923	0.264308	0	1	1
Dimt1	49.4455	-0.317366	0.368658	0	1	1
Dip2b	576.016	-0.141163	0.238428	0	1	1
Dipk1a	196.576	-1.18869	0.249152	-0.757332	0.448851	1
Dipk2a	81.5045	-0.734097	0.320665	0	1	1
Dis3	49.1178	-0.184157	0.465419	0	1	1
Dis3l2	52.9989	-0.721905	0.477573	0	1	1
[truncated: 6,360 more rows]

## Sheet: Table S5
Table S5. Significantly enriched gene ontology terms (biological process) in the male only DEGs changed at D12
geneSet	description	link	size	overlap	expect	enrichmentRatio	pValue	FDR	overlapId	userId
GO:0035456	response to interferon-beta	http://amigo.geneontology.org/amigo/term/GO:0035456	55	16	0.426109	37.549	0	0	15944;15951;15953;16145;16362;22038;66141;100702;225594;226691;226695;236312;327959;620913;623121;100040462	Ifi47;Irgm1;Gbp6;Ifi213;Irf1;Ifi207;Ifi204;Ifi205;Ifi209;Mndal;Xaf1;Gm4841;Igtp;Ifitm3;Plscr1;Gm12185
GO:0035458	cellular response to interferon-beta	http://amigo.geneontology.org/amigo/term/GO:0035458	46	13	0.356382	36.4777	0	0	15944;15951;15953;16145;16362;100702;225594;226691;226695;236312;620913;623121;100040462	Ifi47;Irgm1;Gbp6;Ifi213;Irf1;Ifi207;Ifi204;Ifi205;Ifi209;Mndal;Gm4841;Igtp;Gm12185
GO:0045087	innate immune response	http://amigo.geneontology.org/amigo/term/GO:0045087	665	40	5.15205	7.7639	0	0	12258;12263;12265;12475;12491;15040;15944;15951;15958;16362;17319;18106;18854;20296;20305;20306;21939;22038;23962;24088;24108;26888;54123;56045;66141;80285;80861;83490;100702;226691;226695;229898;229900;231655;236312;236573;246730;623121;100038882;100040462	Cd36;Ccl6;Irgm1;Gbp6;Ifi213;Irf1;Samhd1;Ifi207;Oasl2;Irf7;Gbp7;H2-T23;Ifi204;Ccl7;Ciita;Serping1;Oas1a;Cd244a;Ifi205;Ifi209;Mndal;Cd14;Ifit2;C2;Ccl2;Cd40;Clec4a2;Ubd;Mif;Gbp9;Oasl1;Dhx58;Isg15;Ifitm3;Gbp5;Pml;Plscr1;Pik3ap1;Parp9;Tlr2
GO:0034097	response to cytokine	http://amigo.geneontology.org/amigo/term/GO:0034097	865	39	6.70154	5.81956	0	0	11433;12265;12475;14268;15944;15951;15953;15958;16145;16362;18854;20296;20305;20306;20715;21939;22038;24088;24108;54123;56045;56066;60533;66141;80285;80877;100702;225594;226691;226695;229898;229900;236312;236573;327959;620913;623121;100038882;100040462	Ifi47;Ccl6;Irgm1;Gbp6;Ifi213;Irf1;Samhd1;Ifi207;Irf7;Gbp7;Cd274;Ifi204;Ccl7;Fn1;Ciita;Ifi205;Ifi209;Mndal;Cd14;Ifit2;Xaf1;Acp5;Ccl2;Cd40;Cxcl11;Ubd;Lrba;Gbp9;Gm4841;Serpina3g;Igtp;Isg15;Ifitm3;Gbp5;Pml;Plscr1;Parp9;Gm12185;Tlr2
GO:0006952	defense response	http://amigo.geneontology.org/amigo/term/GO:0006952	1361	61	10.5443	5.78513	0	0	11433;12010;12182;12258;12263;12265;12475;12491;12525;13010;13024;13421;14268;15040;15234;15944;15951;15953;15958;16010;16145;16362;17319;18106;18854;20296;20305;20306;21939;22038;23962;24088;24108;24110;26888;27052;27226;54123;54598;56045;56066;59027;66141;67775;80285;80861;83490;100702;225594;226691;226695;229898;229900;231655;236312;236573;246730;620913;623121;100038882;100040462	Cd36;Cst3;Ifi47;Nampt;Ccl6;Irgm1;Gbp6;Ifi213;Aoah;Irf1;Samhd1;Ifi207;Oasl2;Irf7;Gbp7;H2-T23;Ifi204;Ccl7;Fn1;Ciita;Pla2g7;Bst1;Dnase1l3;Serping1;Oas1a;Cd244a;Ifi205;Ifi209;Mndal;Cd14;Ifit2;C2;Acp5;Ccl2;Cd40;B2m;Cxcl11;Clec4a2;Hgf;Ubd;Ctla2a;Cd8a;Mif;Gbp9;Gm4841;Oasl1;Igtp;Dhx58;Isg15;Ifitm3;Calcrl;Gbp5;Usp18;Igfbp4;Pml;Plscr1;Pik3ap1;Parp9;Rtp4;Gm12185;Tlr2
GO:0051707	response to other organism	http://amigo.geneontology.org/amigo/term/GO:0051707	942	40	7.29809	5.48088	0	0	11433;12010;12475;12491;12525;14701;15040;15944;15951;15958;16362;16912;17319;18854;20296;20556;21835;21939;22038;23962;24088;24110;54123;56045;56066;60533;66141;67775;76933;80285;80861;100702;226695;229898;229900;231655;236573;246256;246730;100038882	Cd36;Irgm1;Gbp6;Fcgr4;Irf1;Samhd1;Oasl2;Psmb9;Irf7;Gbp7;H2-T23;Cd274;Ifi204;Thrsp;Oas1a;Ifi27l2a;Ifi205;Cd14;Ifit2;Acp5;Ccl2;Cd40;Gng12;B2m;Cxcl11;Slfn2;Cd8a;Mif;Gbp9;Oasl1;Dhx58;Isg15;Ifitm3;Gbp5;Usp18;Pml;Plscr1;Parp9;Rtp4;Tlr2
GO:0043207	response to external biotic stimulus	http://amigo.geneontology.org/amigo/term/GO:0043207	945	40	7.32133	5.46348	0	0	11433;12010;12475;12491;12525;14701;15040;15944;15951;15958;16362;16912;17319;18854;20296;20556;21835;21939;22038;23962;24088;24110;54123;56045;56066;60533;66141;67775;76933;80285;80861;100702;226695;229898;229900;231655;236573;246256;246730;100038882	Cd36;Irgm1;Gbp6;Fcgr4;Irf1;Samhd1;Oasl2;Psmb9;Irf7;Gbp7;H2-T23;Cd274;Ifi204;Thrsp;Oas1a;Ifi27l2a;Ifi205;Cd14;Ifit2;Acp5;Ccl2;Cd40;Gng12;B2m;Cxcl11;Slfn2;Cd8a;Mif;Gbp9;Oasl1;Dhx58;Isg15;Ifitm3;Gbp5;Usp18;Pml;Plscr1;Parp9;Rtp4;Tlr2
GO:0006955	immune response	http://amigo.geneontology.org/amigo/term/GO:0006955	1293	53	10.0174	5.29077	0	0	12010;12258;12263;12265;12475;12491;12500;12502;12525;12526;13421;15001;15040;15944;15951;15958;16362;17319;18106;18854;20296;20305;20306;20715;21935;21939;22038;23962;24088;24108;26888;54123;56045;56066;60533;66141;67742;80285;80861;83490;100702;226691;226695;229898;229900;231655;236312;236573;246256;246730;623121;100038882;100040462	Cd36;Ccl6;Irgm1;Gbp6;Fcgr4;Ifi213;Irf1;Samhd1;Ifi207;Tnfrsf17;Oasl2;Irf7;Gbp7;H2-T23;Cd274;Cd3d;Ifi204;Ccl7;Ciita;Dnase1l3;Serping1;Oas1a;Cd244a;Ifi205;Ifi209;Mndal;Cd14;Ifit2;C2;H2-Oa;Ccl2;Cd8b1;Cd40;B2m;Cxcl11;Clec4a2;Ubd;Cd8a;Mif;Cd3g;Gbp9;Serpina3g;Oasl1;Dhx58;Isg15;Ifitm3;Gbp5;Samsn1;Pml;Plscr1;Pik3ap1;Parp9;Tlr2
GO:0009607	response to biotic stimulus	http://amigo.geneontology.org/amigo/term/GO:0009607	977	40	7.56925	5.28454	0	0	11433;12010;12475;12491;12525;14701;15040;15944;15951;15958;16362;16912;17319;18854;20296;20556;21835;21939;22038;23962;24088;24110;54123;56045;56066;60533;66141;67775;76933;80285;80861;100702;226695;229898;229900;231655;236573;246256;246730;100038882	Cd36;Irgm1;Gbp6;Fcgr4;Irf1;Samhd1;Oasl2;Psmb9;Irf7;Gbp7;H2-T23;Cd274;Ifi204;Thrsp;Oas1a;Ifi27l2a;Ifi205;Cd14;Ifit2;Acp5;Ccl2;Cd40;Gng12;B2m;Cxcl11;Slfn2;Cd8a;Mif;Gbp9;Oasl1;Dhx58;Isg15;Ifitm3;Gbp5;Usp18;Pml;Plscr1;Parp9;Rtp4;Tlr2
GO:0002682	regulation of immune system process	http://amigo.geneontology.org/amigo/term/GO:0002682	1230	44	9.52936	4.61731	0	0	12010;12182;12258;12263;12475;12491;12575;13024;13421;15001;15040;15944;15951;16362;16416;17319;17387;18106;18854;20296;20306;21939;22038;24088;27226;54123;54167;56045;60533;65963;66058;67742;80285;80861;83490;93695;226691;226695;229898;236312;246256;623121;100038882;100040462	Cd36;Irgm1;Fcgr4;Ifi213;Irf1;Samhd1;Ifi207;Irf7;H2-T23;Cd274;Cdkn1a;Ifi204;Ccl7;Itgb3;Gpnmb;Pla2g7;Bst1;Dnase1l3;Serping1;Cd244a;Ifi205;Ifi209;Mndal;Cd14;C2;H2-Oa;Mmp14;Ccl2;Cd40;B2m;Ctla2a;Mif;Tmem176b;Dhx58;Isg15;Tmem176a;Icos;Gbp5;Samsn1;Pml;Plscr1;Pik3ap1;Parp9;Tlr2

## Sheet: Table S6
Table S6. Female differentially expressed genes in 9-month isolated microglia compared to 3-month-old at D12 (DESeq2 analysis; LFC>0, padj<0.1)
Gene ID	baseMean	log2FoldChange	lfcSE	stat	pvalue	padj
Naaa	1994.93	2.88691	0.246922	11.6916	1.41e-31	1.09e-27
Top2a	280.279	4.22846	0.365241	11.5772	5.38e-31	2.09e-27
Cenpe	204.786	3.79344	0.369097	10.2776	8.89e-25	2.3e-21
Fn1	731.362	4.33116	0.456457	9.48864	2.34e-21	4.54e-18
Ccl7	779.158	3.72967	0.415794	8.97	2.97e-19	4.6e-16
Cenpa	173.997	3.76291	0.444285	8.46959	2.46e-17	3.18e-14
Cks1b	282.278	2.86843	0.356915	8.03673	9.23e-16	1.02e-12
Msr1	247.606	2.89929	0.375451	7.72215	1.14e-14	1.11e-11
Tgfbi	867.109	2.41886	0.330496	7.31888	2.5e-13	2.15e-10
Spp1	1461.28	2.88571	0.407656	7.07878	1.45e-12	1.13e-09
Iigp1	2217.5	2.1106	0.302556	6.9759	3.04e-12	1.96e-09
Tubb4b	112.817	2.60291	0.372499	6.98769	2.79e-12	1.96e-09
Ch25h	670.973	2.66754	0.388303	6.86975	6.43e-12	3.84e-09
Klrb1b	210.436	2.49136	0.364262	6.83948	7.95e-12	4.4e-09
Col27a1	115.766	-2.5337	0.374556	-6.76454	1.34e-11	6.91e-09
Cxcl10	2396.27	1.97622	0.293464	6.73411	1.65e-11	7.99e-09
Cdk1	177.747	2.17362	0.32412	6.7062	2e-11	9.11e-09
Cd244a	424.015	1.9495	0.291999	6.67639	2.45e-11	1.05e-08
Atp8a2	93.6413	-2.34683	0.353177	-6.64491	3.03e-11	1.24e-08
Cd36	1142.38	1.74522	0.268586	6.49781	8.15e-11	3.16e-08
Gbp4	553.553	2.26398	0.349021	6.48665	8.78e-11	3.24e-08
Smc2	356.06	1.9036	0.295958	6.43201	1.26e-10	4.44e-08
Cd40	263.266	1.8903	0.297678	6.35016	2.15e-10	7.25e-08
Dab2	179.764	2.39902	0.38305	6.26296	3.78e-10	1.22e-07
Abca9	291.469	-1.9927	0.318613	-6.2543	3.99e-10	1.24e-07
Stmn1	131.627	2.74887	0.441994	6.21925	5e-10	1.49e-07
Gbp2	2858.72	2.14365	0.348028	6.1594	7.3e-10	2.02e-07
Smc4	424.966	1.73982	0.282363	6.16164	7.2e-10	2.02e-07
Serpine2	1715.61	-2.67341	0.440214	-6.07297	1.26e-09	3.36e-07
Ltc4s	943.499	-1.68875	0.280299	-6.02482	1.69e-09	4.38e-07
Gatm	2638.9	1.41099	0.234725	6.01123	1.84e-09	4.6e-07
Slc39a14	158.732	2.61691	0.440024	5.9472	2.73e-09	6.61e-07
Gbp7	886.433	1.86954	0.3215	5.81507	6.06e-09	1.42e-06
Ramp1	206.733	-2.31741	0.400931	-5.78008	7.47e-09	1.7e-06
Kif20b	132.532	2.49595	0.459637	5.43028	5.63e-08	1.25e-05
Saa3	3992.14	4.39597	0.810807	5.42172	5.9e-08	1.27e-05
Tuba1b	425.215	1.66884	0.309508	5.3919	6.97e-08	1.46e-05
Tacc3	127.015	2.01284	0.377438	5.3329	9.67e-08	1.97e-05
Tagln2	398.784	1.67588	0.315079	5.3189	1.04e-07	2.08e-05
Tuba1c	121.233	1.93687	0.367721	5.26721	1.39e-07	2.68e-05
Adrb2	235.266	-1.89238	0.359887	-5.25826	1.45e-07	2.75e-05
Lig1	102.553	2.02505	0.386369	5.24124	1.59e-07	2.94e-05
Rrm1	135.164	2.04966	0.396237	5.17282	2.31e-07	4.16e-05
Hmgb2	190.422	1.55065	0.301104	5.14988	2.61e-07	4.59e-05
Actb	16635.3	1.15389	0.225902	5.10793	3.26e-07	5.4e-05
Arhgap5	940.685	-1.29709	0.253978	-5.10708	3.27e-07	5.4e-05
Kif15	73.8346	2.0457	0.400578	5.10686	3.28e-07	5.4e-05
Il1rn	122.751	2.65708	0.521496	5.0951	3.49e-07	5.63e-05
Knl1	161.582	2.40922	0.480784	5.01103	5.41e-07	8.57e-05
Tk1	93.9493	1.88145	0.379254	4.96094	7.02e-07	0.000108781
Slc12a2	250.674	-1.64271	0.332101	-4.94642	7.56e-07	0.000114913
Slc43a3	135.643	1.81262	0.366926	4.94001	7.81e-07	0.000116474
Socs3	169.578	2.34617	0.480177	4.88606	1.03e-06	0.00015049
Ivns1abp	2716.6	-1.16745	0.239439	-4.87577	1.08e-06	0.00015278
Slc46a3	202.618	-1.45404	0.298107	-4.87758	1.07e-06	0.00015278
Gm4841	222.588	1.63171	0.33758	4.83354	1.34e-06	0.000185693
Mis18bp1	105.311	1.80594	0.376935	4.79111	1.66e-06	0.000225595
Socs1	141.965	2.27593	0.476393	4.77743	1.78e-06	0.000237339
Tgm2	327.539	2.09712	0.443227	4.73148	2.23e-06	0.000292897
Tuba1a	124.906	1.7032	0.360368	4.72628	2.29e-06	0.000295484
Gbp3	635.044	1.61985	0.344524	4.7017	2.58e-06	0.000327925
4933421O10Rik	105.07	-1.81102	0.387787	-4.67015	3.01e-06	0.000364603
Arid5a	225.916	1.66652	0.356665	4.67252	2.98e-06	0.000364603
Kif2c	121.467	1.97873	0.423404	4.67338	2.96e-06	0.000364603
Apoe	86714.5	-2.1329	0.460233	-4.63439	3.58e-06	0.000427012
Trim59	80.7779	1.89676	0.412961	4.59309	4.37e-06	0.000513034
Tgfbr1	3006.34	-1.26637	0.277283	-4.56707	4.95e-06	0.000563896
Tmcc3	721.934	-1.48534	0.325193	-4.56757	4.93e-06	0.000563896
H2ax	109.135	1.99851	0.439207	4.55026	5.36e-06	0.000602035
Cdca8	115.664	2.7121	0.597609	4.53826	5.67e-06	0.000628226
Nampt	936.985	1.36939	0.302671	4.52436	6.06e-06	0.000652319
Srgn	2036.56	1.28387	0.283599	4.52706	5.98e-06	0.000652319
Rasgrp3	527.328	-1.12741	0.250794	-4.49537	6.94e-06	0.000737581
Ccl2	2351.7	1.90294	0.42461	4.48162	7.41e-06	0.000776127
Ms4a6c	1477.54	1.40975	0.316463	4.45471	8.4e-06	0.000868419
Osbpl3	66.1413	-2.09993	0.473	-4.43961	9.01e-06	0.000919359
Pkm	1206.65	1.37946	0.311144	4.43351	9.27e-06	0.000933492
Akap8l	433.251	-1.29657	0.292999	-4.42516	9.64e-06	0.000948221
Mtdh	1198.4	-1.08032	0.244162	-4.4246	9.66e-06	0.000948221
2410006H16Rik	633.511	-1.1047	0.253382	-4.3598	1.3e-05	0.00126159
Fcgr4	2603.58	1.38076	0.317686	4.3463	1.38e-05	0.00132523
Gbp5	194.501	1.84101	0.425453	4.32719	1.51e-05	0.00142791
Kcnj2	88.9208	-1.60911	0.372586	-4.31875	1.57e-05	0.0014544
Siglech	2306.55	-1.16088	0.268858	-4.31782	1.58e-05	0.0014544
Spon1	183.755	1.89174	0.438939	4.3098	1.63e-05	0.00149045
Ifi27l2a	5599.3	1.5425	0.361146	4.27114	1.94e-05	0.00175326
Gpr34	3140.38	-1.72672	0.405043	-4.26305	2.02e-05	0.00179708
Samhd1	1490.19	1.30908	0.308138	4.24837	2.15e-05	0.00189712
Lgals1	361.725	1.58463	0.373493	4.24275	2.21e-05	0.00192344
Trem2	5962.95	-1.45168	0.342489	-4.23862	2.25e-05	0.00193734
Rhobtb1	35.4797	-2.28767	0.541432	-4.22521	2.39e-05	0.00203382
Cd9	12104.4	-1.72674	0.409772	-4.21389	2.51e-05	0.00211528
Ldha	997.996	1.1398	0.271425	4.19933	2.68e-05	0.00223174
Fcgrt	511.176	1.1942	0.284898	4.19168	2.77e-05	0.00228381
Ehd1	63.0062	2.21409	0.531737	4.16389	3.13e-05	0.00252074
Mki67	255.252	4.2077	1.01076	4.16289	3.14e-05	0.00252074
Ptgr1	165.995	1.32239	0.317724	4.16207	3.15e-05	0.00252074
Ap1s1	204.42	1.29709	0.312599	4.14937	3.33e-05	0.00257698
Batf2	122.17	1.42659	0.344127	4.14553	3.39e-05	0.00257698
Mt2	143.074	1.51813	0.365421	4.15448	3.26e-05	0.00257698
Plpp1	178.755	-1.56774	0.378094	-4.14644	3.38e-05	0.00257698
Ppp2r1b	81.5849	1.6482	0.397106	4.15052	3.32e-05	0.00257698
Wdr1	714.166	1.21645	0.294583	4.12941	3.64e-05	0.0027376
H2-K2	112.273	-1.46479	0.355269	-4.12304	3.74e-05	0.00278739
Rbl1	131.727	1.28902	0.31294	4.11907	3.8e-05	0.00280882
Ifi30	3173.78	1.07708	0.262085	4.10968	3.96e-05	0.00289795
Gpaa1	174.913	1.33276	0.324474	4.10745	4e-05	0.00289865
Serping1	113.731	2.19794	0.537885	4.08627	4.38e-05	0.00314692
Peli2	99.6239	-1.40295	0.344316	-4.07459	4.61e-05	0.00324886
Zfp658	73.3362	-1.63245	0.400599	-4.07502	4.6e-05	0.00324886
Lpl	136.562	-1.99128	0.488971	-4.0724	4.65e-05	0.00325009
Hpgd	257.419	-1.97206	0.486525	-4.05336	5.05e-05	0.0034949
Tnni2	112.981	-1.86314	0.46241	-4.0292	5.6e-05	0.00383994
Abcd2	387.931	-1.19879	0.297729	-4.02644	5.66e-05	0.00385118
Arid3b	60.7241	-2.15046	0.535255	-4.01763	5.88e-05	0.00396325
Tspo	2440.57	1.28436	0.322527	3.98219	6.83e-05	0.00456388
Lilr4b	170.322	1.1539	0.29063	3.97034	7.18e-05	0.00474809
Sox4	59.4834	-2.27172	0.572408	-3.9687	7.23e-05	0.00474809
Tubb5	1117.42	1.36785	0.346145	3.95166	7.76e-05	0.00505643
Usp12	572.812	-1.14656	0.290622	-3.9452	7.97e-05	0.00515146
Ephx1	74.9815	-1.7781	0.451798	-3.93561	8.3e-05	0.00530788
Tubb6	85.7443	1.47249	0.374294	3.93406	8.35e-05	0.00530788
Klf2	89.4964	2.27068	0.581046	3.90791	9.31e-05	0.00586811
Zfp799	66.0517	-1.9206	0.492264	-3.90157	9.56e-05	0.0059756
Cst3	67216.1	-1.45247	0.375055	-3.87269	0.000107639	0.0066762
Dbf4	101.526	1.65854	0.428524	3.87034	0.000108682	0.00668739
Vcam1	498.894	1.3529	0.349753	3.86815	0.000109664	0.00669469
Gm10790	243.216	-1.9024	0.493056	-3.85839	0.000114136	0.00691325
Apoc1	556.737	-1.73665	0.452817	-3.83521	0.000125456	0.0075312
P2ry12	5299.41	-1.26219	0.329245	-3.8336	0.000126281	0.0075312
Kif13b	290.486	-1.3424	0.350443	-3.83058	0.000127844	0.0075662
Ncapg2	83.4063	1.9009	0.497328	3.82222	0.000132255	0.00774367
Pdk3	131.071	1.38616	0.362761	3.82113	0.00013284	0.00774367
Numb	267.146	-1.26406	0.331042	-3.81842	0.000134311	0.007771
AB124611	326.175	1.35795	0.358822	3.78446	0.000154044	0.00878163
Pdyn	131.382	1.49188	0.394134	3.7852	0.000153588	0.00878163
Tpm4	422.737	1.04201	0.275851	3.77744	0.000158447	0.00896674
Lilrb4a	1951.15	1.02014	0.272138	3.7486	0.000177824	0.00999033
Ckb	967.623	0.975922	0.260701	3.74346	0.000181504	0.00999777
Hells	76.9014	1.77273	0.474281	3.73772	0.000185693	0.00999777
Hgf	104.916	1.86273	0.498294	3.73821	0.000185334	0.00999777
Hspbp1	83.5379	1.43957	0.385001	3.73915	0.000184645	0.00999777
Jpt2	100.112	1.44203	0.385085	3.74471	0.000180605	0.00999777
Mcm3	224.616	1.35034	0.361112	3.73941	0.000184455	0.00999777
Mcm6	120.359	2.14074	0.573957	3.7298	0.000191635	0.0102465
Ccr5	566.755	1.0114	0.27156	3.72441	0.000195774	0.0103254
Gpr35	308.394	1.25166	0.33602	3.72496	0.000195346	0.0103254
Hivep2	93.7566	1.55814	0.419201	3.71692	0.00020167	0.0105645
Birc5	271.619	5.10653	1.37803	3.70569	0.000210819	0.0108965
Zfp317	97.0584	-1.38455	0.373547	-3.70648	0.000210157	0.0108965
Rlbp1	75.2648	-1.61658	0.436854	-3.7005	0.000215176	0.0110481
Lbr	104.677	1.63561	0.44313	3.69103	0.000223344	0.011392
Zbtb38	66.374	-1.65761	0.450966	-3.67568	0.000237221	0.0120208
Pde8b	218.525	-1.09572	0.300572	-3.64545	0.000266926	0.0132975
Pmf1	144.909	1.15429	0.316691	3.64484	0.000267561	0.0132975
Ppcdc	609.223	-1.12184	0.307786	-3.64487	0.000267523	0.0132975
Pdia5	147.491	1.26898	0.348432	3.64196	0.000270568	0.0133613
Clec4a1	67.3232	1.77438	0.487971	3.63625	0.000276641	0.0135747
H2-Ob	165.567	-1.19446	0.329247	-3.62785	0.000285788	0.0139353
Psap	1802.14	-1.02416	0.28263	-3.62368	0.000290439	0.0140736
Zfp715	175.061	-1.02906	0.284278	-3.61989	0.000294727	0.0141926
Ifit1	405.916	1.37436	0.380876	3.60841	0.00030808	0.0145643
Sdc3	491.549	1.40499	0.389194	3.61001	0.000306182	0.0145643
Tyms	105.892	1.45677	0.403577	3.60964	0.000306623	0.0145643
Fgl2	1585.43	1.18008	0.32811	3.59659	0.000322412	0.0151495
Psmd3	161.344	1.3873	0.386228	3.59193	0.000328237	0.0153302
Inka1	317.532	-1.54661	0.431407	-3.58505	0.000337017	0.015646
Ppp1r9a	284.418	-1.07245	0.299411	-3.58188	0.000341131	0.0157135
Thoc6	113.269	1.28079	0.357681	3.58082	0.000342523	0.0157135
Asph	701.554	-1.01923	0.284995	-3.57632	0.000348466	0.0158921
Inafm1	75.4383	-1.37202	0.385059	-3.56315	0.000366427	0.0166135
Fen1	118.027	1.69703	0.47755	3.55361	0.000379983	0.0171279
Myd88	282.66	1.03997	0.293243	3.54645	0.000390464	0.0174168
Zyx	189.383	1.16041	0.32723	3.54616	0.000390883	0.0174168
Slc2a6	347.063	1.66575	0.470201	3.54264	0.000396138	0.01755
Hhex	310.607	-1.00589	0.284248	-3.53876	0.000402012	0.0177091
2510002D24Rik	141.915	-1.35111	0.381992	-3.53701	0.000404688	0.0177262
Rpl18a	1014.24	-0.95208	0.269331	-3.53498	0.000407806	0.0177625
Cbx5	242.402	1.09745	0.310847	3.53052	0.000414748	0.0178726
Herc2	1496.55	-1.04686	0.296527	-3.53039	0.000414944	0.0178726
Cnn2	79.2046	1.35217	0.383332	3.52742	0.000419629	0.0179745
Dhrs3	517.522	-1.0029	0.285179	-3.51675	0.000436865	0.01861
Tnf	157.108	1.20491	0.343068	3.51217	0.000444461	0.0187278
Xpnpep1	112.841	1.18757	0.338086	3.51261	0.000443725	0.0187278
Aldh18a1	74.119	1.91104	0.545686	3.50209	0.000461625	0.0193458
Cyp27a1	163.368	-1.48286	0.424025	-3.49709	0.000470362	0.019606
Diaph1	193.856	1.05345	0.302114	3.48693	0.000488604	0.0202575
2810013P06Rik	145.985	-1.33238	0.383226	-3.47675	0.000507533	0.0208601
Nasp	152.506	1.35674	0.390289	3.47623	0.000508519	0.0208601
Rgs2	2723.75	-1.23563	0.355894	-3.47189	0.000516808	0.0210885
Nr2e3	55.6454	-1.40717	0.405651	-3.46892	0.000522557	0.0212114
Arhgap45	814.149	-0.840921	0.24276	-3.464	0.000532206	0.0213792
St3gal6	521.001	-1.24886	0.360413	-3.46508	0.000530065	0.0213792
Pdzk1ip1	65.4953	-1.74777	0.505366	-3.45842	0.000543352	0.0217145
Ncaph	62.2806	1.48575	0.430269	3.45308	0.000554224	0.0220354
Ifi47	584.931	1.35778	0.393783	3.44804	0.00056468	0.0223366
C87436	189.091	-1.34303	0.390371	-3.44038	0.000580891	0.0228611
Hexb	40134.8	-0.882217	0.257322	-3.42846	0.00060702	0.0237688
Cd274	502.342	1.10572	0.322739	3.42605	0.00061242	0.0238531
Il4ra	493.996	1.44293	0.421323	3.42477	0.000615326	0.0238531
Mad2l1	108.227	1.81719	0.531793	3.4171	0.000632922	0.0242923
Xpc	58.8541	-1.60836	0.470639	-3.4174	0.000632216	0.0242923
Diaph3	78.9391	1.80356	0.528937	3.40978	0.000650151	0.0248306
Mcm4	59.695	1.87909	0.551441	3.40759	0.000655385	0.0249078
Hps4	642.351	-0.938103	0.275698	-3.40265	0.000667368	0.0252395
Ccdc191	204.732	-1.18154	0.347505	-3.40005	0.000673724	0.0253562
Dnmt1	85.8356	1.39303	0.410154	3.39637	0.000682865	0.0255761
Gars	423.073	1.05529	0.311062	3.39254	0.000692488	0.0258118
Mcm7	103.767	1.5241	0.44956	3.39019	0.000698444	0.0259093
Glrx	439.668	1.25724	0.371382	3.38531	0.00071099	0.0262491
Cotl1	675.776	0.962497	0.284954	3.37773	0.000730868	0.0266029
Pla2g7	833.033	1.67256	0.495158	3.37783	0.00073059	0.0266029
Zmym6	334.034	-1.78293	0.527525	-3.3798	0.000725381	0.0266029
Necap2	604.885	0.866745	0.257056	3.37182	0.000746729	0.0270532
Marcksl1	64.4685	1.81093	0.537351	3.37012	0.000751363	0.0270945
Gm12250	539.979	1.18573	0.353642	3.35291	0.000799665	0.0285705
Rab32	949.366	0.887325	0.264566	3.35388	0.00079686	0.0285705
Cebpb	688.42	0.982804	0.293263	3.35128	0.000804398	0.0286078
Ggnbp2os	142.568	-1.64361	0.491283	-3.34555	0.00082121	0.0290723
Cd69	389.893	1.25206	0.375595	3.33354	0.000857496	0.0291586
Epb41l4aos	57.6956	-1.51838	0.455414	-3.33406	0.000855888	0.0291586
Fyco1	237.975	-0.894355	0.268187	-3.33482	0.000853554	0.0291586
G2e3	179.948	1.10507	0.330924	3.33935	0.000839758	0.0291586
Igf1	169.882	-1.08764	0.32621	-3.33416	0.000855559	0.0291586
Lmo2	634.973	-0.992922	0.297271	-3.34012	0.000837425	0.0291586
Lsp1	367.01	-1.22489	0.366628	-3.34096	0.00083489	0.0291586
Nectin2	128.15	1.36272	0.408528	3.33568	0.000850913	0.0291586
Thap3	278.957	-1.57274	0.470519	-3.34257	0.000830056	0.0291586
Tut4	193.341	-1.00175	0.301155	-3.32636	0.000879888	0.0297894
Wfdc17	1748.98	0.947783	0.286219	3.31139	0.000928345	0.0312933
H2az1	238.798	1.03248	0.31204	3.3088	0.000936961	0.031447
Gmnn	132.866	1.32295	0.401249	3.29708	0.000976973	0.0323126
Il6ra	274.31	-1.37175	0.415747	-3.29947	0.000968665	0.0323126
Pfkp	79.1237	1.44581	0.438606	3.29637	0.000979424	0.0323126
Snx1	487.046	0.874238	0.265109	3.29765	0.00097496	0.0323126
Daxx	193.41	1.28528	0.390216	3.29377	0.00098852	0.0324746
Dbi	1188.57	0.886662	0.269484	3.29022	0.00100109	0.0324748
Rab7b	182.054	1.26089	0.38316	3.29075	0.000999196	0.0324748
Trp53inp1	126.341	-1.21521	0.369316	-3.29043	0.00100035	0.0324748
Irs2	71.0597	-1.56965	0.478042	-3.2835	0.00102527	0.0331204
Chst2	121.228	-1.4387	0.438809	-3.27863	0.00104311	0.0331445
Cxcl9	2047.13	1.37081	0.417981	3.27959	0.00103957	0.0331445
Incenp	108.274	1.43408	0.437299	3.2794	0.00104026	0.0331445
Srsf3	562.939	0.832642	0.253835	3.28025	0.00103717	0.0331445
Ccnd1	201.781	1.11899	0.34182	3.27361	0.00106182	0.0333456
Cfap74	75.3015	-1.52349	0.465567	-3.27233	0.00106664	0.0333456
Lag3	61.5011	-1.65238	0.504776	-3.27349	0.00106228	0.0333456
Pnisr	848.77	-0.73326	0.224019	-3.27321	0.00106332	0.0333456
2610524H06Rik	128.109	1.12023	0.342759	3.26828	0.00108203	0.0335559
Atg14	158.748	-0.980501	0.299947	-3.26892	0.00107959	0.0335559
Btg2	356.073	-1.11747	0.3421	-3.26651	0.00108883	0.0336322
Slf2	298.842	-0.857428	0.262736	-3.26346	0.0011006	0.0338609
Zscan26	200.991	-1.09429	0.336059	-3.25626	0.0011289	0.0345943
Zcchc7	450.546	-0.998718	0.307761	-3.24511	0.00117407	0.0358367
Mipep	64.0902	1.25287	0.386914	3.23812	0.00120322	0.0365824
Zfp943	85.0594	-1.30147	0.40213	-3.23645	0.00121028	0.0366537
Apmap	197.032	0.979605	0.30308	3.23216	0.00122857	0.0368873
Mpi	110.885	1.11198	0.344129	3.2313	0.00123227	0.0368873
Tsta3	220.238	1.22599	0.379316	3.2321	0.00122882	0.0368873
Ppil1	64.1079	1.20579	0.373727	3.2264	0.00125357	0.0373803
Gpr65	650.393	0.91408	0.283767	3.22124	0.00127639	0.0377704
Sbds	449.671	-0.956486	0.29685	-3.22212	0.00127245	0.0377704
Nlrp1c-ps	200.839	-0.922044	0.286504	-3.21825	0.00128974	0.0380203
Atp5a1	1330.01	0.70122	0.218246	3.21298	0.00131366	0.0385789
Dnase1l3	144.433	1.60666	0.501203	3.2056	0.0013478	0.0393844
Slc38a6	210.313	-0.951456	0.296879	-3.20487	0.00135125	0.0393844
Sgk1	1353.69	-0.722055	0.2257	-3.19919	0.00137816	0.0400182
F830016B08Rik	219.849	1.31534	0.411736	3.19462	0.00140014	0.0405049
Usp1	140.868	1.3883	0.435833	3.1854	0.00144554	0.0416602
Ywhaz	709.732	0.888903	0.279148	3.18434	0.00145083	0.0416602
Gcnt2	266.404	1.13594	0.356863	3.18314	0.00145688	0.0416798
Maf	377.081	-0.824761	0.259432	-3.1791	0.00147734	0.0421097
Prkar1b	156.552	-0.977219	0.307736	-3.17551	0.00149574	0.0424351
Rcvrn	199.637	-1.62069	0.510494	-3.17474	0.0014997	0.0424351
Hsd17b4	351.227	0.834687	0.263156	3.17183	0.00151483	0.0427072
Dmtf1	296.738	-0.853209	0.269249	-3.16885	0.00153042	0.0429905
Psma5	279.808	0.896571	0.283272	3.16505	0.00155055	0.0432426
Rpn2	1094.57	0.800505	0.252885	3.16549	0.00154821	0.0432426
Coro1a	1179.22	0.961133	0.3039	3.16266	0.00156335	0.0434433
Plxdc2	1297.99	-0.925532	0.292767	-3.16133	0.00157052	0.0434865
Acadl	393.025	0.9314	0.294828	3.15913	0.00158243	0.0436605
2900076A07Rik	85.7515	-1.27798	0.404817	-3.15694	0.00159433	0.0438327
Ifi205	103.369	1.75017	0.555016	3.15337	0.00161396	0.0442158
Rab5c	116.894	0.982785	0.312314	3.14678	0.00165077	0.0450649
Cebpg	521.117	-0.797076	0.253933	-3.13893	0.00169568	0.0458679
Slc12a7	109.895	1.2892	0.4108	3.13827	0.0016995	0.0458679
Srgap2	846.345	-0.816077	0.260103	-3.13752	0.00170385	0.0458679
Ssr1	477.225	0.835217	0.266079	3.13898	0.00169536	0.0458679
Arpc2	3288.57	0.719522	0.229563	3.13432	0.00172254	0.0461777
Ctla2a	77.1897	-1.46638	0.467968	-3.13351	0.00172727	0.0461777
Man2b1	3409.73	-0.723394	0.231457	-3.1254	0.00177564	0.0473077
4833420G17Rik	312.595	-0.793769	0.254232	-3.12222	0.00179494	0.0476582
Hnrnpab	486.276	0.834304	0.267517	3.11869	0.00181655	0.0480672
Dcbld2	60.4231	-1.41139	0.453252	-3.11391	0.00184626	0.0485794
Myh9	287.081	1.24774	0.400744	3.11356	0.00184844	0.0485794
Klhl24	185.764	-1.01439	0.326053	-3.11111	0.00186384	0.0488189
Ncapd2	52.6183	2.18534	0.705302	3.09845	0.00194537	0.0506849
Ppa1	168.646	1.18022	0.380959	3.09802	0.00194816	0.0506849
Ythdc1	765.18	-0.821565	0.265414	-3.09541	0.00196542	0.0509629
Uqcrq	1902.51	0.730067	0.236668	3.08477	0.00203706	0.0526445
Arf6	350.265	1.06193	0.344608	3.08156	0.00205921	0.05304
Apoc4	90.4207	-1.50439	0.488597	-3.07899	0.002077	0.0533212
Pcmtd2	207.819	-0.856914	0.278986	-3.07153	0.00212967	0.0543136
Zfas1	353.297	-0.87108	0.283545	-3.07211	0.00212554	0.0543136
Kmt5a	137.38	1.16064	0.37817	3.06911	0.002147	0.0545761
Tkt	248.981	1.40854	0.459152	3.0677	0.00215713	0.0546543
Pnrc1	428.317	-0.920759	0.300284	-3.06629	0.0021673	0.0547331
4632427E13Rik	72.1581	-1.60378	0.523208	-3.06528	0.00217468	0.0547413
Vsir	1106.08	-0.929267	0.303811	-3.0587	0.00222303	0.0557771
Ifi27	404.657	-1.19239	0.390647	-3.05236	0.00227051	0.0567848
Dpy19l4	261.323	-1.14353	0.375104	-3.04858	0.00229928	0.0571356
Npc1	455.708	-0.781768	0.256369	-3.04938	0.00229313	0.0571356
C5ar1	773.508	0.872535	0.286459	3.04593	0.00231958	0.057456
Acap2	844.018	-0.87884	0.288694	-3.0442	0.00233301	0.0575309
Actr3	664.108	0.788301	0.259	3.04363	0.00233745	0.0575309
Sod2	620.217	1.06894	0.351317	3.04266	0.00234496	0.0575332
Ptma	352.564	0.819235	0.269604	3.03866	0.0023763	0.0580809
Septin8	88.0599	1.42766	0.469947	3.03791	0.00238227	0.0580809
Ywhae	1409.29	0.705942	0.232843	3.03184	0.00243066	0.0590749
Plxna4os1	596.156	-1.03258	0.341058	-3.02758	0.00246523	0.059728
Ddx39	231.477	1.06481	0.352044	3.02467	0.00248908	0.060118
Ccdc25	265.452	0.818518	0.270901	3.02147	0.00251553	0.060501
Rars	390.038	0.849683	0.281272	3.02086	0.00252055	0.060501
Gas5	1283.89	-0.765512	0.253505	-3.01971	0.0025302	0.0605453
Irak2	151.52	-1.20157	0.399023	-3.01129	0.0026014	0.0620574
Ifi203	46.2435	1.5809	0.525377	3.00908	0.0026204	0.062319
Nup205	88.8785	1.38981	0.462249	3.00662	0.00264173	0.062634
Pdc	588.769	-1.53468	0.510778	-3.0046	0.00265929	0.0628581
Rgs10	3053.57	-0.946655	0.31559	-2.99964	0.00270302	0.0636976
Gbp8	461.447	1.31314	0.43818	2.99682	0.00272814	0.0640947
N4bp2l2	628.996	-0.910034	0.304174	-2.99182	0.00277316	0.0649556
Cela1	165.001	1.07826	0.360811	2.98844	0.00280405	0.0654814
Accs	97.4319	-1.07403	0.359633	-2.98647	0.00282221	0.0655961
Dbnl	432.075	0.911797	0.30535	2.98607	0.00282589	0.0655961
Trp53bp1	80.4224	-1.14163	0.382874	-2.98174	0.00286617	0.0663327
Crebrf	345.919	-0.988414	0.331777	-2.97915	0.00289047	0.0666135
Sae1	198.11	0.958971	0.321951	2.97862	0.00289549	0.0666135
Anxa2	170.373	0.914152	0.307514	2.97272	0.00295175	0.067707
Cox5a	1759.54	0.780282	0.262823	2.96884	0.00298922	0.0683641
Psmd2	535.122	0.819912	0.27645	2.96586	0.00301839	0.0688282
Thrsp	123.222	-1.7195	0.580632	-2.96142	0.00306219	0.0696222
Sft2d3	95.5439	-1.28592	0.43438	-2.96036	0.00307283	0.0696598
Taldo1	1596.83	0.765745	0.2589	2.95769	0.00309954	0.0700379
Tbc1d23	317.417	-0.830153	0.280752	-2.95689	0.00310758	0.0700379
Lrrc58	1020.29	0.675595	0.228635	2.95491	0.00312764	0.0702859
Psen2	353.223	0.760805	0.257875	2.95029	0.0031748	0.0711393
Atp5mpl	1265.87	0.706434	0.24052	2.93711	0.00331286	0.0739654
Cyb561a3	483.124	-0.830533	0.282837	-2.93644	0.00332	0.0739654
Oasl1	193.907	1.50357	0.512638	2.93301	0.00335698	0.0745749
H2-Q6	868.535	-0.699121	0.238574	-2.93041	0.00338515	0.0748028
Prkx	172.691	1.27529	0.43521	2.93028	0.00338653	0.0748028
Acod1	678.376	1.15903	0.396079	2.92626	0.00343061	0.07522
Igtp	870.07	0.877848	0.300296	2.92328	0.00346363	0.07522
Mylip	611.744	-0.812544	0.277896	-2.92391	0.00345663	0.07522
Nme2	798.305	0.714161	0.244258	2.92379	0.00345794	0.07522
Tmem67	75.8236	1.08865	0.371921	2.92709	0.00342151	0.07522
Tspan13	872.346	0.815286	0.278673	2.9256	0.00343794	0.07522
Apbb2	172.339	-1.13809	0.390018	-2.91806	0.00352219	0.0754351
Csf2rb	682.294	1.0314	0.353264	2.91963	0.00350445	0.0754351
Pknox1	180.193	-0.928062	0.318002	-2.91841	0.00351821	0.0754351
Rrm2b	94.1605	-1.26478	0.433066	-2.92053	0.00349435	0.0754351
Zfp157	90.1043	-1.2409	0.424811	-2.92107	0.0034883	0.0754351
1600014C10Rik	460.402	0.7564	0.259623	2.91346	0.00357449	0.0763444
Cndp2	731.758	0.989399	0.339765	2.91201	0.00359106	0.0763826
Rnh1	606.574	0.773963	0.2659	2.91073	0.00360583	0.0763826
Tipin	150.896	1.11152	0.381815	2.91116	0.00360093	0.0763826
Calm1	6483.34	0.837953	0.287985	2.90971	0.00361768	0.0764248
Anp32b	291.394	0.907027	0.312876	2.899	0.00374355	0.0778118
Atxn7l3b	642.52	-0.9028	0.311237	-2.90068	0.00372348	0.0778118
Ms4a6b	757.373	1.07981	0.372358	2.89992	0.00373262	0.0778118
Rab11fip2	121.341	-1.05829	0.364773	-2.90124	0.00371687	0.0778118
Scaper	191.891	-0.833749	0.287549	-2.8995	0.00373762	0.0778118
Sepsecs	94.433	-1.33612	0.460265	-2.90294	0.00369678	0.0778118
Calm3	570.316	0.766256	0.264686	2.89496	0.00379207	0.0786094
Anxa6	153.786	0.867383	0.299854	2.89269	0.00381964	0.0788328
Cnp	204.83	1.08884	0.376451	2.89238	0.00382335	0.0788328
Hmga2-ps1	258.778	-1.22412	0.423344	-2.89156	0.00383335	0.0788328
Plaat3	855.822	0.887087	0.306889	2.89058	0.00384534	0.0788702
Dcaf17	369.568	-1.00802	0.349216	-2.88651	0.00389543	0.079061
Ezh2	90.2892	1.54775	0.535751	2.88893	0.00386556	0.079061
Fam120b	219.83	-0.809749	0.280466	-2.88715	0.00388744	0.079061
Tnfaip1	161.232	1.11751	0.387041	2.88732	0.00388539	0.079061
Mef2a	1323.49	-0.707061	0.245188	-2.88374	0.00392978	0.0795498
Snhg20	1110.48	-1.04353	0.362343	-2.87996	0.00397724	0.0803009
Hmox1	274.283	0.972474	0.33786	2.87833	0.00399783	0.0804044
Malat1	130667	-1.13246	0.393546	-2.87759	0.00400726	0.0804044
Sptan1	116.337	1.08965	0.378732	2.8771	0.00401348	0.0804044
Cct7	610.49	0.764204	0.265851	2.87455	0.00404599	0.0808467
Nfil3	58.4607	1.59282	0.55468	2.8716	0.00408403	0.0812703
Snx29	85.5016	-1.30213	0.453631	-2.87047	0.00409863	0.0812703
Zfp397	121.522	-0.936496	0.326179	-2.87111	0.00409037	0.0812703
Txn1	2133.01	0.756581	0.263663	2.8695	0.00411122	0.0813119
Mbtps2	115.868	-1.06665	0.371934	-2.86785	0.00413267	0.0815185
Nsmce1	275.864	0.849637	0.296341	2.86709	0.00414269	0.0815185
Hpse	278.804	-0.841671	0.293751	-2.86525	0.00416674	0.0817842
Rubcn	39.8767	-1.50458	0.526036	-2.86023	0.00423334	0.0828815
Mgarp	159.436	-1.30512	0.456895	-2.8565	0.00428338	0.0836501
Ap2m1	184.271	0.868983	0.304999	2.84913	0.00438387	0.0845476
Hat1	324.608	0.800966	0.281096	2.84944	0.00437965	0.0845476
Jpt1	859.477	0.824806	0.289312	2.85093	0.00435922	0.0845476
Sult1a1	91.3692	-1.23724	0.434015	-2.85069	0.00436243	0.0845476
Tfrc	90.9675	1.24272	0.435989	2.85035	0.00436716	0.0845476
Map3k2	361.148	-0.992354	0.348679	-2.84604	0.00442664	0.0849951
Parp11	191.156	0.902271	0.317133	2.84508	0.00443996	0.0849951
Vkorc1	819.538	-0.995566	0.349846	-2.84573	0.004431	0.0849951
Atp5b	2058.61	0.720924	0.253471	2.8442	0.00445227	0.0850207
Gpr137b	95.3847	-0.9553	0.336081	-2.84247	0.00447659	0.0852751
Cnga1	228.487	-1.35994	0.478707	-2.84086	0.00449924	0.0852875
Prpf4b	778.353	-0.776451	0.273308	-2.84093	0.00449816	0.0852875
Ildr2	68.856	1.22054	0.429762	2.84003	0.00451098	0.0853015
Otulinl	2444.22	-0.845947	0.298394	-2.835	0.0045826	0.0863101
Sh2d3c	92.607	-1.07842	0.380433	-2.83472	0.00458658	0.0863101
Gusb	1712.61	0.624967	0.221006	2.82783	0.00468643	0.0879756
Serinc3	8761.87	-0.611806	0.216412	-2.82703	0.00469812	0.087982
Rfc4	82.4414	1.10349	0.391844	2.81616	0.00486019	0.0907977
Cd300a	317.074	-0.952037	0.338525	-2.81231	0.00491869	0.0916697
Chd9	464.215	-0.820165	0.291763	-2.81107	0.0049377	0.0918034
P4hb	1116.14	0.772134	0.274855	2.80924	0.00496586	0.0918863
Tk2	164.275	-0.852837	0.30351	-2.80992	0.00495545	0.0918863
Ogfr	234.931	1.18858	0.423269	2.80811	0.00498334	0.0919901
Rnpep	537.073	0.781556	0.278528	2.80602	0.00501569	0.0921485
Timp2	6853.42	-0.849345	0.302663	-2.80624	0.00501239	0.0921485
Pgs1	256.868	1.04988	0.374509	2.80336	0.00505735	0.0926941
Cnn3	69.7984	1.11801	0.399069	2.80156	0.00508566	0.0929932
Slc16a6	124.733	-1.05675	0.377527	-2.79912	0.00512415	0.0934765
Ran	310.633	0.80014	0.286146	2.79627	0.00516962	0.0940847
Ebi3	141.172	-1.39346	0.498496	-2.79533	0.00518471	0.0941382
2310015A10Rik	60.0917	-1.20863	0.434018	-2.78474	0.00535703	0.0970399
Pcna	208.88	0.885811	0.318277	2.78315	0.00538342	0.0972906
Cntln	68.2049	1.11245	0.400258	2.77933	0.00544709	0.0982123
Cd164	655.152	-0.630834	0.22709	-2.7779	0.00547112	0.0984167
Naa35	423.904	-0.798069	0.287372	-2.77713	0.0054841	0.0984219
Smarcc1	159.14	0.99329	0.357793	2.77616	0.00550051	0.0984883
Parp9	573.015	0.894759	0.322957	2.77052	0.0055967	0.0999797
Dusp6	374.755	-0.852678	0.307935	-2.76902	0.00562256	0.100118
Txndc5	156.419	0.889292	0.32121	2.76857	0.00563024	0.100118
Ddhd2	305.195	-0.786849	0.284846	-2.76237	0.00573833	0.101806
Psma4	588.262	0.749896	0.271767	2.75933	0.00579204	0.102291
Smim27	181.23	-0.930161	0.337079	-2.75947	0.00578952	0.102291
Cfb	1195.83	1.28414	0.465909	2.7562	0.00584775	0.102574
Dck	114.917	1.15235	0.41788	2.75762	0.00582247	0.102574
Rhoa	772.788	0.702182	0.254727	2.75661	0.00584039	0.102574
Il12b	52.1267	1.68087	0.610574	2.75293	0.00590638	0.103171
Nqo2	82.7745	1.37966	0.501179	2.75282	0.00590843	0.103171
Il1b	200.076	1.10673	0.403138	2.7453	0.0060456	0.105329
Pdcd1	132.667	1.27056	0.463611	2.74057	0.00613327	0.106617
Senp2	469.703	-0.7363	0.268945	-2.73774	0.00618636	0.107299
Zc3h6	98.188	-1.18975	0.43532	-2.73306	0.00627497	0.108593
Cd180	568.396	-0.854954	0.313256	-2.72925	0.00634789	0.109125
Cir1	53.1021	-1.26014	0.461659	-2.72958	0.00634148	0.109125
Ndufc1	960.573	0.701436	0.25687	2.73071	0.00631989	0.109125
Ehmt1	183.254	-0.99104	0.36398	-2.72278	0.00647343	0.111037
Tmem100	384.144	-1.16986	0.42987	-2.72143	0.00649993	0.111245
Vmp1	812.946	0.831704	0.305868	2.71916	0.00654478	0.111766
Mpp1	226.46	0.807059	0.297431	2.71343	0.00665904	0.113467
Rspo1	112.124	1.25513	0.462692	2.71266	0.00667454	0.113482
Mx2	114.772	0.948666	0.349867	2.71151	0.00669785	0.113629
Mapk1ip1	112.188	-1.13259	0.418691	-2.70508	0.00682881	0.115598
Idua	169.045	-0.887054	0.328101	-2.7036	0.0068592	0.115859
M1ap	137.509	-1.30786	0.484307	-2.70048	0.006924	0.116446
Slc24a1	352.089	-1.20322	0.445442	-2.70118	0.00690944	0.116446
Cs	258.918	0.998077	0.369748	2.69934	0.00694767	0.116491
Fam122a	190.501	-0.999491	0.370331	-2.69891	0.00695669	0.116491
Tmpo	540.695	0.832584	0.308603	2.69791	0.00697768	0.11659
Nek1	72.6561	-1.23589	0.458979	-2.6927	0.00708755	0.118172
Cgas	299.949	0.898459	0.334061	2.68951	0.00715571	0.119052
Lcmt1	113.533	0.917269	0.341506	2.68595	0.00723236	0.120069
Psmd13	155.427	0.958398	0.357556	2.68042	0.00735302	0.121812
Ndufs6	788.927	0.663775	0.248183	2.67454	0.00748321	0.123704
Ly6a	3993.1	1.15874	0.433617	2.67227	0.00753408	0.123754
Mmp14	479.026	1.16177	0.434693	2.67262	0.00752621	0.123754
Sgce	516.401	-1.03374	0.386796	-2.67256	0.00752753	0.123754
Icosl	184.964	-0.744527	0.278799	-2.67048	0.0075742	0.12415
Utrn	71.5242	1.15273	0.43221	2.66707	0.00765165	0.125155
Gpr183	213.934	-0.920878	0.345428	-2.66591	0.0076781	0.125323
Plin2	469.204	0.802574	0.301452	2.66236	0.00775951	0.126385
Cahm	82.0499	-1.19057	0.447531	-2.66032	0.00780672	0.126888
Creg1	3412.27	-0.846279	0.318345	-2.65837	0.0078519	0.127253
Hck	1018.41	0.657273	0.247352	2.65724	0.00787842	0.127253
Kdm5a	420.654	-0.721265	0.271393	-2.65764	0.00786905	0.127253
Crip1	257.93	1.06239	0.400335	2.65376	0.00796014	0.128305
Dop1a	64.7268	-1.15573	0.43601	-2.65069	0.00803281	0.129208
Snrnp48	226.997	-0.7637	0.288436	-2.64772	0.00810359	0.130077
App	780.501	0.874343	0.330669	2.64416	0.00818936	0.130642
Cdc42ep3	230.911	-0.774636	0.292853	-2.64514	0.00816575	0.130642
Ndufa3	1525.13	0.702277	0.265591	2.64421	0.00818828	0.130642
Thoc2l	353.234	-0.829032	0.313913	-2.64096	0.00826704	0.131611
Tmem42	92.2591	-1.16012	0.439776	-2.63799	0.00833994	0.132499
Nr1d2	104.441	-1.05612	0.400539	-2.63674	0.00837058	0.132714
Naa25	171.079	1.00759	0.382658	2.63315	0.00845982	0.133855
Cenpc1	78.0888	1.05368	0.400614	2.63017	0.0085341	0.134755
Ogt	506.222	-0.670482	0.255269	-2.62658	0.00862486	0.135912
Os9	772.213	-0.821855	0.312983	-2.62588	0.00864261	0.135915
Adgrg5	83.4547	1.35631	0.516813	2.62437	0.00868096	0.136242
Cdc37l1	374.926	-0.678543	0.258823	-2.62165	0.00875055	0.136963
Pcyox1	160.868	0.985824	0.376097	2.62119	0.00876222	0.136963
Cmtm8	86.6366	-1.03626	0.395546	-2.61982	0.00879756	0.137238
Gins1	71.9307	1.01784	0.389062	2.61614	0.00889308	0.13845
Fyn	103.432	1.08381	0.414591	2.61417	0.00894454	0.138542
Lyst	423.839	-0.713021	0.272645	-2.6152	0.00891744	0.138542
Npl	255.538	1.02363	0.391618	2.61386	0.00895261	0.138542
Ccnd2	56.3956	1.56389	0.59848	2.61311	0.00897219	0.138569
Ago3	128.65	-0.911566	0.349039	-2.61164	0.00901081	0.138613
Kdr	63.9103	1.27804	0.489253	2.61224	0.0089952	0.138613
Atp5k	967.166	0.803181	0.307697	2.6103	0.00904635	0.138884
Ccdc17	82.2126	-1.05075	0.402724	-2.60912	0.0090776	0.139025
Dtx3l	475.294	0.979608	0.37553	2.6086	0.00909139	0.139025
Srrm2	1699.49	-0.600907	0.230804	-2.60354	0.00922678	0.140817
Ranbp2	478.422	0.856855	0.329328	2.60183	0.00927276	0.141241
Prdx4	404.421	0.798108	0.307355	2.5967	0.00941237	0.143086
Bst1	82.3619	1.16875	0.45057	2.59393	0.00948844	0.14312
Cmc2	165.175	0.855091	0.329573	2.59454	0.00947179	0.14312
Gdap10	165.347	0.869872	0.335247	2.59472	0.0094668	0.14312
Pirb	387.768	0.653402	0.251785	2.59508	0.00945685	0.14312
Cx3cr1	2200.82	-0.604367	0.233197	-2.59166	0.00955139	0.14379
Slc40a1	76.1683	-1.20316	0.464834	-2.58837	0.00964317	0.14489
Arhgap24	196.344	-0.87864	0.340142	-2.58316	0.00979002	0.145744
Cd300lf	905.261	0.705968	0.273311	2.58302	0.00979399	0.145744
Cox7b	1083.35	0.679279	0.262948	2.58332	0.00978553	0.145744
Nme1	899.382	0.799478	0.309225	2.58542	0.00972601	0.145744
Plekhm3	103.159	-0.923887	0.357624	-2.5834	0.00978304	0.145744
AW112010	5431.52	0.832706	0.322503	2.58201	0.00982273	0.145892
Bcl2	61.2064	1.09566	0.424492	2.58111	0.00984835	0.145956
Mgat5	53.3387	-1.16876	0.452914	-2.58054	0.00986466	0.145956
Appl2	196.573	-0.876988	0.340553	-2.57518	0.0100187	0.147527
Gins2	69.9318	1.11327	0.432228	2.57566	0.0100048	0.147527
Syngr1	3064.17	-0.831375	0.322881	-2.57486	0.010028	0.147527
Pnpla7	438.692	-0.787741	0.306259	-2.57213	0.0101074	0.148413
Isy1	75.6673	0.9951	0.387878	2.56549	0.0103029	0.150714
Zfp68	143.396	-0.770189	0.300184	-2.56572	0.0102961	0.150714
Dnajc7	476.528	-0.663507	0.25887	-2.56309	0.0103746	0.151192
Rps29	86.0498	0.934339	0.364499	2.56335	0.0103668	0.151192
Erap1	559.567	0.694843	0.271245	2.56168	0.0104168	0.151293
Selplg	4932.89	-0.730179	0.285053	-2.56155	0.0104205	0.151293
Macf1	1853.28	-0.77043	0.301236	-2.55756	0.0105409	0.152724
Suv39h1	67.0618	1.02591	0.401218	2.55698	0.0105585	0.152724
Tchp	109.943	-1.26125	0.495202	-2.54694	0.0108672	0.156897
Dut	78.469	1.15209	0.452605	2.54546	0.0109133	0.157269
Psmd1	494.685	0.675881	0.265676	2.54401	0.0109588	0.15734
Vcp	228.828	0.979766	0.385083	2.5443	0.0109498	0.15734
Pnp	893.812	0.737436	0.290833	2.5356	0.0112256	0.160873
Gnai2	1626.64	0.830428	0.327658	2.53444	0.0112628	0.161109
Stamos	65.5497	-1.12742	0.445382	-2.53136	0.0113622	0.162231
Zfp729b	98.4586	-0.857105	0.338709	-2.53051	0.0113898	0.162326
Ccl3	947.143	-0.920693	0.364466	-2.52614	0.0115323	0.164026
Dnm1l	452.397	0.724778	0.286977	2.52556	0.0115514	0.164026
Tmem106a	679.506	0.628938	0.249308	2.52274	0.0116445	0.165046
Macroh2a1	647.692	0.82949	0.328988	2.52134	0.0116908	0.165399
Ier3	136.713	0.995567	0.395237	2.51891	0.0117718	0.1658
Rad51b	204.545	-0.974657	0.386988	-2.51857	0.0117833	0.1658
Rp1	213.514	-1.14096	0.45298	-2.5188	0.0117756	0.1658
Alyref	258.517	0.768946	0.305409	2.51776	0.0118104	0.165881
Pigh	82.0677	-1.16984	0.465227	-2.51456	0.0119181	0.16709
Sdad1	222.574	0.731078	0.290843	2.51365	0.0119489	0.16722
5430405H02Rik	225.748	-0.908756	0.362046	-2.51005	0.0120713	0.167802
Dmac2	146.889	-1.01505	0.404312	-2.51056	0.0120538	0.167802
Gas6	406.709	0.809319	0.322218	2.51171	0.0120147	0.167802
Hars	131.787	0.914459	0.364388	2.50958	0.0120876	0.167802
Ywhab	1104.26	0.591935	0.235901	2.50925	0.0120987	0.167802
Itgal	294.021	1.39417	0.556216	2.50652	0.0121925	0.168592
Siglece	74.6352	-1.06625	0.425422	-2.50633	0.0121992	0.168592
Prim2	43.8904	1.36126	0.543488	2.50467	0.0122565	0.169084
Atad2	218.942	0.845508	0.337806	2.50294	0.0123166	0.16961
Elf2	200.939	-0.736606	0.294419	-2.50189	0.0123532	0.169769
Nucks1	201.598	1.19878	0.47946	2.50027	0.0124098	0.169769
Prdx5	3647.1	0.801094	0.320424	2.5001	0.0124157	0.169769
Xdh	224.457	1.00758	0.402991	2.50026	0.0124103	0.169769
Agmo	61.4667	-1.05127	0.420604	-2.49942	0.0124396	0.169796
Dennd6a	252.443	-0.723154	0.2897	-2.49622	0.0125525	0.170735
Ebag9	77.5518	-0.992917	0.39769	-2.49671	0.0125351	0.170735
Atp5j	2683.31	0.684247	0.274433	2.49331	0.0126557	0.171244
Daam1	234.955	-0.750816	0.301084	-2.49371	0.0126416	0.171244
Nlrp1b	342.725	-0.666951	0.267497	-2.4933	0.0126561	0.171244
Cbfb	291.318	0.679378	0.272853	2.4899	0.0127778	0.172185
Ptpn1	1370.61	0.689225	0.276853	2.4895	0.0127923	0.172185
Usp35	269.656	-0.925193	0.371579	-2.48989	0.0127781	0.172185
Abcc3	162.928	-0.926128	0.372417	-2.4868	0.0128896	0.173195
Tbc1d8	248.375	-0.736777	0.296565	-2.48437	0.0129781	0.174082
Dnase1l1	146.192	-1.00255	0.404152	-2.48062	0.0131155	0.17562
Castor1	74.0772	-1.02586	0.414188	-2.47679	0.0132571	0.177211
AU022793	35.8299	-1.28003	0.517299	-2.47444	0.0133445	0.178072
Sat2	69.695	-1.1993	0.485605	-2.4697	0.0135226	0.180138
Msrb2	171.383	-1.04568	0.423784	-2.46748	0.0136066	0.180637
Tmem131	344.323	0.802893	0.325377	2.46758	0.013603	0.180637
Anapc5	433.502	0.680838	0.276224	2.4648	0.0137088	0.181683
Dock8	376.939	-0.76722	0.311383	-2.46391	0.0137431	0.181827
Unc119	265.583	-1.00962	0.410492	-2.45954	0.0139114	0.183739
Son	4160.45	-0.71698	0.2916	-2.45878	0.013941	0.183818
Gm1673	114.379	-0.890238	0.36228	-2.45732	0.0139978	0.184253
Cfap97	207.532	-0.887274	0.361326	-2.45561	0.0140647	0.184507
Rcn1	82.4752	1.0712	0.436137	2.45612	0.0140447	0.184507
Kars	203.517	0.717015	0.292087	2.4548	0.0140963	0.184609
Specc1	248.498	-0.659393	0.269015	-2.45114	0.0142406	0.186184
Flot1	272.213	0.655304	0.26754	2.44937	0.0143106	0.186785
AU041133	138.181	-0.894112	0.36545	-2.44661	0.0144208	0.187906
Dnajc13	471.365	0.773908	0.316415	2.44586	0.0144506	0.187979
Fam122b	109.568	-0.90608	0.370627	-2.44472	0.0144963	0.188037
Tmem223	268.409	-0.992953	0.406192	-2.44454	0.0145036	0.188037
Bahd1	70.8568	1.07728	0.440884	2.44344	0.014548	0.188298
Zfp938	114.587	0.901636	0.36917	2.44234	0.0145925	0.18856
Carhsp1	61.1834	1.25439	0.514178	2.4396	0.0147034	0.189047
Pphln1	311.069	0.69097	0.28318	2.44004	0.0146858	0.189047
Trim36	47.7207	-1.11745	0.457937	-2.44018	0.0146799	0.189047
Stk17b	142.121	0.75603	0.309978	2.43898	0.0147288	0.18906
Rac2	1313.99	0.698841	0.286698	2.43755	0.014787	0.18918
Tmod3	396.301	0.704861	0.289159	2.43762	0.0147842	0.18918
Dmxl1	252.114	-0.746878	0.306723	-2.43503	0.0148907	0.189998
Tssc4	88.443	1.0717	0.440159	2.4348	0.0148999	0.189998
4933439C10Rik	75.7581	-0.889609	0.365781	-2.43208	0.0150124	0.191118
Cyb5r1	225.955	-0.726869	0.299223	-2.42919	0.0151325	0.192331
Tcta	141.12	-0.90554	0.373437	-2.42488	0.0153136	0.194314
Srpr	432.317	-0.703264	0.290124	-2.42401	0.0153501	0.194459
Cacna1d	218.19	-0.827841	0.341769	-2.42222	0.0154258	0.194613
Enpp1	150.499	0.724144	0.298848	2.42311	0.0153881	0.194613
Kdm7a	412.685	0.898962	0.371173	2.42195	0.0154375	0.194613
5031439G07Rik	154.9	1.29177	0.533705	2.42038	0.0155043	0.195138
Cct8	886.486	0.621567	0.256884	2.41964	0.015536	0.19522
Mlh3	62.4401	-0.957519	0.396108	-2.41731	0.0156355	0.196152
Dek	819.868	0.710809	0.29439	2.41452	0.0157562	0.196395
Oard1	211.292	-0.758367	0.314017	-2.41505	0.015733	0.196395
Pik3ap1	898.247	0.734971	0.30428	2.41544	0.0157162	0.196395
Wars	152.986	0.885678	0.366644	2.41564	0.0157077	0.196395
Clk1	1379.34	-0.663696	0.275433	-2.40964	0.0159681	0.197166
Ifngr1	2983.25	-0.795346	0.330076	-2.40959	0.0159706	0.197166
Magef1	94.3139	-1.4088	0.584489	-2.41032	0.0159387	0.197166
Ndufb2	953.65	0.620234	0.257235	2.41116	0.0159019	0.197166
Rnf166	160.133	-0.749141	0.310719	-2.41099	0.0159093	0.197166
Tasor	401.031	-0.681484	0.282514	-2.41221	0.0158561	0.197166
Mpp5	102.413	-0.968321	0.402042	-2.40851	0.0160179	0.197436
Cebpz	520.973	-0.739769	0.307607	-2.40491	0.0161763	0.198441
Ifitm2	488.029	1.05205	0.437263	2.406	0.0161284	0.198441
Rnf128	152.075	1.12803	0.469046	2.40495	0.0161748	0.198441
Copz1	631.705	0.730963	0.304333	2.40185	0.0163122	0.199793
Btbd8	44.2764	-1.32556	0.552737	-2.39817	0.0164771	0.199917
Cd14	1040.32	-1.06812	0.444866	-2.40099	0.0163508	0.199917
Map3k14	101.025	-0.806472	0.335972	-2.40042	0.0163764	0.199917
Mysm1	360.517	-0.624814	0.260533	-2.39821	0.0164753	0.199917
Nrp	115.104	-0.864827	0.360539	-2.39871	0.016453	0.199917
Tap2	272.256	1.07156	0.446663	2.39903	0.0164388	0.199917
Dnpep	152.162	0.81975	0.342073	2.39642	0.0165562	0.200563
Cdan1	116.477	-0.965812	0.403919	-2.3911	0.0167979	0.202528
Gm10033	59.1931	-0.998114	0.417442	-2.39102	0.0168015	0.202528
P2ry13	1597.07	-0.647637	0.270915	-2.39055	0.0168229	0.202528
Ptger4	207.462	1.0046	0.420031	2.39173	0.0167694	0.202528
Fgd4	156.068	-0.774741	0.324165	-2.38996	0.0168502	0.202542
Parp12	411.254	0.916466	0.384266	2.38498	0.0170801	0.204988
Acyp1	132.824	-0.961361	0.40327	-2.38392	0.0171295	0.205263
Ripor2	68.8988	1.20297	0.505076	2.38175	0.0172304	0.206153
Rsbn1	98.6458	-0.949403	0.398716	-2.38115	0.0172585	0.206171
Zfp40	80.8931	-0.913763	0.383881	-2.38033	0.0172972	0.206315
Abhd6	411.012	-0.92165	0.387557	-2.3781	0.017402	0.206505
Cse1l	222.35	0.75809	0.318829	2.37773	0.0174196	0.206505
Ly9	486.238	-0.664021	0.279197	-2.37832	0.0173916	0.206505
Mgat2	331.31	0.760043	0.319497	2.37887	0.0173656	0.206505
Cul4b	185.164	0.938444	0.394872	2.37657	0.0174742	0.206705
Flna	163.712	1.01214	0.426041	2.37568	0.0175165	0.206705
Sem1	1891.89	0.570634	0.240183	2.37583	0.0175096	0.206705
Ap2s1	830.129	0.73157	0.308263	2.3732	0.0176346	0.207783
Acvrl1	118.466	0.91975	0.388155	2.36954	0.0178101	0.208269
Keap1	151.861	0.95311	0.402216	2.36965	0.0178051	0.208269
Ly96	459.113	-0.983284	0.414937	-2.36972	0.0178015	0.208269
Mtch1	311.988	0.739491	0.31197	2.37039	0.0177692	0.208269
Rabac1	1023.66	-0.843344	0.355635	-2.37138	0.0177219	0.208269
Erlin1	133.114	0.718339	0.303339	2.36811	0.0178794	0.208763
Pcgf6	59.7133	-1.20013	0.507474	-2.36491	0.0180346	0.209857
Pigp	150.015	-0.777213	0.328783	-2.36391	0.0180832	0.209857
Psmc1	539.253	0.637284	0.269635	2.3635	0.0181031	0.209857
Tifa	335.698	-0.594872	0.251613	-2.36423	0.0180676	0.209857
Zbp1	848.218	1.0223	0.432557	2.36339	0.0181084	0.209857
Bcl3	91.0005	0.867503	0.367404	2.36117	0.0182176	0.21018
D3Ertd751e	86.0133	-1.17971	0.499625	-2.36119	0.0182164	0.21018
Zfp688	118.597	-1.06212	0.449811	-2.36126	0.0182131	0.21018
Ice1	114.134	-0.901835	0.382152	-2.35989	0.0182805	0.210592
Asap1	765.725	-0.658933	0.279328	-2.35899	0.0183246	0.210787
Pwwp2a	443.507	-0.691919	0.293665	-2.35615	0.0184655	0.21178
Thap2	56.5317	-0.949359	0.402853	-2.35659	0.0184436	0.21178
Csf2rb2	312.595	0.90622	0.384783	2.35515	0.0185153	0.212037
Tmem159	227.899	-0.951444	0.404285	-2.3534	0.0186027	0.21241
Uspl1	109.271	-0.957185	0.406722	-2.35341	0.0186021	0.21241
B230219D22Rik	384.693	-0.590786	0.251449	-2.34952	0.0187974	0.213052
Cyp4f13	184.757	-0.936914	0.398583	-2.35061	0.0187426	0.213052
Glrp1	140.621	-0.867266	0.36927	-2.3486	0.0188442	0.213052
Pola1	103.583	0.898818	0.382726	2.34846	0.0188512	0.213052
Prmt2	89.7646	-0.895668	0.38131	-2.34892	0.0188279	0.213052
Rbl2	81.0504	-0.885444	0.376752	-2.35021	0.0187631	0.213052
Zfp292	416.858	-0.605296	0.257617	-2.3496	0.0187937	0.213052
Romo1	1108.7	0.623182	0.265599	2.34633	0.0189595	0.213963
Cd33	517.225	-0.691696	0.294901	-2.34552	0.0190006	0.214116
Coa5	425.165	0.734001	0.313172	2.34376	0.0190904	0.214815
Rangap1	109.629	1.08781	0.464256	2.34313	0.0191229	0.21487
Large1	60.75	-1.06682	0.455424	-2.34248	0.019156	0.21493
Plau	126.747	-1.18532	0.506299	-2.34115	0.0192244	0.215195
Tomm7	836.638	0.548808	0.234439	2.34094	0.0192352	0.215195
Miga1	65.7258	-1.11081	0.4747	-2.34002	0.0192825	0.215414
Noc4l	96.4268	1.01489	0.434167	2.33755	0.0194108	0.216535
Zbtb20	95.6946	-1.04962	0.449634	-2.33439	0.0195755	0.218059
Nme3	192.701	-0.946048	0.405479	-2.33316	0.0196398	0.218461
Prelid2	149.537	-0.911839	0.391228	-2.33071	0.0197685	0.219578
Srfbp1	108.192	-1.0493	0.450313	-2.33017	0.0197974	0.219584
Guca1a	451.717	-0.820875	0.352466	-2.32895	0.0198618	0.219669
Nup50	183.557	0.751106	0.322452	2.32936	0.0198401	0.219669
Tes	126.057	0.73113	0.314102	2.32768	0.0199292	0.220101
Nmral1	87.94	0.9189	0.395165	2.32535	0.020053	0.221154
Ints14	99.7354	0.844034	0.363332	2.32304	0.020177	0.221665
Ypel3	1747.16	-0.96635	0.415916	-2.32342	0.0201564	0.221665
Zfp638	456.491	-0.611758	0.263361	-2.32289	0.0201851	0.221665
Htt	127.46	0.915313	0.394168	2.32214	0.0202255	0.221794
Cnot6	245.579	0.841059	0.362472	2.32034	0.0203225	0.222543
Cenpl	52.2552	1.2036	0.519184	2.31825	0.0204358	0.22258
Gpcpd1	821.594	-0.819367	0.353452	-2.31819	0.0204392	0.22258
Prdx2	837.161	0.595711	0.257093	2.3171	0.0204981	0.22258
Preb	214.095	0.655132	0.282623	2.31804	0.0204469	0.22258
Snx24	181.165	-0.684529	0.29542	-2.31714	0.0204962	0.22258
Ssbp1	1048.69	-0.868005	0.374377	-2.31853	0.0204204	0.22258
Ophn1	1276.06	-0.617639	0.266871	-2.31437	0.0206473	0.223886
Rmdn1	259.7	-0.923458	0.399103	-2.31383	0.0206769	0.223894
Chn2	74.625	-1.08417	0.468685	-2.31322	0.0207107	0.223947
Cnot4	634.154	-0.652689	0.282483	-2.31054	0.0208582	0.22398
Csnk1g2	132.416	1.13544	0.491065	2.31221	0.0207663	0.22398
Slc39a4	110.061	-0.996382	0.431081	-2.31136	0.020813	0.22398
Snapc1	248.505	0.67627	0.292652	2.31083	0.0208423	0.22398
Trim2	66.9929	-1.02348	0.442912	-2.31079	0.0208444	0.22398
Ifnar2	1798.12	-0.641761	0.278009	-2.30842	0.0209757	0.224896
Tpst1	177.072	0.808325	0.350234	2.30796	0.0210015	0.224896
Gm4951	1214.51	0.897189	0.389467	2.30364	0.0212431	0.226857
Nsun6	154.824	-0.867243	0.376455	-2.30371	0.0212388	0.226857
Cd101	104.198	-0.921324	0.400163	-2.30237	0.0213143	0.227303
Hdgf	335.709	0.785623	0.341538	2.30025	0.021434	0.228246
Mvp	198.925	0.937615	0.4077	2.29976	0.0214615	0.228246
Odf2l	108.24	-0.925482	0.403698	-2.29251	0.0218763	0.232338
2900093K20Rik	101.649	-1.12113	0.490325	-2.2865	0.0222253	0.232764
Adam9	247.122	0.730611	0.319336	2.2879	0.0221431	0.232764
Capns1	358.657	0.773043	0.338143	2.28614	0.022246	0.232764
Cdc40	300.607	-0.660236	0.288917	-2.28521	0.0223005	0.232764
Dera	162.143	1.1636	0.508178	2.28976	0.0220354	0.232764
Klhl6	584.947	-0.531174	0.232047	-2.28907	0.0220751	0.232764
Phyhd1	1574.48	-0.547328	0.238972	-2.29035	0.0220011	0.232764
Psmb4	868.025	0.638056	0.278983	2.28707	0.0221916	0.232764
Rab3il1	788.437	0.587646	0.25707	2.28594	0.0222578	0.232764
Rpa2	91.0375	0.85087	0.371571	2.28993	0.0220256	0.232764
Sbno2	266.001	0.906039	0.396191	2.28687	0.0222032	0.232764
Sh3tc1	72.3368	-0.934783	0.409015	-2.28545	0.0222866	0.232764
Tef	74.5373	-0.824076	0.360629	-2.28511	0.0223067	0.232764
Rab1b	162.317	0.65874	0.28841	2.28404	0.0223693	0.233104
Eif4a2	595.704	-0.642114	0.281246	-2.28311	0.022424	0.23336
Mitf	126.683	-0.971002	0.425518	-2.28193	0.0224934	0.233769
Galnt3	60.9599	-1.03227	0.452689	-2.2803	0.0225897	0.233829
Itgb1	1119.18	0.546075	0.239435	2.28068	0.0225676	0.233829
Zfp182	108.526	-0.805573	0.353168	-2.28099	0.0225492	0.233829
Zfp69	79.5433	-1.15537	0.506817	-2.27966	0.0226279	0.233913
Nfrkb	115.489	-0.830105	0.364339	-2.27838	0.0227037	0.234384
Mthfs	260.126	-0.886369	0.389592	-2.27512	0.0228988	0.23577
Ndufaf4	279.018	-0.976399	0.429157	-2.27516	0.0228965	0.23577
Rnase6	402.185	-1.04675	0.460235	-2.27439	0.0229427	0.235909
Cad	47.3623	-1.06064	0.466961	-2.27138	0.0231243	0.236236
Csde1	738.425	0.609607	0.268286	2.27223	0.0230729	0.236236
Ddx43	103.459	-1.0477	0.461283	-2.27127	0.0231305	0.236236
Farsa	113.265	0.834511	0.367254	2.2723	0.0230683	0.236236
Prcd	111.012	-1.28078	0.564013	-2.27083	0.0231574	0.236236
Rpn1	702.495	0.662068	0.291421	2.27186	0.0230948	0.236236
Frmd4b	435.343	-0.645371	0.284514	-2.26833	0.0233092	0.237472
Eipr1	68.6877	0.852804	0.37605	2.26779	0.0233417	0.237491
2210408F21Rik	56.6464	1.1641	0.513692	2.26614	0.0234426	0.238014
Arf5	384.614	0.59411	0.26219	2.26595	0.0234545	0.238014
Rad21	252.53	0.876384	0.38699	2.26461	0.0235363	0.238532
Nup210	56.0586	1.25631	0.555027	2.26351	0.0236045	0.238615
Slfn2	1900.41	0.876478	0.387225	2.26348	0.023606	0.238615
Map2k3	115.475	0.893675	0.394983	2.26257	0.0236623	0.238872
Ube4a	132.475	-0.740114	0.327281	-2.2614	0.0237345	0.23929
Csf3r	872.939	-0.636425	0.281585	-2.26015	0.0238118	0.239757
Pdk1	365.203	-0.613211	0.271443	-2.25907	0.0238787	0.240119
Ddx42	418.453	-0.593611	0.263181	-2.25553	0.0241003	0.241448
Dock10	458.066	-0.61547	0.273092	-2.25371	0.0242146	0.241448
Hgsnat	189.81	0.931104	0.412847	2.25532	0.024113	0.241448
Kdm3a	229.641	-0.638297	0.282917	-2.25613	0.0240626	0.241448
Pld3	1484.38	-0.787361	0.349329	-2.25392	0.0242011	0.241448
Slc31a1	924.501	0.829858	0.368357	2.25286	0.0242677	0.241448
Taf15	133.464	-0.782603	0.347399	-2.25275	0.0242749	0.241448
Tmem203	177.367	-1.00521	0.446265	-2.25249	0.0242912	0.241448
Zfp950	407.308	-0.61566	0.273312	-2.2526	0.0242847	0.241448
Ang	788.845	-0.876243	0.389709	-2.24845	0.0245473	0.243033
Cd37	878.346	-0.691327	0.307415	-2.24884	0.0245227	0.243033
Gm36738	88.6031	-0.877706	0.390523	-2.24751	0.0246074	0.243033
Tulp1	105.184	-1.14666	0.509839	-2.24907	0.024508	0.243033
Zfp652	71.8975	-0.846323	0.37648	-2.24799	0.0245767	0.243033
Ccnb2	149.462	4.33536	1.92951	2.24687	0.0246483	0.243128
Eif3l	300.827	0.809226	0.36048	2.24485	0.0247775	0.243253
Gpr137	62.5732	-0.869734	0.387543	-2.24423	0.0248179	0.243253
Pla2g15	365.262	-0.822985	0.366484	-2.24562	0.0247281	0.243253
Plaur	264.374	-1.045	0.465592	-2.24446	0.0248029	0.243253
Zfp329	171.649	-0.776232	0.345789	-2.24481	0.0247802	0.243253
Cdkn2d	136.555	0.781372	0.348672	2.241	0.0250264	0.244987
Hcls1	229.079	0.787476	0.351652	2.23936	0.0251322	0.245647
M6pr	1361.47	0.568594	0.253952	2.23898	0.0251572	0.245647
Dop1b	342.597	-0.718235	0.321311	-2.23533	0.0253959	0.247666
1810026B05Rik	318.114	-0.838296	0.375308	-2.23362	0.025508	0.248314
Rab39	80.9455	-0.791178	0.354258	-2.23334	0.0255264	0.248314
S100a1	517.069	-0.615104	0.275502	-2.23267	0.0255708	0.248434
Hk3	318.005	0.924974	0.414417	2.23199	0.0256158	0.24856
Gpatch4	48.6425	0.990968	0.44428	2.2305	0.025714	0.2492
Pstpip1	129.5	1.03488	0.464495	2.22797	0.0258823	0.250519
[truncated: 6,953 more rows]

## Sheet: Table S7
Table S7. Significantly enriched gene ontology terms (biological process) in the upregulated genes at D12 in 9-month female microglia compared to 3-month-old
[truncated: 11 more rows]

[truncated: 18 more sheets: Table S8, Table S9, Table S10, Table S11, Table S12, Table S13, Table S14, Table S15, Table S16, Table S17, Table S18, Table S19, Table S20, Table S21, Table S22, Table S23, Table S24, Table S25]
